# Supplementary material for: Insights into spatial dynamics of the microbiome and resistome across the conventional and organic dairy farms
Source: PLoS One. 2026 Jun 25;21(6):e0352336. doi: 10.1371/journal.pone.0352336 (PMC13298916; doi:10.1371/journal.pone.0352336)
Supplement: S1 Table — (XLSX) [file pone.0352336.s012.xlsx]

## Sheet: S1_Assembly_statistics
Conventional
Sampling _locations	WAT	FEA	MAT	MIL	SAN	LIN	TBD	TAD
No of Samples	8	9	6	11	11	12	10	10
No of Reads Obtained	874418	11504070	720562	12449234	1346059	14236631	1940569	17766120
No of Reads after QA & host contamination removal	822118	10813628	670123	4979694	942138	1423661	1610673	14390558
No of contigs	1591665	825723	1152859	491911	2426583	721315	1077773	1834154
Largest contig	1092650	1334147	435182	151578	353601	395146	266862	463046
N50	2139	2308	1597	10894	1349	1318	1379	1146
L50	171498	89166	170353	68520	439669	115029	191928	377533
No of ORFs predicted	4903453	2764962	3632373	4645704	7538110	2400933	3749580	5803727
Organic
Sampling _locations	WAT	FEA	MAT	MIL	SAN	LIN	TBD	TAD
No of Samples	18	9	6	12	11	14	12	12
No of Reads Obtained	1942712	1205194	766551	153330	1499684	1982118	1684996	2107475
No of Reads after QA & host contamination removal	1884431	1120831	724391	104265	1402205	1807692	1465947	1770279
No of contigs	1571241	814336	543650	488497	2259191	716194	962250	1315909
Largest contig	1854318	2155634	405030	130332	328523	845592	840333	796213
N50	2199	1713	1995	11446	1538	2169	1854	1283
L50	179671	121751	69437	65190	381887	73626	127312	246934
No of ORFs predicted	6134388	3304876	1938574	4666368	7219450	2488196	3265158	4269336
FEA -Feed area, LIN – Liners, MAT- Mat, MIL – Milk, SAN – Sand, TAD – Teats after iodine dipping, TBD – Teats before iodine dipping, WAT – Water troughs.
