# Supplementary material for: Insights into spatial dynamics of the microbiome and resistome across the conventional and organic dairy farms
Source: PLoS One. 2026 Jun 25;21(6):e0352336. doi: 10.1371/journal.pone.0352336 (PMC13298916; doi:10.1371/journal.pone.0352336)
Supplement: S2 Table — (XLSX) [file pone.0352336.s013.xlsx]

## Sheet: Sheet1
Metal_resistence_genes	FEA_CON	LIN_CON	MAT_CON	MIL_CON	SAN_CON	TAD_CON	TBD_CON	WAT_CON	FEA_ORG	LIN_ORG	MAT_ORG	MIL_ORG	SAN_ORG	TAD_ORG	TBD_ORG	WAT_ORG
abeM	91	59	208	0	78	85	174	63	70	104	235	0	134	121	183	63
abeS	140	130	310	0	142	164	285	157	111	176	357	0	244	232	276	157
abuO	44	24	56	0	20	26	75	17	48	29	89	0	43	58	50	17
acn	327	350	2203	0	646	661	879	854	242	920	2746	6	1564	909	1506	854
acr3	84	118	622	0	170	193	312	207	88	291	594	0	433	268	443	207
acrA	206	150	405	0	71	89	543	69	116	158	626	1	221	301	362	69
acrB	499	310	1949	0	379	419	1581	331	304	804	2738	1	1273	973	2064	331
acrC	123	116	222	0	40	65	402	22	83	109	370	1	132	226	274	22
acrD	529	372	2006	0	402	484	1771	407	330	850	2799	0	1270	1011	2288	407
acrD/yffA	566	405	2160	0	432	527	1960	433	347	918	3013	0	1341	1069	2547	433
acrE/envC	192	153	372	0	69	95	480	71	127	148	562	0	192	281	338	71
acrF/envD	535	346	1891	0	417	483	1641	379	324	799	2781	1	1309	1014	2116	379
acrR/ybaH	77	70	174	0	74	99	177	112	65	115	224	0	137	131	213	112
actA	30	33	198	0	21	28	207	39	25	73	218	0	98	60	328	39
actP	2483	3215	11588	0	6135	5204	5762	4659	1925	6041	9559	19	8299	4278	7582	4659
actP/yjcG	131	193	689	0	254	318	335	423	155	439	803	1	646	476	571	423
actR	70	93	549	0	57	110	460	113	59	182	788	0	271	181	809	113
actS	69	83	298	0	116	185	335	150	42	139	395	0	226	166	482	150
adeA	149	126	274	0	51	66	377	43	118	121	392	1	148	245	278	43
adeB	489	374	1957	0	446	519	1728	399	333	860	2702	1	1337	984	2269	399
adeC	104	105	177	0	35	52	338	28	75	101	285	1	102	190	199	28
adeD	109	103	250	0	46	63	347	46	93	121	389	0	142	187	281	46
adeE	526	348	1912	0	411	502	1753	405	333	840	2750	1	1229	1024	2307	405
adeF	221	189	447	0	85	105	603	97	155	175	731	0	238	351	475	97
adeG	380	291	2169	0	467	490	1613	367	202	790	3044	2	1332	780	2591	367
adeH	164	141	192	0	45	67	447	32	100	98	316	0	106	189	246	32
adeI	156	126	273	0	52	73	432	51	97	139	462	1	179	223	298	51
adeJ	507	321	1785	0	362	421	1674	348	293	795	2445	2	1151	971	2159	348
adeK	121	113	235	0	43	59	394	34	84	127	361	1	127	208	251	34
adeL	342	272	266	0	130	176	835	97	235	213	424	0	224	509	513	97
adeN	49	57	187	0	92	150	125	119	58	116	191	0	157	111	162	119
adeT1	39	46	28	0	30	33	99	13	105	50	65	0	64	93	70	13
adeT2	3	7	0	0	1	1	12	0	13	7	3	0	14	14	11	0
aioA/aoxB	26	22	65	0	24	35	82	16	24	30	93	0	44	44	139	16
aioB/aoxA	0	0	12	0	1	0	6	1	0	1	3	0	5	1	11	1
aioE	202	228	1015	0	379	411	467	404	145	477	862	0	664	401	547	404
aioR/aoxR	545	494	1694	0	608	665	1744	442	359	663	2463	0	1130	815	2407	442
aioS/aoxS	68	65	220	0	53	66	241	43	45	55	322	0	114	101	287	43
aioX/aoxX	0	0	7	0	0	1	10	0	0	2	4	0	3	0	16	0
ALU1-P	33	38	109	0	59	71	138	49	31	59	139	0	83	74	133	49
amvA	153	136	560	0	187	247	268	383	103	307	597	0	443	265	365	383
arrA	21	29	68	0	52	31	69	35	17	72	97	0	77	59	118	35
arrB	19	52	127	0	94	70	81	37	64	96	200	0	157	102	178	37
arsA	264	409	1837	0	726	738	571	711	293	1051	1867	0	1442	807	1277	711
arsB	782	668	2295	0	986	1611	1675	1281	533	1173	2108	0	1688	1386	1268	1281
arsC	656	458	1868	0	585	852	1383	999	421	912	1819	4	1148	893	1376	999
arsD	47	41	96	0	57	60	55	74	29	88	83	0	78	69	71	74
arsH	151	111	301	0	54	68	461	80	74	135	340	0	165	189	296	80
arsM	24	64	348	0	127	100	104	103	57	177	453	0	305	126	327	103
arsP	17	23	57	0	41	45	32	22	19	68	65	0	81	39	76	22
arsR	504	460	1413	0	645	760	933	667	449	727	1419	1	1025	797	879	667
arsT	297	400	1601	0	804	738	880	735	244	1000	1869	0	1424	688	1326	735
asr	0	3	0	0	1	1	0	1	3	0	0	0	0	4	0	1
baeR	2296	3054	8103	0	4859	5226	6668	3868	1952	5627	10177	4	7666	4528	10497	3868
baeS	1648	2098	5543	0	3508	3768	4889	2677	1210	3424	6433	0	4645	3008	7468	2677
bcr	256	216	414	0	192	291	446	411	166	281	507	0	346	342	424	411
bcrA	38	24	131	0	31	47	104	87	14	73	126	0	89	52	109	87
bcrB	89	82	254	0	111	147	190	135	60	135	288	0	185	165	194	135
bcrC	101	78	200	0	98	134	149	156	63	105	211	0	157	125	145	156
bepC	44	30	105	0	20	24	161	29	31	30	141	0	54	55	177	29
bepD	177	141	278	0	54	79	398	49	106	133	440	0	159	237	306	49
bepE	593	456	2685	0	613	664	2245	520	378	1119	3868	2	1766	1218	3177	520
bepF	28	50	189	0	26	28	178	23	40	79	302	0	100	98	201	23
bepG	459	400	2150	0	407	505	1937	400	275	834	3179	1	1303	871	2854	400
bexA	25	101	208	0	272	165	75	37	51	224	231	0	304	94	110	37
bfrA	40	37	154	0	26	35	133	39	34	68	209	0	118	79	189	39
bhsA/ycfR/comC	13	11	0	0	5	8	7	3	15	4	6	0	8	29	0	3
blt	253	165	434	0	236	416	357	387	157	268	550	1	375	326	302	387
bltD	33	13	48	0	45	57	40	31	14	30	49	0	39	40	45	31
bltR	23	27	27	0	44	51	12	25	13	33	22	0	39	19	10	25
bmr	177	102	239	0	159	282	198	337	89	145	283	1	216	216	151	337
bmrR	15	34	27	0	57	82	16	50	14	24	42	0	59	37	26	50
cadA/yvgW	734	1000	2952	0	2045	1596	1316	1307	560	1767	2376	1	2334	1155	1578	1307
cadC	33	32	89	0	64	86	78	62	22	55	74	0	76	44	52	62
cadD	66	47	77	0	72	74	51	96	24	57	43	1	52	37	44	96
cadR	93	96	177	0	101	141	227	92	65	82	149	0	116	104	211	92
cadX	41	54	82	0	88	76	57	50	39	69	73	0	90	50	44	50
cdeA	29	123	133	0	338	180	32	28	65	238	149	0	306	89	19	28
cepA	48	43	120	0	58	79	136	49	34	70	156	0	101	67	185	49
ceuE	2	1	1	0	7	5	2	3	1	2	5	0	4	4	0	3
chrA	28	66	87	0	64	54	464	34	44	102	239	0	152	123	515	34
chrA1	11	21	51	0	56	38	76	14	10	37	93	0	52	28	87	14
chrB	5	15	1	0	3	7	44	2	14	4	32	0	7	20	40	2
chrB1	2	16	2	0	3	9	76	2	14	7	44	0	13	17	70	2
chrC	44	88	306	0	100	148	268	160	51	194	444	0	216	134	306	160
chrE	0	1	3	0	1	0	6	2	0	1	0	0	0	1	0	2
chrF	2	20	4	0	1	5	134	6	13	6	75	0	17	12	131	6
chrI	4	5	10	0	5	8	10	1	3	6	8	0	8	17	10	1
chrR	202	131	641	0	209	300	250	296	76	299	657	0	390	265	286	296
chtR	872	1094	3213	0	1788	2003	2474	1456	668	2010	3888	1	2895	1591	4163	1456
chtS	354	405	944	0	671	702	944	417	219	494	1109	0	816	517	1391	417
cinA	19	19	43	0	6	7	88	0	9	9	19	0	12	18	52	0
cmeA	28	20	106	0	30	22	91	6	8	40	118	0	45	25	73	6
cmeB	422	318	1921	0	426	490	1494	386	279	755	2784	0	1218	847	2222	386
cmeC	48	47	71	0	18	22	141	7	27	38	132	0	37	62	88	7
cmeD	0	0	2	0	0	0	1	0	0	0	2	0	0	0	0	0
cmeE	8	14	38	0	5	6	51	4	8	16	46	0	18	12	54	4
cmeF	131	120	873	0	195	291	777	208	101	344	1200	1	573	362	1273	208
cmeR	21	24	44	0	51	67	46	28	18	49	48	0	49	41	29	28
cmtR	52	48	303	0	91	124	139	125	31	132	207	0	135	88	137	125
cnrA	231	488	2182	0	340	466	2745	210	278	637	2084	0	1111	771	3753	210
cnrB	15	20	45	0	13	19	119	4	9	26	51	0	22	21	127	4
cnrC	4	15	9	0	8	5	28	0	5	3	2	0	0	5	8	0
cnrH	10	24	40	0	16	14	81	6	6	20	46	0	28	17	65	6
cnrR/cnrX	0	6	5	0	0	2	22	0	0	1	2	0	1	1	4	0
cnrT	8	12	23	0	19	15	71	5	8	20	29	0	27	8	70	5
comR/ycfQ	81	60	70	0	77	96	110	57	56	80	85	0	91	95	62	57
copA	6928	9023	31703	0	16535	14138	17160	11438	5398	15870	25175	33	21739	11479	20732	11438
copB	2202	3046	10168	0	5354	4577	5225	3774	1730	4978	7738	6	6668	3563	6048	3774
copC	119	104	265	0	93	129	440	78	66	91	175	0	102	128	224	78
copD	72	129	102	0	47	44	356	6	47	44	55	0	41	60	85	6
copF	1181	1513	5411	0	2879	2386	2662	2042	864	2697	4252	7	3694	1848	3414	2042
copG	53	90	380	0	44	68	390	11	30	76	280	0	106	55	384	11
copJ	1	3	112	0	4	10	61	6	5	28	62	0	27	13	92	6
copK	0	0	1	0	0	0	2	0	0	0	3	0	0	0	3	0
copL	0	4	7	0	0	3	6	0	0	2	5	0	4	3	0	0
copM	13	30	186	0	36	46	115	27	13	58	92	0	61	50	162	27
copP	7	12	33	0	23	25	13	24	5	22	34	0	25	17	14	24
copR	5149	6489	17110	0	9974	10949	17368	7457	4145	11314	23318	0	15962	9385	26671	7457
copS	1782	2020	5281	0	3149	3091	5680	1837	1294	3071	6382	0	4473	3030	7065	1837
copY/tcrY	71	46	62	0	72	69	37	107	12	37	28	0	35	23	15	107
copZ	65	66	142	0	121	140	86	100	38	95	127	0	129	79	91	100
corA	56	124	244	0	178	202	290	110	54	242	392	0	324	174	522	110
corB	303	339	1627	0	724	696	674	555	231	889	1686	1	1217	637	1115	555
corC	308	349	1643	0	786	743	711	641	237	907	1716	1	1260	630	1119	641
corD	31	20	102	0	9	12	103	7	16	23	124	0	50	39	124	7
corR	734	661	2545	0	822	996	2468	690	475	1011	3808	0	1670	1223	3423	690
corR/coaR	61	64	116	0	105	114	93	138	38	86	146	0	110	88	108	138
corS	350	348	1408	0	479	710	1571	412	185	521	1894	0	896	681	2738	412
corT/coaT	1061	1352	4512	0	2625	2143	2234	1869	798	2451	3577	5	3223	1627	2781	1869
cpxA	425	482	1202	0	802	804	902	591	297	771	1219	0	1032	673	1173	591
cpxR	1076	1373	3519	0	2261	2422	2952	1704	941	2457	4581	1	3395	1991	4660	1704
crdB	1	0	0	0	1	1	1	0	0	1	1	0	0	1	0	0
crdR	680	765	1813	0	1097	1260	1979	889	515	1280	2480	1	1689	1032	2783	889
crdS	9	20	51	0	18	25	93	11	7	22	61	0	31	27	131	11
csoR	76	137	542	0	286	261	176	237	82	296	388	0	396	197	282	237
ctpC	1005	1351	4526	0	2547	2146	2201	1821	737	2342	3584	7	3112	1603	2778	1821
ctpD	599	848	3361	0	1623	1359	1684	1148	478	1529	2458	3	2092	1055	2105	1148
ctpG	721	958	3404	0	1851	1583	1615	1464	551	1785	2699	5	2406	1219	2108	1464
ctpV	1154	1599	5481	0	3122	2532	2682	2181	936	2917	4474	7	3974	1956	3525	2181
cueA	1096	1402	5212	0	2690	2315	2565	2052	831	2625	4142	8	3612	1863	3269	2052
cueO	129	129	337	0	144	180	219	159	103	142	283	0	214	193	181	159
cueP	13	19	116	0	28	43	12	29	9	58	71	0	63	36	29	29
cueR	39	33	39	0	51	89	41	55	33	43	54	0	51	50	34	55
cueR/ybbI	88	111	244	0	119	189	240	186	67	155	245	0	182	164	238	186
cuiD	109	99	284	0	133	167	136	156	93	128	252	0	202	179	140	156
cusA/ybdE	73	164	1031	0	191	228	874	54	91	278	964	0	427	289	1303	54
cusB	10	32	70	0	15	13	121	6	26	15	57	0	25	43	103	6
cusC/ylcB	125	102	201	0	45	59	355	29	80	113	331	1	127	193	216	29
cusF/cusX	2	8	4	0	3	2	10	1	8	2	6	0	4	11	2	1
cusR/ylcA	1145	1557	4017	0	2467	2637	3784	1744	970	2702	5313	1	3831	2177	6059	1744
cusS	481	488	1330	0	691	781	1675	473	353	776	1570	0	1028	865	2127	473
cutA	4	6	24	0	8	8	10	6	6	11	35	0	23	18	27	6
cutC	27	26	73	0	28	41	61	29	19	46	97	1	57	37	80	29
cutE/lnt	65	41	170	0	29	45	249	41	50	75	195	0	93	94	270	41
cutF/nlpE	16	12	49	0	9	6	20	1	27	23	55	0	24	35	20	1
cutO	5	34	176	0	22	42	143	20	12	40	84	0	61	24	138	20
czcA	143	216	1418	0	279	391	1359	213	149	452	1498	1	739	505	2193	213
czcB	37	68	141	0	27	43	228	8	29	68	126	0	52	67	195	8
czcC	29	62	86	0	14	36	252	4	23	39	80	0	26	71	207	4
czcD	137	123	429	0	136	205	367	223	101	239	457	4	296	211	381	223
czcE	0	0	0	0	0	0	3	0	0	0	1	0	0	1	2	0
czcP	1023	1345	4765	0	2617	2192	2360	1856	780	2451	3726	3	3285	1642	2893	1856
czcR	1132	1501	3728	0	2333	2494	3653	1636	914	2481	4981	0	3606	2036	5379	1636
czcS	370	514	1046	0	975	642	1648	305	280	616	1303	0	1144	665	2375	305
cznA	163	213	1237	0	306	411	1162	215	164	453	1374	1	719	483	1831	215
cznB	1	2	14	0	0	1	6	2	0	4	12	0	4	4	4	2
czrA	153	204	1438	0	287	403	1395	209	156	446	1498	2	712	495	2248	209
czrB	29	49	75	0	20	30	124	5	14	35	74	0	29	52	119	5
dmeF	107	111	216	0	95	133	313	140	141	173	330	0	232	208	306	140
dmeR	33	52	153	0	84	75	72	66	58	97	164	0	144	101	98	66
dpr/dps	26	20	82	0	26	34	44	55	7	36	73	0	42	20	59	55
dpsA	27	25	106	0	16	36	105	18	18	26	173	0	68	60	136	18
dsbA	15	10	1	0	4	7	22	7	11	8	11	0	6	24	22	7
dsbB	15	7	8	0	2	3	51	1	9	1	17	0	11	14	34	1
dsbC	36	38	76	0	20	28	66	12	44	31	107	0	49	62	64	12
ebrA	27	16	26	0	20	36	25	54	13	16	26	0	26	19	21	54
ebrB	33	28	57	0	45	56	57	68	30	40	52	0	64	42	43	68
eefA	173	144	356	0	61	90	445	69	122	160	574	1	211	282	387	69
emeA	156	106	208	0	149	240	168	289	96	135	264	0	202	208	126	289
emhA	182	148	340	0	55	78	463	55	104	144	506	0	189	257	325	55
emhB	448	290	1757	0	382	420	1490	369	305	792	2612	1	1215	932	1933	369
emhC	169	144	253	0	57	70	433	36	100	123	382	1	147	240	267	36
emhR	71	64	185	0	83	88	155	75	52	93	208	0	122	105	167	75
emmdR	28	48	68	0	116	83	20	17	26	79	72	0	101	49	31	17
emrA	197	169	92	0	47	86	395	41	145	126	272	0	113	253	258	41
emrAsm	201	153	99	0	45	86	422	42	141	122	271	0	117	259	291	42
emrB	242	193	452	0	192	262	431	391	155	313	817	0	423	380	513	391
emrBsm	236	167	422	0	172	293	380	323	148	300	762	0	434	351	461	323
emrCsm	76	69	108	0	18	35	233	10	36	65	167	0	42	121	140	10
emrD	263	232	489	0	229	299	524	344	204	304	620	0	402	382	544	344
emrD-3	128	98	257	0	114	169	216	183	80	131	262	0	178	171	158	183
emrE/mvrC	103	115	240	0	109	145	204	110	100	133	261	0	187	178	192	110
emrK	132	116	64	0	33	66	327	28	101	87	220	0	77	177	227	28
emrR	14	10	23	0	17	34	18	25	13	20	38	0	30	25	19	25
emrRsm	15	22	80	0	39	40	52	32	10	40	83	0	60	30	60	32
emrY	229	209	466	0	194	281	420	384	165	344	765	0	427	379	472	384
evgA	997	1075	4070	0	1717	2373	3022	1822	762	2340	4936	1	3261	1941	5242	1822
evgS	1320	1752	4799	0	2797	2950	5186	1461	920	2523	6446	1	4113	2492	7936	1461
fabI	74	79	482	0	110	137	326	199	68	192	554	0	300	181	584	199
fabK	168	137	529	0	242	260	350	188	101	295	514	0	352	199	374	188
fabL/ygaA	324	268	1174	0	421	510	796	537	202	529	1262	0	744	489	1050	537
fabV	42	40	89	0	31	50	66	49	17	41	121	0	60	32	53	49
farA	210	167	93	0	48	92	425	43	142	120	299	0	122	240	287	43
farB	304	242	480	0	243	383	473	524	185	320	805	0	478	455	526	524
farR	26	44	80	0	51	71	46	53	31	52	72	0	66	67	68	53
fbpA	20	13	88	0	17	22	53	14	20	34	79	0	75	44	68	14
fbpB	34	34	216	0	41	51	142	45	37	100	215	0	160	110	199	45
fbpC	5708	6225	21542	0	11786	10852	12042	10816	3834	13336	23737	11	17284	9101	17987	10816
fecD	476	471	1378	0	854	955	693	985	346	851	1424	0	1241	855	840	985
fecE	1634	1770	7645	0	3314	3318	3760	3759	1177	4358	7953	3	5705	3114	6059	3759
fetA/ybbL	2173	2511	7967	0	4920	4318	4405	4366	1513	5207	8784	7	6994	3608	7043	4366
fetB/ybbM	76	47	95	0	72	83	43	119	45	110	85	0	96	79	43	119
fieF/yiip	55	45	118	0	57	83	128	49	32	72	149	0	92	70	167	49
fptA	190	160	59	0	32	63	435	10	73	57	96	0	72	214	87	10
fpvA	428	345	150	0	73	124	935	33	183	124	238	1	151	460	234	33
frnE	106	72	575	0	137	197	209	172	57	239	532	0	321	189	291	172
furA	29	30	245	0	70	74	76	105	21	119	213	0	181	100	119	105
G2alt	39	53	112	0	95	94	155	56	53	90	167	0	120	94	155	56
gadA	20	32	47	0	60	46	37	71	19	74	80	0	94	44	39	71
gadB	20	32	47	0	60	46	37	71	19	74	80	0	94	44	39	71
gadC/xasA	12	27	16	0	37	20	20	42	14	42	34	0	39	25	25	42
gadE/yhiE	0	3	1	0	1	2	1	2	3	1	4	0	2	4	1	2
gadW/yhiW	2	11	7	0	16	17	5	11	7	11	16	0	14	14	7	11
gadX	4	15	12	0	25	30	11	18	16	9	26	0	25	27	13	18
galE	661	557	2096	0	999	962	1238	764	404	1123	2348	1	1641	974	1620	764
gesA	110	87	205	0	41	51	269	36	83	82	337	0	121	181	213	36
gesB	407	307	2174	0	417	461	1807	350	212	760	3002	2	1332	838	2680	350
gesC	139	132	260	0	59	68	404	35	83	124	370	0	145	208	257	35
glpF	135	135	217	0	168	178	182	241	83	158	273	2	233	161	213	241
golS	85	95	283	0	107	127	402	116	88	174	258	0	177	153	357	116
golT	1007	1319	5099	0	2535	2180	2589	1801	814	2550	4032	11	3448	1764	3246	1801
hasF	37	32	94	0	16	21	122	17	40	43	123	0	61	64	111	17
hdeA/yhiB	5	2	0	0	1	1	5	1	2	0	2	0	1	3	2	1
hdeB/yhiC	0	5	0	0	2	1	0	1	3	1	3	0	1	7	0	1
hefA	0	0	0	0	0	0	1	0	0	0	0	0	0	0	3	0
hefC	232	232	1366	0	386	463	1044	354	164	588	1846	1	923	583	1753	354
hmrM	68	54	199	0	94	85	112	41	60	118	211	0	147	113	112	41
hmrR	316	296	932	0	384	538	950	555	194	506	821	0	554	410	952	555
hoxN	18	24	14	0	20	36	35	31	17	31	110	0	28	27	36	31
hpcopA	607	847	3035	0	1593	1340	1532	1038	466	1537	2445	4	1989	987	2050	1038
hpcopP	6	6	36	0	11	12	7	12	3	14	20	0	12	3	8	12
hsmR	48	50	110	0	61	71	104	63	31	71	87	0	73	63	90	63
hupE	9	8	20	0	4	2	58	4	7	7	31	0	8	15	63	4
hupE2	10	9	29	0	7	5	89	7	9	14	50	0	18	16	122	7
hupN	0	0	1	0	0	0	2	0	0	0	0	0	0	0	9	0
ibpA	26	21	99	0	16	17	146	30	32	39	167	0	74	54	180	30
ibpB	29	21	85	0	14	20	137	34	28	43	159	0	73	58	155	34
iclR	54	46	185	0	71	105	129	118	39	111	181	0	123	91	161	118
ideR	33	67	365	0	120	124	94	153	43	219	355	0	269	150	225	153
irlR	1026	1250	3022	0	1936	2115	3032	1435	816	2199	3916	0	2931	1766	4363	1435
irlS	517	630	1898	0	973	1056	1851	632	366	935	2119	0	1421	1010	2434	632
kdeA	187	169	354	0	176	216	360	238	150	216	420	0	275	310	358	238
kexD	469	362	1784	0	376	495	1582	339	332	762	2497	0	1173	941	1952	339
klaB/telA/kilB	64	67	85	0	144	102	70	60	53	131	93	0	158	72	52	60
klaC/telB	3	0	3	0	0	0	6	1	1	3	3	0	2	5	5	1
kmrA	146	124	570	0	180	243	264	376	93	280	620	0	437	245	356	376
kmtR	51	30	209	0	97	95	114	123	21	109	177	0	123	66	143	123
kpnE	97	90	158	0	82	90	154	86	76	106	190	0	136	133	118	86
kpnF	12	13	25	0	6	13	25	11	13	13	20	0	17	26	19	11
kpnO	80	72	4	0	29	36	47	22	92	19	63	0	23	176	9	22
lde	156	104	159	0	110	200	137	355	72	108	204	0	140	172	128	355
lmrS	472	383	956	0	671	898	389	1193	230	534	886	0	807	569	430	1193
marA	75	64	42	0	95	151	45	46	64	59	62	0	89	106	19	46
marR	19	24	139	0	38	48	43	48	27	71	153	0	110	57	116	48
mco	99	88	305	0	124	172	168	170	57	136	268	0	220	161	191	170
mctB	10	13	93	0	27	33	13	36	14	53	97	0	63	36	50	36
mdeA	422	641	2493	0	1104	1136	1189	1128	375	1312	2672	5	1904	988	2040	1128
mdfA/cmr	174	175	349	0	174	203	366	234	155	209	427	0	288	302	357	234
mdrL/yfmO	45	55	123	0	72	144	84	153	37	88	166	0	124	106	88	153
mdtA	153	121	275	0	46	80	357	52	109	90	429	1	143	234	294	52
mdtA/yegM	178	135	255	0	38	76	429	55	101	108	475	1	150	258	416	55
mdtB	310	237	1287	0	271	352	1154	291	144	529	2035	0	778	569	1796	291
mdtB/yegN	311	245	1257	0	271	344	1173	288	148	514	2024	0	773	582	1807	288
mdtC	314	240	1344	0	312	424	1174	344	177	552	2047	0	843	652	1825	344
mdtC/yegO	322	251	1372	0	324	439	1219	347	180	565	2106	0	869	669	1895	347
mdtE/yhiU	131	114	342	0	51	74	389	58	97	126	485	1	198	243	297	58
mdtF/yhiV	510	313	1837	0	411	460	1528	372	305	824	2637	1	1233	951	2021	372
mdtG/yceE	179	133	193	0	129	221	162	349	124	153	253	0	196	243	118	349
mdtI/ydgE	11	15	29	0	11	16	26	9	14	14	28	0	24	25	25	9
mdtJ/ebrB/ydgF	63	52	78	0	45	52	103	42	59	64	96	0	64	91	61	42
mdtK/ydhE	79	59	236	0	98	104	190	53	61	127	275	0	158	118	182	53
mdtM/yjiO	213	181	387	0	201	235	367	294	162	228	443	0	290	317	413	294
mdtN/yjcR	141	116	97	0	42	64	266	33	95	69	231	0	79	189	153	33
mepA	17	214	252	0	502	244	28	67	84	305	234	0	466	151	44	67
mepB	502	331	1710	0	339	403	1544	343	305	742	2526	1	1092	918	1979	343
mepC	162	137	238	0	53	67	417	38	96	126	378	1	149	229	240	38
merA	2445	2970	11014	0	4413	4616	6331	4528	1593	5769	10412	14	7057	4422	8362	4528
merB	7	8	20	0	11	12	37	4	12	13	19	0	13	12	36	4
merB1	4	6	12	0	8	8	30	2	8	8	14	0	8	8	26	2
merB3	0	0	2	0	0	0	0	0	0	0	0	0	2	0	0	0
merC	2	18	16	0	8	8	31	0	2	2	2	0	2	4	1	0
merD	12	42	45	0	27	24	54	0	16	12	10	0	10	8	20	0
merE	0	28	20	0	20	12	36	6	42	37	40	0	21	35	25	6
merF	1	5	7	0	4	4	9	0	20	12	4	0	8	8	16	0
merG	71	20	16	0	25	17	47	1	4	6	4	0	3	3	8	1
merH	0	0	0	0	0	0	1	7	13	18	15	0	19	16	14	7
merP	22	117	139	0	70	63	250	24	69	120	84	0	77	90	197	24
merR	601	771	2261	0	784	918	2335	851	532	1160	1898	0	1309	957	2436	851
merR1	303	351	958	0	367	469	982	420	226	533	834	0	565	425	990	420
merR2	285	358	1071	0	392	469	1021	460	245	565	899	0	656	457	1123	460
merT	15	118	124	0	55	56	231	0	69	117	57	0	55	36	232	0
merT-P	8	9	58	0	16	18	37	7	0	20	31	1	13	11	29	7
mexA	184	134	351	0	59	77	461	61	109	146	527	0	198	276	336	61
mexB	542	369	2101	0	432	509	1765	409	352	905	3038	1	1367	1072	2334	409
mexC	128	116	252	0	46	63	380	49	94	112	368	0	139	228	276	49
mexD	423	281	1796	0	410	404	1401	355	272	739	2504	1	1215	887	2047	355
mexE	156	119	275	0	47	72	395	47	81	83	435	0	138	209	304	47
mexF	400	329	2080	0	437	473	1769	349	224	771	3016	2	1356	830	2692	349
mexI	282	268	1681	0	363	429	1381	319	199	621	2230	0	1096	628	2175	319
mexJ	103	66	88	0	30	36	185	11	61	51	165	0	78	118	169	11
mexK	255	145	581	0	159	211	736	138	177	324	1002	0	428	386	1045	138
mexR	1	4	11	0	4	8	10	10	3	5	15	0	13	2	6	10
mexT	152	161	186	0	158	149	356	105	115	157	255	0	157	276	299	105
mexV	44	54	196	0	29	41	185	16	35	52	232	1	102	71	222	16
mexW	330	283	1897	0	399	479	1499	373	236	669	2541	0	1218	736	2441	373
mexX	107	91	137	0	32	38	210	24	86	62	206	0	89	159	160	24
mexY	364	264	1592	0	347	371	1404	319	262	662	2148	1	1022	827	1889	319
mgtA	803	1086	2252	0	1920	1410	1062	1725	573	1843	2391	20	2529	1191	1498	1725
mmco	29	64	266	0	65	94	187	61	21	91	186	2	129	66	197	61
mmR	55	57	119	0	55	77	87	60	44	68	135	0	97	85	94	60
mntA/ytgA	39	36	225	0	79	84	28	99	21	66	149	0	133	69	97	99
mntH/yfeP	136	81	111	0	99	140	203	290	48	114	289	1	161	123	347	290
mntP/yebN	52	112	111	0	259	134	65	28	47	182	140	0	252	106	38	28
mntR	19	25	44	0	41	35	43	44	19	56	64	0	77	34	57	44
modA	109	120	414	0	179	213	331	164	124	227	462	2	297	238	407	164
modB	249	360	1198	0	659	718	734	580	261	720	1370	1	1203	601	1243	580
modC	8506	9109	31895	0	16960	15771	18290	16225	5796	19936	35728	14	25208	13588	27343	16225
modE	33	17	11	0	11	11	57	6	17	13	27	0	12	58	48	6
mrdH	6	11	6	0	2	2	30	2	12	3	24	0	9	19	49	2
mreA	10	32	56	0	43	27	47	13	15	43	40	0	54	24	51	13
mtrA	27	45	45	0	60	76	67	25	46	59	68	0	69	66	70	25
mtrC	119	109	247	0	40	59	345	36	91	123	375	0	135	194	267	36
mtrD	417	281	1466	0	279	355	1329	264	252	648	1955	0	892	739	1581	264
mtrE	104	104	177	0	41	55	351	21	81	93	290	1	115	165	232	21
mtrF	118	123	378	0	226	217	128	221	87	275	323	0	331	170	137	221
mtrR	131	114	410	0	193	245	288	228	100	251	475	0	328	225	362	228
mymT	0	0	1	0	0	0	0	0	0	0	3	0	0	0	2	0
nccA	121	167	1088	0	196	254	1130	123	137	328	1169	0	544	392	1753	123
nccB	12	22	42	0	10	18	110	6	12	17	47	0	20	26	122	6
nccC	5	18	13	0	8	5	34	0	5	4	4	0	0	5	16	0
nccH	3	6	30	0	7	7	36	7	4	17	35	0	25	9	48	7
nccN	0	10	12	0	7	3	22	9	1	6	14	0	12	5	30	9
nccX	0	0	1	0	0	0	10	0	0	1	0	0	0	0	4	0
ncrA	101	103	402	0	117	132	405	173	50	192	260	0	193	113	352	173
ncrB	23	60	136	0	36	49	184	33	23	75	69	0	71	36	129	33
ncrC	11	34	9	0	4	4	60	3	35	5	41	0	19	53	103	3
ncrY	10	7	0	0	3	7	4	2	14	2	1	0	5	20	0	2
nczA	126	184	1264	0	225	308	1233	175	141	406	1331	0	638	452	2016	175
nfsA	66	65	85	0	110	133	42	119	36	86	107	0	111	84	47	119
nhlF	16	18	13	0	16	25	22	26	11	22	96	0	23	23	30	26
nia	772	983	3344	0	1841	1529	1748	1424	548	1735	2670	2	2338	1187	2185	1424
nikA	319	304	892	0	588	554	432	519	175	492	931	0	807	432	508	519
nikB	275	322	1589	0	775	748	617	737	264	791	1596	0	1395	634	997	737
nikC	290	293	1476	0	666	634	657	688	255	736	1453	0	1197	518	1068	688
nikD	1423	1315	5378	0	2767	2578	2920	2840	932	3428	5927	1	4346	2223	4262	2840
nikE	5283	6004	20634	0	11385	10413	11439	10209	3574	12523	22869	15	16605	8802	17191	10209
nikR	6	8	12	0	15	13	13	4	8	2	17	0	14	11	30	4
nirA	29	33	122	0	34	40	133	45	13	56	73	0	60	35	106	45
nirB	4	18	34	0	10	13	46	6	7	22	19	0	24	11	41	6
nirC	5	13	2	0	2	2	28	1	13	2	17	0	4	16	34	1
nirD	11	4	0	0	2	4	4	1	5	1	0	0	3	6	0	1
nixA	20	20	14	0	21	25	26	30	15	26	96	0	24	19	29	30
nmtR	30	74	125	0	187	133	81	90	43	142	114	0	190	71	92	90
norA	212	110	264	0	176	305	236	354	113	187	307	1	254	233	206	354
norB	121	107	409	0	200	241	104	191	79	269	427	0	353	201	149	191
norM/pmpM	45	60	243	0	102	75	156	49	38	103	254	0	174	105	215	49
nreB	44	49	157	0	43	66	223	42	59	75	272	0	145	117	314	42
nrsA	161	215	1254	0	341	428	1092	214	147	506	1425	1	779	412	1767	214
nrsD/nreB	15	31	146	0	62	72	120	62	18	86	184	0	141	68	194	62
nrsR	643	827	2398	0	1325	1377	2154	1061	514	1600	2984	0	2099	1202	3401	1061
nrsS	500	599	1196	0	1007	998	1272	711	337	838	1429	0	1135	767	1830	711
opmD/nmpC	80	72	7	0	28	37	44	22	91	18	61	0	23	176	10	22
oprJ	170	147	258	0	56	86	471	35	102	129	379	1	147	242	242	35
oprM/oprK	170	143	262	0	56	74	424	36	106	122	385	0	140	238	264	36
oprN	106	96	138	0	22	30	314	12	42	47	190	0	48	134	148	12
oqxA	131	94	299	0	48	63	384	45	72	100	464	0	130	194	310	45
oqxB	405	321	2069	0	433	488	1760	353	228	761	3070	2	1317	865	2644	353
oscA	7	9	13	0	3	10	27	8	4	5	24	0	11	6	20	8
ostA/lptD	63	35	95	0	13	25	123	16	18	31	106	0	40	69	95	16
oxyRkp	369	295	643	0	371	427	749	424	233	450	807	0	539	466	791	424
PA0320	24	23	11	0	8	17	29	3	41	17	24	0	27	52	10	3
pbrA	923	1210	4368	0	2317	1917	2213	1484	713	2215	3416	5	3011	1508	2785	1484
pbrB/pbrC	50	71	208	0	119	116	200	85	61	110	212	1	168	102	266	85
pbrR	71	86	133	0	84	112	205	77	46	81	105	0	91	69	198	77
pbrT	30	40	80	0	57	85	132	22	23	48	109	0	70	53	101	22
pcm	15	31	140	0	32	36	106	59	11	66	185	0	110	56	201	59
pcoA	133	136	563	0	151	188	459	98	112	175	375	0	292	243	384	98
pcoB	37	94	250	0	44	54	295	5	51	52	174	0	77	87	164	5
pcoC	31	28	70	0	34	47	116	26	16	18	37	0	28	40	38	26
pcoD	21	38	42	0	18	24	102	5	17	18	23	0	27	26	23	5
pcoE	0	8	0	0	1	0	1	0	6	3	2	0	2	10	0	0
pcoR	1166	1488	3798	0	2326	2566	3843	1731	959	2664	5166	0	3677	2126	6087	1731
pcoS	369	400	1034	0	601	650	1088	364	265	590	1092	0	786	581	1336	364
pdrM	26	52	100	0	129	104	40	26	28	88	100	0	120	57	35	26
perO	34	41	525	0	124	128	244	77	43	199	449	1	297	123	310	77
perR	48	44	93	0	98	121	48	125	28	90	118	0	118	68	70	125
pfr	18	20	72	0	21	18	28	9	16	55	88	0	58	23	52	9
pgpA/ltpgpA	3615	3682	11463	0	6876	6345	6573	6298	2156	7297	12397	58	9319	5067	9388	6298
phoB	585	796	2325	0	1262	1389	2135	1155	570	1623	2914	0	2106	1289	3258	1155
phoR	128	144	396	0	268	298	343	200	109	207	470	0	333	260	490	200
pitA	122	117	338	0	159	190	288	189	98	253	553	1	332	258	482	189
pmpM	78	67	227	0	131	115	177	57	56	136	233	0	193	123	192	57
pmrA	1087	1216	2761	0	1818	1994	2753	1649	830	2025	3603	0	2672	1728	3796	1649
pmrB	255	293	639	0	305	348	1007	213	196	384	772	0	522	483	1067	213
pmrC	92	71	66	0	38	55	265	31	70	73	122	0	76	133	202	31
pmrG	5	8	0	0	2	2	6	0	3	0	5	0	1	17	0	0
pstA	70	105	399	0	162	197	179	191	57	257	500	0	324	184	336	191
pstB	4820	5172	17692	0	9725	9079	9920	9154	3177	10996	19483	10	14052	7608	14539	9154
pstC	120	174	635	0	279	296	330	268	112	436	713	0	528	292	578	268
pstS	37	29	109	0	22	37	145	31	15	60	240	0	79	60	238	31
qacA	131	153	550	0	196	259	252	419	97	300	612	0	459	270	327	419
qacB	133	161	566	0	207	263	247	424	100	311	619	0	480	282	330	424
qacC/qacD/smr	48	36	47	0	45	37	46	44	24	25	52	0	47	36	37	44
qacE	161	162	338	0	161	213	317	192	139	203	404	0	278	277	299	192
qacEdelta1	152	149	325	0	154	202	302	186	128	192	381	0	264	258	282	186
qacF	123	118	234	0	132	149	215	162	101	136	275	0	206	187	211	162
qacG	86	84	172	0	82	98	127	83	72	86	182	0	131	126	118	83
qacH/qacI	57	53	92	0	59	61	69	52	46	49	103	0	72	71	60	52
qacJ	72	71	138	0	72	80	108	71	71	78	137	0	108	103	83	71
qacR	44	54	87	0	56	93	102	92	52	74	120	0	100	83	94	92
qacZ	77	77	138	0	88	96	134	75	69	88	173	0	132	122	118	75
qrg	97	77	100	0	75	85	124	102	61	79	127	0	98	110	86	102
rcnA/yohM	6	10	3	0	2	2	16	2	13	3	26	0	8	18	49	2
rcnB/yohN	8	6	1	0	2	3	1	2	8	0	3	0	2	16	0	2
rcnR/yohL	26	50	45	0	34	53	53	12	50	42	73	0	53	66	40	12
recG	566	890	3155	0	1944	1438	1381	1403	564	2214	3653	3	2989	1302	2511	1403
ricR	105	177	677	0	357	321	207	291	110	390	489	0	519	254	339	291
robA	79	75	49	0	80	110	65	56	72	56	69	0	82	123	69	56
rpoS	146	266	1316	0	661	478	462	462	177	753	2035	1	1217	531	1165	462
ruvB	378	553	2237	0	1191	979	1032	975	344	1435	2733	2	2150	995	1948	975
sdeA	42	39	16	0	13	18	90	5	36	21	63	0	21	59	42	5
sdeB	385	313	1941	0	401	435	1658	339	215	712	2883	2	1259	814	2477	339
sdeX	193	137	358	0	65	81	497	65	101	150	569	1	204	264	356	65
sdeY	442	278	1608	0	350	380	1319	313	274	672	2321	1	1094	887	1731	313
sepA	178	141	336	0	56	78	417	51	115	139	469	0	175	252	291	51
sh-fabI	38	43	288	0	72	111	191	150	52	132	385	0	204	119	395	150
silA	72	150	969	0	170	199	821	55	79	255	895	0	399	265	1213	55
silB	11	31	68	0	18	13	117	4	21	8	55	0	17	38	77	4
silC	136	113	214	0	51	62	367	30	87	122	347	1	146	198	226	30
silE	2	8	0	0	1	0	1	0	8	5	2	0	1	8	0	0
silF	1	8	12	0	3	3	21	1	10	3	5	0	6	19	14	1
silP	1169	1585	5484	0	2992	2460	2702	2211	910	2833	4401	8	3902	1919	3522	2211
silR	1123	1489	3885	0	2310	2502	3733	1687	924	2598	5157	1	3618	2091	5803	1687
silS	670	881	2231	0	1401	1407	2369	803	526	1255	2578	0	1835	1251	3213	803
sitA	61	38	185	0	64	72	101	117	35	99	193	0	118	87	124	117
sitB	3540	3760	13698	0	7018	6747	6931	6837	2306	8280	14554	8	10350	5608	10540	6837
sitC	104	83	302	0	114	134	129	209	60	128	269	0	200	125	236	209
sitD	73	71	336	0	120	119	120	170	67	143	281	0	219	126	229	170
smdA	5635	6255	21031	0	11592	10837	11194	11078	3796	13132	22830	14	16825	8912	16667	11078
smdB	2413	2679	7943	0	5053	4578	4080	4581	1554	5224	8362	18	6907	3617	5895	4581
smeD	144	117	311	0	54	76	439	62	94	138	456	0	183	228	323	62
smeE	518	339	1815	0	351	418	1671	373	304	756	2599	1	1149	994	2085	373
smeF	175	163	308	0	67	82	499	35	121	143	428	1	165	265	303	35
smeT	53	45	115	0	46	47	110	47	41	67	141	0	83	74	107	47
smfY	221	205	815	0	281	364	383	543	121	376	864	0	618	336	516	543
smrA	6381	7598	25731	0	14650	12968	13499	12978	4604	16079	28140	35	21340	10965	20691	12978
smtB/ziaR	70	91	285	0	226	193	149	159	63	191	280	0	298	123	177	159
smvA/emrB	162	135	565	0	183	242	285	386	104	287	599	0	401	261	368	386
sodA	182	287	1035	0	353	439	705	526	212	603	1284	2	739	484	1096	526
sodB	154	247	1015	0	312	387	723	488	178	586	1277	0	725	433	1066	488
soxR	45	44	146	0	43	48	136	73	44	59	138	1	123	95	130	73
soxS	88	84	122	0	116	172	86	87	67	70	123	0	125	143	49	87
srpA	175	137	367	0	58	85	459	57	119	143	521	0	180	282	333	57
srpB	381	248	1273	0	268	299	1170	245	241	544	1783	1	871	747	1412	245
srpC	168	147	278	0	70	77	537	39	98	144	447	1	170	236	358	39
srpR	80	90	307	0	125	143	251	153	67	142	326	0	223	150	321	153
srpS	28	21	87	0	19	27	37	43	13	35	93	0	45	48	53	43
ssmE	112	109	220	0	108	151	191	130	87	127	236	0	174	168	187	130
sugE	149	153	585	0	210	287	358	284	141	304	631	0	462	332	415	284
tbtA	168	127	335	0	53	74	425	59	108	133	498	0	177	263	283	59
tbtB	394	258	1411	0	279	337	1258	289	253	572	1914	1	891	781	1482	289
tbtM	136	114	263	0	53	53	389	32	70	121	393	0	138	220	236	32
tbtR	27	13	70	0	9	15	26	31	12	23	67	0	42	35	36	31
tcrA	1293	1776	5941	0	3387	2808	2840	2376	1003	3201	4779	10	4313	2127	3730	2376
tcrB	909	1225	4094	0	2286	1951	1813	1706	648	2179	3086	3	2828	1384	2363	1706
tcrY	63	51	96	0	93	92	50	95	15	53	68	0	61	34	36	95
tcrZ	17	17	31	0	23	30	25	13	3	9	12	0	10	6	16	13
tehA	1	5	2	0	1	2	5	1	12	2	8	0	2	27	3	1
tehB	43	36	98	0	46	61	78	34	69	69	111	0	79	110	71	34
terA	76	48	34	0	43	82	130	13	34	37	40	0	48	60	78	13
terB	6	4	1	0	1	6	8	0	7	3	1	0	0	8	7	0
terC	57	81	471	0	115	130	332	142	33	201	632	0	400	223	551	142
terD	114	80	97	0	93	163	227	36	84	114	133	0	112	159	193	36
terE	108	84	94	0	95	162	243	36	87	121	132	0	116	160	204	36
terW	4	1	0	0	0	1	0	0	6	0	1	0	0	8	0	0
terZ	74	56	70	0	55	110	177	33	51	76	93	0	69	106	134	33
tolC	50	36	98	0	20	24	117	13	42	37	137	0	53	74	105	13
tolCsm	43	31	79	0	21	27	100	12	37	50	116	0	62	67	92	12
tr	17	45	138	0	38	53	189	30	21	54	135	0	88	76	236	30
trgA	0	0	1	0	0	0	7	0	0	0	4	0	0	0	11	0
trgB	31	29	122	0	56	51	117	38	38	80	135	0	90	58	159	38
triA	2	11	8	0	4	2	19	1	9	10	10	0	2	13	17	1
triB	2	6	0	0	3	1	0	0	4	1	3	0	0	4	1	0
triC	14	23	25	0	7	9	76	5	18	27	38	0	21	28	62	5
troA	26	33	231	0	71	80	43	91	32	87	177	0	135	69	137	91
troB	5879	6609	25042	0	12448	11897	12991	12123	4055	14811	26493	13	19309	10206	19961	12123
troC	54	76	368	0	158	150	66	173	45	130	267	0	236	96	193	173
troD	111	105	377	0	177	212	117	217	78	171	270	0	248	131	218	217
troR	82	68	428	0	142	156	113	200	47	206	372	0	248	137	190	200
ttgA	191	140	385	0	62	83	472	66	118	158	561	0	209	285	333	66
ttgB	495	324	1668	0	332	386	1527	336	300	734	2463	1	1073	908	1911	336
ttgC	162	137	238	0	53	67	417	38	96	126	378	1	149	229	240	38
ttgD	178	141	336	0	56	78	417	51	115	139	469	0	175	252	290	51
ttgE	381	238	1245	0	257	303	1172	263	231	520	1666	1	822	740	1346	263
ttgF	131	106	280	0	49	59	396	31	74	107	404	1	134	205	255	31
ttgG	175	137	367	0	58	85	457	57	119	143	521	0	180	282	333	57
ttgH	376	242	1223	0	259	290	1121	239	235	528	1679	1	825	717	1323	239
ttgI	167	137	255	0	55	63	437	30	100	135	379	1	150	229	266	30
ttgR	77	63	238	0	111	152	169	120	51	121	260	0	154	135	212	120
ttgT	23	9	52	0	11	14	23	12	12	14	44	0	28	20	17	12
ttgV	28	20	87	0	18	25	32	38	11	32	89	0	40	47	51	38
ttgW	74	89	300	0	127	133	239	142	68	142	318	0	226	142	301	142
tunR	24	57	190	0	111	87	58	69	35	143	194	0	147	100	114	69
tupA	0	12	64	0	63	24	42	14	10	66	83	0	85	33	94	14
tupB	0	5	48	0	21	22	35	16	3	39	70	0	47	24	100	16
tupC	6034	6874	25151	0	13093	12185	13123	12432	4155	15288	27056	14	19916	10308	20157	12432
vcaM	3608	4459	13242	0	8776	7575	7052	7035	2569	8863	14374	29	11648	5927	10632	7035
vceA	175	160	121	0	50	95	397	43	134	119	307	0	127	228	299	43
vceB	192	177	291	0	168	263	327	248	165	200	493	0	287	311	340	248
vceC	31	19	68	0	8	16	142	5	16	30	110	0	26	50	105	5
vceR	40	38	94	0	56	67	70	41	42	56	96	1	75	61	65	41
vcmA	83	54	164	0	91	81	142	43	59	122	221	0	157	124	129	43
vcrM	14	88	99	0	296	117	26	25	46	152	125	0	253	52	14	25
vexA	26	26	112	0	21	32	96	16	23	42	162	0	63	56	128	16
vexB	328	308	1636	0	363	485	1444	337	199	608	2221	1	1049	661	2148	337
vexC	72	65	157	0	40	53	258	20	59	65	265	0	81	109	241	20
vexD	156	93	448	0	155	171	400	130	103	226	629	1	316	241	582	130
vexE	5	5	45	0	3	5	37	7	4	27	89	0	23	8	68	7
vexF	106	91	677	0	168	152	328	92	62	226	636	1	338	168	564	92
vexH	328	337	1986	0	494	523	1555	357	228	737	2376	2	1243	697	2441	357
vexK	149	128	600	0	195	209	509	129	108	279	697	0	401	275	726	129
vmeA	127	107	306	0	53	63	353	46	78	126	409	1	163	175	260	46
vmeB	482	308	1765	0	349	401	1520	342	273	742	2480	1	1109	910	1979	342
vmeC	18	23	118	0	17	34	95	15	23	49	170	0	70	57	130	15
vmeD	318	278	1581	0	366	450	1394	326	210	609	2118	1	1028	633	2072	326
vmeE	18	28	133	0	17	17	123	4	21	29	159	0	53	49	120	4
vmeF	297	308	1784	0	448	468	1337	323	205	667	2153	2	1113	640	2113	323
vmeG	43	60	144	0	29	31	195	15	33	62	183	0	78	77	168	15
vmeH	53	41	107	0	33	41	157	10	31	42	152	0	76	72	141	10
vmeI	157	124	643	0	205	229	502	141	106	280	742	0	424	294	724	141
vmeJ	18	13	94	0	14	15	92	15	7	35	123	0	42	25	106	15
vmeK	103	93	697	0	173	166	343	84	68	232	665	1	360	165	570	84
vmeP	131	118	276	0	47	68	363	53	93	74	400	0	149	207	261	53
vmeQ	311	240	1674	0	342	379	1384	267	168	625	2487	1	1037	644	2141	267
vmeT	62	42	70	0	32	28	134	18	54	45	129	1	54	68	136	18
vmeU	17	14	37	0	16	16	44	9	14	9	61	0	16	21	58	9
vmeV	177	131	541	0	208	233	556	134	107	288	715	0	401	248	787	134
vmeY	95	83	235	0	34	45	289	33	60	71	325	1	112	143	248	33
vmeZ	312	223	1565	0	357	358	1154	260	156	604	2255	2	1076	640	1838	260
vmrA	29	187	146	0	469	197	35	46	71	273	179	0	440	109	13	46
vpoC	46	48	127	0	22	29	161	15	52	48	152	0	61	84	136	15
wtpA	0	0	6	0	0	0	1	2	2	2	9	0	3	2	4	2
wtpB	10	17	137	0	43	63	70	66	18	77	180	0	108	61	119	66
wtpC	5838	6455	22973	0	12110	11268	12371	11376	3971	13959	25566	9	18438	9742	18841	11376
ybtP	6014	6930	24810	0	13125	12006	13270	12303	4210	15120	27090	20	19917	10258	20593	12303
ybtQ	5675	6391	21438	0	11961	10904	11462	10975	3850	13457	23567	15	17216	9141	17164	10975
ychH	11	5	1	0	2	5	4	3	8	2	4	0	4	10	0	3
ycnJ	1	11	54	0	25	45	19	23	9	20	60	0	49	34	25	23
ycnK	13	14	27	0	21	29	22	41	5	18	28	0	26	17	27	41
yddg/emrE	43	34	21	0	27	37	61	13	64	35	76	0	45	81	20	13
ydeI	2	5	1	0	1	1	3	1	14	1	1	0	3	22	0	1
ydeO	2	13	7	0	17	14	4	4	13	3	19	0	13	24	1	4
ydeP	122	101	420	0	95	120	418	176	48	156	599	0	302	218	437	176
yfeA	78	69	213	0	106	102	111	148	46	99	186	0	138	93	141	148
yfeB	3292	3444	12434	0	6341	6105	6632	6285	2094	7445	13249	6	9370	5102	9954	6285
yfeC	116	105	423	0	144	178	160	259	80	179	356	0	269	148	303	259
yfeD	111	97	481	0	169	182	156	258	91	198	394	0	322	175	329	258
yfmO	21	28	64	0	43	87	38	113	14	37	91	0	75	66	36	113
yfmP	172	186	501	0	307	388	359	315	138	304	462	0	374	248	372	315
ygiW	21	11	3	0	4	9	13	2	20	9	11	0	10	27	3	2
yhcN	23	11	0	0	3	9	4	6	18	5	7	0	5	27	0	6
yieF	81	67	457	0	105	152	195	157	41	189	484	0	268	153	282	157
yjaA	2	1	5	0	2	1	3	1	3	1	4	0	0	6	1	1
ykkC	88	87	318	0	120	185	210	159	87	154	370	0	253	203	244	159
ykkD	78	82	269	0	114	174	178	144	60	137	317	0	205	163	208	144
ymgB/ariR	4	8	0	0	3	5	6	1	19	1	3	0	5	27	0	1
yodD	5	4	0	0	2	4	2	1	11	1	4	0	3	17	0	1
yqjH	19	18	34	0	10	12	30	9	19	22	45	0	20	55	10	9
zevA	6	5	0	0	0	1	3	0	7	0	5	0	2	14	2	0
zevB	13	7	10	0	1	4	5	4	22	6	23	0	4	39	17	4
ziaA	961	1268	4040	0	2522	1980	1991	1683	726	2242	3226	3	3016	1483	2470	1683
ziaR	63	106	243	0	240	194	140	127	64	197	222	0	264	116	177	127
zinT/yodA	37	36	19	0	38	37	32	33	31	36	45	0	32	40	27	33
zipB	62	151	268	0	349	175	106	83	70	260	312	0	403	136	71	83
zitB/ybgR	134	140	486	0	158	222	420	254	117	253	489	1	364	246	427	254
zneB/hmxB	27	31	95	0	15	24	86	5	21	37	101	0	45	48	98	5
zntA/yhhO	964	1187	3936	0	2186	1869	2113	1723	681	2169	3179	5	2796	1456	2586	1723
zntR/yhdM	81	118	309	0	119	166	371	98	93	145	260	0	175	155	356	98
znuA/yebL	44	28	58	0	12	20	50	18	26	20	78	0	25	39	48	18
znuB/yebI	69	56	209	0	83	96	103	80	49	133	242	0	172	102	140	80
znuC/yebM	7237	8290	30900	0	16048	14951	15612	15395	5136	18728	33427	34	25185	12909	24576	15395
zraP	0	3	0	0	2	2	0	1	5	0	1	0	1	9	0	1
zraR/hydH	798	708	3044	0	946	1202	2803	881	526	1177	4454	0	1995	1358	4184	881
zraS/hydG	546	513	1744	0	828	1166	1817	709	274	730	2285	0	1235	932	2592	709
zupT/ygiE	28	31	170	0	60	76	23	64	23	135	144	0	115	74	43	64
zur/yjbK	20	18	67	0	7	13	52	9	13	19	75	0	23	34	80	9
