# Supplementary material for: Insights into spatial dynamics of the microbiome and resistome across the conventional and organic dairy farms
Source: PLoS One. 2026 Jun 25;21(6):e0352336. doi: 10.1371/journal.pone.0352336 (PMC13298916; doi:10.1371/journal.pone.0352336)
Supplement: S3 Table — (XLSX) [file pone.0352336.s014.xlsx]

## Sheet: Sheet1
Integrons	FEA_CON	LIN_CON	MAT_CON	MIL_CON	SAN_CON	TAD_CON	TBD_CON	WAT_CON	FEA_ORG	LIN_ORG	MAT_ORG	MIL_ORG	SAN_ORG	TAD_ORG	TBD_ORG	WAT_ORG
3'CS	125	142	191	0	344	217	247	171	135	81	256	0	108	159	238	129
5'CS	2	5	2	0	8	3	1	15	8	2	4	0	0	0	3	9
aac8	0	0	2	0	0	0	0	3	0	0	0	0	0	0	0	0
aacA	832	434	1160	0	2135	1565	1104	2138	678	788	1848	0	1375	1654	1210	1851
aacA-like	9	10	22	0	35	36	23	39	12	12	31	0	17	19	19	28
aacA1	130	24	142	0	186	138	72	190	109	122	185	0	173	182	86	176
aacA16	16	6	10	0	12	12	6	13	14	14	23	0	16	14	20	26
aacA1b	19	3	22	0	29	21	11	30	15	18	27	0	27	28	11	34
aacA27	40	10	40	0	60	60	30	60	10	40	50	0	30	70	70	49
aacA28	5	1	5	0	6	4	1	2	5	0	8	0	5	4	5	13
aacA29	0	0	0	0	0	0	0	0	1	25	0	0	0	0	0	8
aacA3	176	120	191	0	469	361	257	461	103	172	463	0	259	472	274	470
aacA30	21	9	23	0	20	19	11	20	13	13	21	0	19	22	16	29
aacA31	4	7	17	0	63	43	24	58	8	16	52	0	24	32	12	56
aacA32	3	0	4	0	7	9	2	1	1	1	10	0	3	8	9	10
aacA33	22	9	26	0	27	25	11	28	12	17	28	0	20	21	19	20
aacA33/aacA4	1	0	1	0	1	2	1	8	0	0	0	0	0	0	1	0
aacA34	0	0	0	0	0	0	0	5	0	0	0	0	0	0	0	0
aacA35	3	2	5	0	10	10	6	2	1	3	12	0	4	6	2	23
aacA37	0	0	3	0	1	6	1	0	0	2	0	0	5	3	1	0
aacA39	5	2	3	0	3	4	1	8	6	1	6	0	6	4	4	7
aacA4	331	147	406	0	738	549	399	733	238	287	484	0	523	551	444	487
aacA4'	41	24	52	0	68	72	43	67	21	18	51	0	55	55	41	51
aacA4'-17	5	3	7	0	7	9	5	10	2	2	6	0	8	8	4	14
aacA4-cr	8	3	11	0	17	13	12	12	1	12	12	0	6	23	18	9
aacA4-CR	14	14	36	0	112	78	50	113	51	64	57	0	79	91	95	58
aacA40	10	6	8	0	29	21	7	22	7	9	26	0	9	16	9	22
aacA41	7	2	4	0	5	4	2	2	6	1	9	0	7	6	6	2
aacA4m	24	9	15	0	18	18	9	20	21	21	36	0	24	21	30	33
aacA5	9	5	10	0	37	23	9	29	8	16	33	0	14	30	16	33
aacA7	50	75	254	0	425	250	225	427	125	50	400	0	225	149	200	398
aacA8	10	8	14	0	39	25	16	39	10	10	43	0	22	22	14	40
aacC	253	130	357	0	1142	808	249	1145	70	202	937	0	266	236	588	930
aacC1	136	56	144	0	525	422	97	526	26	75	527	0	138	67	314	527
aacC1/aacA4	2	2	5	0	23	9	6	30	1	2	20	0	3	4	11	12
aacC11	0	0	0	0	0	1	0	1	0	0	0	0	0	0	0	4
aacC2	9	9	18	0	94	41	21	92	3	9	81	0	11	12	36	81
aacC3	8	1	18	0	45	22	8	46	7	7	29	0	16	10	17	22
aacC5	18	36	119	0	276	142	53	279	18	72	126	0	36	54	88	124
aacC6	2	2	6	0	26	14	5	26	0	3	23	0	5	4	12	19
aadA	997	550	901	0	1452	851	666	1452	391	476	1823	0	457	620	575	1825
aadA1	318	189	377	0	624	399	319	620	117	141	726	0	216	210	137	733
aadA1/aacA4	7	4	8	0	10	8	6	7	2	5	8	0	11	4	3	0
aadA10	7	3	18	0	35	7	12	28	9	8	35	0	6	9	9	36
aadA11	24	18	59	0	72	39	40	81	16	21	87	0	35	36	27	86
aadA12	0	3	3	0	3	7	3	0	0	3	5	0	3	0	3	8
aadA13	67	19	75	0	131	70	66	128	31	39	210	0	38	68	39	211
aadA15	4	8	0	0	0	5	4	0	4	0	0	0	0	0	0	0
aadA16	4	5	10	0	19	6	18	23	5	11	22	0	14	9	8	20
aadA16/aacA4'	1	2	2	0	4	1	3	3	1	2	1	0	4	2	2	0
aadA17	0	3	2	0	2	4	4	8	3	3	2	0	2	0	2	7
aadA1a	3	4	7	0	8	10	7	5	3	1	4	0	4	4	1	4
aadA1b	1	4	7	0	13	7	2	14	0	1	7	0	1	4	2	17
aadA1c	11	12	17	0	32	19	19	28	10	6	35	0	12	7	5	35
aadA2	188	101	105	0	130	89	79	141	57	88	270	0	66	111	74	266
aadA21	8	1	5	0	6	5	4	0	1	4	10	0	6	5	2	2
aadA22	11	1	11	0	13	11	11	15	11	5	22	0	5	6	0	13
aadA23	15	2	7	0	11	9	9	14	6	4	13	0	4	7	2	5
aadA23b	6	1	3	0	3	5	3	5	3	2	6	0	2	4	2	7
aadA24	28	4	14	0	20	20	16	19	2	8	38	0	16	14	3	41
aadA2a	11	7	3	0	3	3	4	2	0	3	11	0	3	5	5	3
aadA3	19	12	8	0	19	4	7	19	6	9	20	0	12	21	9	24
aadA3b	2	2	1	0	2	0	1	1	1	1	3	0	1	3	1	1
aadA3c	15	8	6	0	15	4	5	20	4	7	14	0	10	15	7	15
aadA4	32	11	17	0	20	28	10	31	7	8	25	0	8	2	12	33
aadA4a	9	3	6	0	6	6	3	3	3	3	6	0	3	0	4	10
aadA4c	2	0	0	0	0	2	0	0	0	0	0	0	0	0	0	0
aadA5	241	122	120	0	207	183	76	207	35	51	299	0	54	72	74	295
aadA6	18	6	82	0	219	64	64	232	33	31	154	0	24	39	67	143
aadA6/aadA10	3	3	12	0	20	3	7	16	6	3	20	0	3	6	6	16
aadA7	3	42	99	0	88	23	31	96	1	62	168	0	24	80	118	167
aadA8	12	9	6	0	13	2	6	21	7	6	21	0	12	10	8	16
aadA8b	4	3	2	0	4	0	2	1	0	2	7	0	4	2	2	6
aadA9	156	55	83	0	123	52	67	126	124	75	131	0	37	70	75	131
aadB	0	25	51	0	178	108	78	186	50	105	185	0	26	26	52	184
ABC transporter	0	1	0	0	0	0	0	0	0	0	0	0	0	0	1	0
abcMDR	12120	4208	14484	16	25496	18977	10020	25495	6923	5928	23096	31	13192	12010	12216	23097
ampC	45	32	54	1	156	105	82	153	36	39	144	0	44	52	134	146
ampR	660	702	1030	0	2189	1329	1669	2184	1140	900	1290	0	880	740	3980	1285
aphA1	266	93	411	0	432	236	221	429	181	268	355	0	150	181	472	362
aphA15	238	84	364	0	392	196	196	386	154	238	308	0	126	154	420	308
appA	99	26	114	0	390	182	81	390	32	38	235	0	64	98	179	235
arr	1202	353	1675	0	3742	2525	2040	3738	900	1279	3592	0	1353	2006	2426	3596
arr-3	143	35	189	0	396	256	239	397	96	138	373	0	168	210	244	374
arr2	592	176	778	0	1824	1244	942	1816	420	603	1727	0	625	943	1180	1732
arr3	151	58	331	0	599	410	335	601	121	199	576	0	220	321	363	577
arr4	36	8	41	0	93	65	61	97	24	31	97	0	39	59	55	94
arr5	35	6	27	0	68	49	44	58	26	30	63	0	35	49	55	65
arr6	25	4	33	0	64	40	43	66	24	30	72	0	27	48	47	66
arr7	21	8	29	0	47	41	38	53	16	14	58	0	24	33	25	59
blaBEL-1	9	1	6	0	12	10	5	6	4	2	12	0	1	3	26	12
blaBEL-3	9	1	6	0	12	10	5	20	4	2	11	0	1	2	26	10
blaCARB-3	13	9	8	0	8	10	12	10	4	9	9	0	5	6	22	8
blaCARB-4	54	6	15	0	51	39	18	47	22	28	37	0	25	22	21	28
blaCARB-8	22	11	19	0	18	16	16	18	8	18	15	0	11	12	36	12
blaCARB-9	7	2	7	0	3	6	3	6	3	7	4	0	5	4	3	4
blaCMY-10	30	40	54	2	152	83	95	152	45	36	159	0	35	55	218	160
blaCMY-11	29	40	54	2	152	83	95	155	45	36	159	0	35	55	219	154
blaCMY-9	33	38	51	2	147	79	93	142	45	35	162	0	35	58	212	168
blaCTX-M-1	75	37	37	0	93	55	92	94	44	24	61	0	38	66	196	57
blaCTX-M-14	46	24	22	0	54	34	56	47	26	12	36	0	24	38	120	41
blaCTX-M-19	18	7	8	0	23	11	18	22	11	5	17	0	8	14	46	19
blaCTX-M-2	319	111	135	0	419	301	445	414	228	119	302	0	208	289	983	299
blaCTX-M-59	19	6	8	0	24	17	24	20	14	7	14	0	11	17	44	23
blaCTX-M-9	103	51	61	0	131	80	131	137	71	30	98	0	57	87	306	92
blaDIM-1	0	0	4	0	7	2	0	12	0	1	5	0	0	1	17	10
blaGES-1	197	5	62	0	133	73	35	136	37	22	105	0	30	33	179	110
blaGES-10	0	0	0	0	0	0	1	0	0	0	0	0	1	0	1	0
blaGES-11	57	0	16	0	27	18	10	25	19	8	30	0	10	9	36	37
blaGES-12	49	4	7	0	10	12	5	16	8	4	20	0	2	8	28	19
blaGES-13	17	1	4	0	14	6	3	15	2	2	8	0	3	3	19	9
blaGES-16	24	0	6	0	11	9	3	23	7	6	9	0	4	3	27	10
blaGES-2	21	1	6	0	22	12	4	24	8	4	15	0	4	2	36	14
blaGES-3	5	0	3	0	6	1	2	7	2	1	5	0	1	1	7	9
blaGES-4	27	0	6	0	18	10	6	16	6	4	14	0	6	4	26	18
blaGES-5	76	0	25	0	72	39	21	73	18	20	55	0	16	14	93	46
blaGES-7	27	0	7	0	30	8	6	29	0	0	20	0	3	3	27	27
blaGES-8	4	0	3	0	7	2	2	11	1	1	3	0	0	1	4	0
blaGES-9	4	0	3	0	3	2	0	8	3	1	3	0	2	1	4	8
blaGIM-1	35	10	70	0	125	55	25	121	5	15	90	0	5	25	115	96
blaIMP-1	103	12	181	0	348	197	90	341	20	40	318	0	35	97	262	313
blaIMP-10	2	0	8	0	7	5	0	0	0	0	8	0	0	0	10	6
blaIMP-11	0	0	10	0	6	6	2	9	0	0	4	0	2	6	13	0
blaIMP-12	0	0	1	0	3	1	0	0	1	1	1	0	0	0	3	0
blaIMP-13	10	5	16	0	47	34	23	36	9	19	33	0	11	16	19	31
blaIMP-13b	2	1	4	0	19	18	7	21	1	3	19	0	3	4	5	23
blaIMP-14	40	0	46	0	92	49	40	104	0	1	86	0	8	24	32	93
blaIMP-14a	10	0	12	0	22	12	10	22	0	0	20	0	2	6	8	27
blaIMP-15	4	4	13	0	53	22	4	57	7	4	27	0	0	0	63	24
blaIMP-16	6	1	4	0	8	4	3	8	0	2	6	0	0	2	3	5
blaIMP-18	4	0	13	0	8	11	2	8	0	9	35	0	9	18	5	27
blaIMP-19	6	2	2	0	16	9	6	21	2	4	8	0	2	6	4	4
blaIMP-1b	0	0	0	0	0	1	0	0	1	0	0	0	0	0	1	5
blaIMP-1c	1	0	4	0	6	4	0	7	0	0	9	0	0	1	7	17
blaIMP-2	8	3	24	0	65	22	21	67	10	11	61	0	7	11	52	55
blaIMP-22	6	2	8	0	18	8	8	15	0	4	16	0	0	4	8	13
blaIMP-25	0	0	11	0	39	10	10	44	9	5	42	0	6	4	39	42
blaIMP-26	0	0	4	0	2	1	0	1	0	0	1	0	0	0	3	2
blaIMP-3	1	0	7	0	8	6	1	4	0	0	11	0	0	0	10	7
blaIMP-4	0	0	20	0	10	2	0	13	0	0	10	0	0	5	18	12
blaIMP-4b	0	0	4	0	2	1	0	0	0	0	2	0	0	1	4	0
blaIMP-5	0	0	4	0	8	4	2	8	0	0	9	0	0	1	14	9
blaIMP-6	4	0	30	0	42	22	4	42	0	0	50	0	0	4	41	53
blaIMP-7	0	0	10	0	21	15	5	26	0	0	27	0	0	7	29	27
blaIMP-8	29	6	19	0	56	36	27	58	6	12	42	0	6	29	12	40
blaIMP-9	0	0	5	0	21	0	3	21	0	0	15	0	3	0	19	14
blaNPS-1	1	0	5	0	5	5	1	9	0	3	3	0	0	1	8	3
blaOXA	836	1013	912	0	2012	1509	1225	2019	577	552	967	0	460	728	2055	965
blaOXA-1	623	930	695	0	1542	1157	1031	1545	531	414	582	0	419	618	1608	581
blaOXA-1-like	0	2	0	0	8	4	2	8	2	4	2	0	0	2	2	10
blaOXA-10	432	886	588	0	1136	917	815	1129	425	376	424	0	286	530	1293	427
blaOXA-101	7	5	4	0	13	6	10	8	3	1	4	0	5	6	9	3
blaOXA-10a	5	8	6	0	15	11	9	13	1	4	5	0	4	4	16	8
blaOXA-118	7	1	5	0	8	10	7	5	1	2	8	0	3	8	9	6
blaOXA-129	12	24	10	0	26	18	21	25	12	5	8	0	4	11	34	14
blaOXA-13	7	2	5	0	8	7	5	8	1	0	3	0	5	5	4	5
blaOXA-143	1	0	1	0	1	3	1	4	0	0	0	0	0	0	5	0
blaOXA-145	2	1	2	0	6	4	2	6	0	1	1	0	1	3	3	3
blaOXA-147	3	1	2	0	5	4	2	7	0	1	1	0	1	2	3	0
blaOXA-15	1	0	3	0	1	1	0	1	0	1	1	0	0	0	9	0
blaOXA-17	16	6	10	0	21	22	14	11	2	4	12	0	6	16	16	6
blaOXA-19	7	4	4	0	11	9	8	6	1	2	5	0	5	7	5	6
blaOXA-2	82	37	158	0	244	217	75	243	8	89	263	0	3	37	284	272
blaOXA-20	6	3	6	0	24	12	9	18	3	6	15	0	0	0	3	26
blaOXA-21	1	0	4	0	4	5	0	7	0	2	4	0	0	0	4	7
blaOXA-28	7	3	6	0	15	11	6	23	0	3	3	0	3	6	9	6
blaOXA-30	2	0	2	0	6	3	1	12	2	0	0	0	3	1	5	0
blaOXA-31	8	1	1	0	9	4	5	8	0	2	9	0	1	2	9	6
blaOXA-32	0	0	2	0	1	1	0	8	0	2	2	0	0	0	3	0
blaOXA-35	25	15	15	0	51	21	30	52	15	10	18	0	15	19	25	15
blaOXA-37	2	1	2	0	8	4	3	6	1	2	5	0	0	0	1	4
blaOXA-4	52	7	11	0	70	39	32	67	6	22	49	0	8	25	45	47
blaOXA-46	2	0	4	0	4	8	4	2	0	0	8	0	0	2	14	0
blaOXA-48	10	4	5	0	22	11	11	20	4	6	9	0	2	7	19	13
blaOXA-5	12	14	12	0	30	25	19	31	10	6	11	0	6	12	35	6
blaOXA-53	0	1	2	0	6	4	3	7	1	3	5	0	0	1	3	6
blaOXA-56	6	3	2	0	8	7	6	8	2	0	4	0	3	4	8	14
blaOXA-7	7	4	5	0	11	10	7	13	1	2	4	0	5	10	10	0
blaOXA-74	5	3	4	0	8	8	3	14	1	2	3	0	3	8	7	0
blaOXA-9	19	2	4	0	32	19	14	37	2	1	18	0	0	1	21	17
blaOXA/aacA4'	0	0	0	0	0	0	0	0	0	0	0	0	0	0	0	6
blaP1	135	78	106	0	140	91	112	127	59	106	111	0	63	77	269	121
blaP1a	13	5	11	0	14	10	12	19	6	10	14	0	6	8	22	8
blaP1b	15	10	14	0	16	12	14	9	7	15	14	0	9	12	44	16
blaP2	7	2	8	0	5	7	3	4	4	7	4	0	5	4	5	2
blaPER-1	6	2	42	0	66	32	12	60	6	14	44	0	6	2	70	43
blaPER-3	3	1	21	0	33	15	7	24	4	7	21	0	3	1	35	34
blaPSE	142	84	117	0	163	93	131	166	61	96	126	0	66	81	283	118
blaPSE-1	136	84	114	0	148	87	122	152	61	93	111	0	63	81	274	112
blaPSE-1delta	0	0	0	0	1	1	0	0	0	0	1	0	0	0	0	3
blaSHV-12	33	12	10	0	41	25	21	28	6	8	41	0	8	14	42	46
blaSIM-1	0	4	18	0	36	8	8	33	0	0	22	0	4	4	8	22
blaTEM-1	104	44	44	0	176	80	88	178	28	32	184	0	48	56	148	186
blaTMB-1	0	0	4	0	7	1	0	0	0	0	3	0	1	1	13	1
blaVEB-1	40	16	152	0	344	104	72	345	56	80	160	0	40	40	392	161
blaVEB-2	5	2	19	0	43	13	9	43	7	10	20	0	5	5	49	18
blaVEB-3	5	2	18	0	42	13	9	45	7	10	20	0	5	5	49	23
blaVIM-1	58	24	141	0	278	132	131	279	0	0	298	0	46	38	116	296
blaVIM-11	4	0	0	0	0	0	0	0	0	0	0	0	0	0	4	2
blaVIM-12	0	0	0	0	1	0	0	7	0	0	0	0	0	0	0	0
blaVIM-13	3	0	6	0	20	6	3	19	0	0	13	0	3	3	12	19
blaVIM-16	0	0	0	0	1	0	1	1	0	0	2	0	0	0	0	2
blaVIM-17	1	0	0	0	1	0	0	0	0	0	0	0	0	0	0	0
blaVIM-2	33	2	0	0	34	4	2	32	0	0	39	0	36	1	24	45
blaVIM-25	0	0	0	0	9	3	0	5	0	0	3	0	3	0	9	0
blaVIM-26	1	0	0	0	0	1	1	0	0	0	1	0	0	1	0	0
blaVIM-3	6	0	0	0	3	0	0	12	0	0	2	0	7	0	6	0
blaVIM-4	0	0	5	0	87	30	11	80	0	0	74	0	29	9	25	81
blaVIM-5	1	0	2	0	5	1	0	0	0	0	3	0	1	0	3	0
blaVIM-6	1	0	0	0	1	0	0	8	0	0	1	0	3	0	2	17
blaVIM-7	4	0	0	0	8	1	0	7	0	0	9	0	2	3	10	14
catA2	22	8	27	0	36	34	29	33	6	11	18	0	35	26	26	19
catB	8138	4350	7385	0	14491	12790	8302	14496	5608	4342	11378	0	10533	8500	11521	11378
catB10	199	122	212	0	483	342	244	480	148	98	324	0	275	181	313	325
catB11	155	168	150	0	541	401	267	550	97	90	330	0	276	195	313	333
catB2	598	506	692	0	2023	1693	1103	2026	572	455	1324	0	1028	618	1442	1327
catB3	2001	1115	1824	0	3695	3133	2201	3693	1732	1205	3192	0	2585	2580	2390	3195
catB6	148	64	163	0	308	326	153	319	131	74	313	0	294	189	225	313
catB8	4890	2272	4190	0	7188	6642	4162	7185	2830	2328	5651	0	5832	4539	6564	5650
catB8j-aacA4'	26	12	27	0	41	44	23	45	15	12	34	0	26	27	26	33
catB9	29	40	29	0	68	71	62	69	34	31	56	0	50	49	91	55
ccdB-R35opal	0	2	0	0	4	3	2	11	1	0	6	0	0	0	2	12
cel	35	3	38	0	36	44	24	44	6	16	46	0	33	64	22	49
chrA	0	0	0	0	0	1	0	0	0	0	0	0	0	0	0	0
cmlA	7556	5202	6820	0	12785	8837	8871	12781	5111	3601	10166	0	5071	6877	11844	10169
cmlA1	2736	2048	2661	0	4871	3317	3445	4873	1924	1384	3965	0	1744	2547	4731	3966
cmlA10	89	53	82	0	169	105	85	166	50	44	126	0	58	89	176	126
cmlA4	266	182	226	0	463	313	282	473	162	110	315	0	168	236	533	313
cmlA5	763	547	714	0	1237	857	838	1238	608	400	1001	0	578	769	1226	1007
cmlA6	309	171	212	0	435	299	314	433	172	141	357	0	217	243	447	362
cmlA7	839	480	715	0	1308	941	863	1309	537	374	1082	0	590	784	1178	1078
cmlA8	914	843	901	0	1778	1171	1308	1771	656	406	1236	0	643	795	1331	1238
cmlA9	197	117	170	0	313	210	201	308	123	98	247	0	136	168	266	242
dcyA	729	765	990	3	3633	2271	2265	3639	1101	762	2718	0	1764	1734	4164	2711
dfr12	9	7	18	0	33	12	11	30	11	21	39	0	15	17	27	36
dfr17	3	0	4	0	6	2	1	1	1	2	8	0	3	3	6	12
dfrA	3391	1709	5468	0	11625	7199	4873	11628	2532	3231	10579	0	4525	4587	6713	10584
dfrA1	2021	1118	3347	0	7087	4234	2936	7093	1577	2157	6586	0	2804	2857	4071	6589
dfrA10	0	2	10	0	2	10	4	6	2	0	6	0	8	6	6	10
dfrA12	1670	1045	3063	0	6292	3808	2651	6297	1465	1922	5698	0	2474	2581	3690	5701
dfrA13	10	3	15	0	30	12	13	26	4	9	22	0	18	17	18	19
dfrA14	75	10	30	0	157	70	43	150	0	30	106	0	4	26	77	108
dfrA14b	14	2	6	0	29	13	8	37	0	6	20	0	1	5	14	24
dfrA15	28	25	71	0	171	101	71	169	47	57	228	0	130	48	77	232
dfrA15b	5	5	10	0	44	25	20	43	5	8	41	0	29	11	19	47
dfrA16	62	0	26	0	15	26	1	22	1	23	38	0	26	13	6	42
dfrA17	98	8	94	0	207	75	53	210	27	69	219	0	74	78	154	221
dfrA19	5	0	0	0	15	5	10	17	5	5	45	0	5	5	15	50
dfrA21	297	138	518	0	1080	673	474	1091	211	231	1018	0	429	395	614	1018
dfrA22	622	331	1122	0	2181	1447	1058	2178	554	568	1985	0	908	867	1368	1981
dfrA23	81	41	147	0	279	191	135	284	74	77	249	0	121	113	163	248
dfrA24	10	3	12	0	15	20	3	15	7	9	15	0	29	10	7	11
dfrA25	18	0	10	0	35	18	10	36	0	0	42	0	10	20	20	39
dfrA26	125	27	165	0	355	218	118	363	78	73	315	0	121	143	251	314
dfrA27	20	7	8	0	62	35	22	65	7	14	18	0	14	7	14	14
dfrA28	3	1	2	0	6	5	2	9	1	3	2	0	1	1	3	0
dfrA29	7	1	3	0	13	9	3	18	0	1	5	0	0	1	6	0
dfrA32	1	0	0	0	7	3	1	5	1	2	5	0	1	1	3	6
dfrA3b	3	0	12	0	6	6	3	2	6	3	12	0	9	6	3	12
dfrA5	50	3	42	0	180	151	20	175	0	9	93	0	20	67	122	89
dfrA6	9	2	9	0	17	11	6	7	3	9	15	0	9	8	7	18
dfrA7	91	34	62	0	244	145	66	254	12	68	188	0	46	84	41	193
dfrB	0	0	0	0	74	0	0	68	0	0	47	0	0	0	71	39
dfrB1	0	0	0	0	28	0	0	27	0	0	0	0	0	0	5	0
dfrB1b	0	0	0	0	1	0	0	0	0	0	0	0	0	0	0	0
dfrB2	0	0	0	0	4	0	0	6	0	0	8	0	0	0	10	3
dfrB2b	0	0	0	0	1	0	0	5	0	0	2	0	0	0	1	6
dfrB3	0	0	0	0	1	0	0	5	0	0	8	0	0	0	12	7
dfrB4	0	0	0	0	34	0	0	31	0	0	26	0	0	0	30	25
dfrB4a	0	0	0	0	6	0	0	5	0	0	6	0	0	0	3	0
dfrB5	0	0	0	0	4	0	0	5	0	0	0	0	0	0	6	3
dfrB6	0	0	0	0	2	0	0	1	0	0	2	0	0	0	4	0
dfrB7	0	0	0	0	1	0	0	9	0	0	1	0	0	0	1	1
Duplication of the 1184-1347 fragment	0	0	0	0	0	1	0	2	0	0	0	0	0	0	0	1
elip	101	46	196	9	260	308	130	264	131	64	276	10	235	180	249	283
ereA	105	0	17	0	51	51	17	54	0	17	34	0	0	0	83	27
ereA1	36	0	6	0	18	18	6	24	0	6	12	0	0	0	36	0
ereA2	63	0	10	0	30	30	10	31	0	10	20	0	0	0	41	21
ereA2*	4	0	1	0	3	3	0	0	0	1	2	0	0	0	4	11
ereB	13	0	3	0	13	8	2	15	0	1	8	0	0	0	8	14
ereC	6	0	1	0	3	3	1	0	0	1	2	0	0	0	6	3
estX	1460	1217	2108	33	5191	4329	2833	5188	1031	887	4939	17	1472	2162	3343	4937
flo	460	305	392	0	739	511	529	742	306	240	526	0	321	421	618	530
floR	232	154	196	0	370	256	265	376	154	120	265	0	161	211	311	260
fosC	9	13	12	0	45	13	29	45	7	10	23	0	6	12	25	25
fused orf/intI1	0	2	0	0	2	0	0	4	0	1	0	0	1	1	0	3
gcuD	0	0	0	0	0	0	0	9	0	2	0	0	0	0	0	5
groEL	1308	438	1936	11	4071	2532	1176	4072	599	574	2775	15	1210	1057	1014	2789
groEL-intI1 fusion	0	9	0	0	1	0	0	14	0	0	1	0	0	0	0	3
groEL/int	566	205	793	2	1458	966	452	1461	254	277	1134	2	482	454	473	1131
groEL/intI1	566	196	793	2	1457	966	452	1448	254	277	1133	2	482	454	473	1133
groL	1484	448	2286	18	5224	3132	1448	5228	690	594	3280	26	1456	1206	1082	3271
groS	388	162	582	0	1166	760	338	1168	204	170	894	0	362	334	400	891
gshB	0	0	0	0	0	0	2	6	0	0	0	0	0	2	0	0
gst	2	4	14	0	34	15	25	37	12	3	12	0	2	7	49	9
IMP-13	16	8	25	0	65	46	35	64	15	31	42	0	17	25	25	43
insA	6	9	0	0	6	6	9	0	6	0	0	0	6	3	3	0
insAB	2	3	0	0	2	2	3	1	2	0	0	0	2	1	1	6
insB	0	13	0	0	1	9	2	0	8	1	0	0	1	3	0	0
insE	2	8	26	0	48	24	14	45	18	16	72	0	4	6	20	72
insF	444	298	872	0	1192	1066	558	1195	344	444	1250	0	554	578	558	1248
int	20005	10298	36020	2	59885	45977	21925	59893	0	0	0	0	0	0	0	1
int2	2	1	2	0	4	3	1	6	1	1	5	0	2	0	15	9
intI	20003	10287	36018	2	59880	45972	21924	59874	16349	14143	54178	68	33575	27104	31375	54174
intI1	5404	2405	7732	2	12514	9879	4378	12516	4137	3311	12017	4	7465	6150	7094	12014
intI1delta	269	123	369	0	571	490	207	577	202	168	576	0	357	293	315	574
intI2	478	290	941	0	1685	1214	667	1682	456	378	1367	0	804	643	848	1360
intI3	235	96	442	0	645	561	234	644	142	124	535	0	418	302	350	531
intI4	121	54	140	0	288	158	95	288	66	95	295	0	109	137	177	293
intIA	3427	1890	5450	0	10290	6005	3411	10286	2451	3122	10077	4	4460	4281	6264	10081
intIB	272	126	478	0	743	596	271	746	208	170	708	0	401	325	309	709
intIdelta1	42	36	77	0	135	130	48	134	38	30	121	0	75	58	63	122
intINeu	0	0	0	0	0	0	0	2	0	0	2	0	0	0	1	6
intIPac	0	0	0	0	0	0	0	0	0	0	2	0	0	0	0	1
intIQ	0	2	0	0	0	0	0	0	0	0	0	0	0	0	0	2
intron	0	0	0	0	0	2	0	4	0	0	1	0	0	0	0	0
IS1	59	56	69	1	98	84	41	96	49	44	66	1	62	59	39	67
IS1066	0	6	1	0	0	0	0	9	4	4	0	0	4	0	0	0
IS1247	59	24	67	1	96	74	38	94	36	37	66	1	55	54	38	54
IS1394	0	11	1	0	0	0	0	1	1	2	0	0	1	1	1	0
IS26	0	11	1	0	2	1	4	7	9	3	1	0	2	0	1	8
IS3	70	27	92	0	195	138	77	188	32	29	177	0	50	49	171	182
IS911	0	4	0	0	8	0	8	0	4	0	4	0	0	0	0	9
ISCR1	24	250	402	0	1119	425	167	1111	292	278	1457	0	180	110	481	1463
istB	0	3	0	0	0	0	0	6	0	1	0	0	0	0	0	0
linF	35	24	64	0	90	72	42	87	15	20	140	0	37	37	35	141
lip	169	93	291	9	557	478	256	570	182	109	497	10	318	274	475	494
lip1	31	31	62	0	151	96	83	148	28	20	125	0	53	56	133	123
lnuF	7	5	13	0	18	14	8	19	3	4	28	0	7	7	7	31
lsp	3	4	8	0	14	17	10	22	4	2	11	0	7	3	9	17
MGC127	69	37	92	0	210	144	101	220	43	42	205	0	112	121	118	204
MGC128	0	0	0	0	0	0	1	10	0	0	0	0	0	0	0	0
MGC86	9	9	20	0	51	34	21	57	9	6	67	0	23	13	22	67
msrA	109	29	120	0	287	163	91	292	81	86	234	0	103	106	242	237
msrB	204	77	198	0	331	236	149	334	127	126	274	0	173	201	241	267
MuGC1.Sym1.ORF1	229	96	349	0	569	488	188	573	127	109	501	0	275	208	242	490
MuGC2.Sym2.ORF2	282	116	411	1	708	569	345	705	181	145	641	1	271	273	411	638
MuGC5.Sym5.ORF5	0	7	0	0	0	0	0	0	1	0	0	0	0	2	1	0
MuGC6.Sym6.ORF6	448	137	591	1	1541	979	542	1541	261	195	1209	0	445	405	529	1206
MuGC6.Sym7.ORF7	252	70	336	0	706	484	235	705	132	109	602	0	256	234	281	601
mutated-cmlA1	41	9	30	0	67	57	32	65	17	8	35	0	15	12	63	33
nit1	0	0	0	0	0	0	0	3	0	0	1	0	0	0	0	8
ompW	11	13	22	0	76	21	33	81	20	39	62	0	4	6	87	64
orf	13081	7433	18909	54	35421	25899	16141	35421	10220	9463	31797	67	16141	15656	24968	31799
orf1	1273	899	1784	8	3436	2426	2020	3443	1102	1162	2878	3	1479	2036	3639	2881
ORF1	1325	908	1989	1	4240	3014	1786	4234	991	951	3654	2	1555	1736	2697	3648
orf1005	0	0	0	0	0	0	0	0	0	2	0	0	0	0	0	5
orf100EGC134	0	0	0	0	0	0	0	0	0	0	1	0	0	0	0	1
orf102	0	0	0	0	0	0	0	0	0	3	3	0	0	0	6	6
orf103	0	0	0	0	4	0	0	4	0	2	5	0	2	0	1	0
orf104	0	0	0	0	4	1	0	3	0	0	5	0	1	0	1	0
orf105	206	65	300	3	464	313	172	472	114	196	421	0	141	185	380	425
orf108	6	5	15	0	21	7	9	24	8	10	13	0	5	7	38	15
orf111	0	0	0	0	0	0	0	0	0	0	0	0	0	1	0	0
orf115	2	5	15	0	20	17	19	29	15	6	12	0	1	9	56	8
orf117	0	3	0	0	6	0	3	12	9	6	0	0	0	0	21	6
orf118	4	4	8	0	5	11	7	8	7	2	4	0	6	5	8	0
orf1184/2	4	2	8	0	5	11	6	4	6	1	4	0	6	5	6	12
orf119	0	0	0	0	5	0	0	0	0	0	0	0	0	0	1	0
orf120EGC135	0	0	0	0	1	0	0	0	0	0	0	0	0	0	0	3
orf121	1	0	2	0	1	1	1	6	0	0	1	0	0	1	3	0
orf122	3	6	6	0	21	8	9	30	3	4	22	0	9	7	6	25
orf124	0	0	0	0	0	0	0	8	1	0	0	0	0	0	1	0
orf126	0	0	0	0	1	0	0	0	0	0	0	0	0	0	0	0
orf128	0	0	0	0	0	0	0	0	0	0	0	0	0	0	0	0
orf129	0	0	0	0	0	0	0	1	0	1	0	0	0	0	0	0
orf131	3	0	2	0	7	2	2	0	1	3	3	0	1	2	3	7
orf133	2	2	0	0	5	3	5	7	1	0	5	0	2	1	3	2
orf133EGC123	0	0	0	0	1	0	0	0	0	0	0	0	0	0	0	0
orf135	0	0	0	0	3	0	0	1	0	1	1	0	0	0	1	0
orf136	2	0	3	3	4	0	0	0	0	1	1	2	1	0	3	0
orf137	0	0	0	0	3	0	1	6	0	0	5	0	0	0	2	4
orf139	0	0	0	0	4	0	0	1	0	1	2	0	0	0	1	14
orf141	0	0	0	0	1	0	0	0	0	1	0	0	0	0	1	4
orf144	1	0	3	0	22	11	1	8	1	3	11	0	2	2	18	11
orf145	1	0	4	0	7	4	11	7	2	0	4	0	0	1	11	3
orf147	2	3	5	0	18	9	6	27	1	4	16	0	3	5	23	16
orf149	15	3	12	0	54	24	13	62	1	4	18	0	0	0	99	21
orf154	0	0	1	0	8	3	2	6	0	2	3	0	0	0	3	0
orf157	22	9	23	0	40	29	23	37	12	15	29	0	13	26	39	35
orf161	0	1	0	0	1	0	0	3	2	3	1	0	1	1	0	5
orf168	0	0	0	0	0	0	0	0	0	0	1	0	0	0	0	5
orf170	0	0	0	0	5	0	0	7	0	0	7	0	0	0	4	9
orf173	1	3	2	0	9	3	6	13	6	6	4	0	1	4	11	4
orf174	105	30	85	0	191	153	104	197	37	42	186	0	77	113	111	189
orf174EGC125	105	30	85	0	189	151	104	188	37	42	184	0	77	113	110	187
orf175	0	0	0	0	0	0	1	0	0	0	2	0	0	0	1	0
orf178EGC128	0	0	1	0	2	0	0	0	0	0	3	0	0	1	1	0
orf179	8	26	12	0	24	23	31	20	19	15	9	0	12	12	52	10
orf182	0	0	0	0	2	0	3	1	2	0	2	0	0	0	4	10
orf186	6	8	2	0	8	8	12	10	0	4	0	0	10	4	66	0
orf187	0	0	0	0	1	0	0	6	0	0	1	0	0	0	1	0
orf197	0	2	2	0	3	1	4	0	3	3	2	0	1	2	3	3
orf2	1093	658	1642	2	2610	1950	1325	2617	909	928	2718	6	1336	1270	1938	2718
ORF2	638	395	1129	1	1868	1522	881	1867	581	447	1739	2	983	854	1119	1740
orf203	0	0	0	0	2	0	0	2	0	0	0	0	0	0	1	1
orf208	0	0	0	0	1	1	0	0	1	1	1	0	1	0	0	0
orf215	0	2	3	0	5	2	5	0	0	7	6	0	5	9	10	13
orf222	0	0	0	0	1	0	2	5	0	0	1	0	0	0	3	0
orf24	17	18	26	0	60	26	38	64	27	32	68	0	24	22	51	64
orf240	0	1	0	0	1	1	1	0	2	2	1	0	1	0	4	0
orf244	0	0	0	0	0	0	0	0	0	0	0	0	0	0	0	0
orf25	477	284	730	1	1046	869	584	1049	395	413	1083	3	604	586	763	1082
orf262	22	8	29	0	83	51	22	75	15	14	56	0	26	24	34	64
orf269	380	216	550	1	890	592	404	887	291	333	941	3	413	399	622	941
orf282	0	0	0	0	1	0	1	5	0	0	0	0	0	1	1	1
orf3	40	108	58	0	160	108	125	154	88	34	138	0	73	75	119	132
orf3-like	1	6	0	0	2	2	8	3	3	0	1	0	2	2	0	0
orf3/qacEdelta1	12	48	0	0	25	24	49	18	36	1	0	0	24	25	0	0
orf306	2	0	2	0	1	1	0	3	0	0	4	0	1	1	15	2
orf312	0	4	0	0	0	1	0	0	0	0	0	0	0	0	0	6
orf327	3	6	5	0	14	3	12	6	5	4	8	0	3	2	25	11
orf341	0	3	7	0	22	10	4	28	5	6	26	0	2	2	11	20
orf356	0	0	0	0	0	0	0	0	0	0	0	0	0	0	0	1
orf4	789	348	1548	1	2615	2356	960	2611	587	429	2094	0	1343	921	957	2096
orf403	423	167	612	0	1141	858	449	1142	227	220	914	0	455	373	402	920
orf442	365	180	934	1	1470	1495	504	1476	353	206	1176	0	884	543	535	1184
orf467	0	1	0	0	1	0	2	0	1	0	1	0	1	0	6	0
orf5	123	30	78	0	203	97	134	203	66	32	80	0	101	28	188	76
orf6	0	0	0	0	2	0	0	4	0	0	13	0	0	0	0	7
orf68	0	0	0	0	1	0	0	4	0	0	0	0	0	0	0	0
orf7	24	45	24	0	39	55	63	40	47	31	25	0	47	45	62	27
orf71	3	6	0	0	6	3	9	4	0	3	0	0	0	0	12	5
orf73	0	0	1	0	4	0	0	0	0	1	1	0	0	0	1	1
orf76	0	0	1	0	1	1	2	1	0	0	0	0	0	0	1	0
orf79	0	0	0	0	2	0	0	0	0	0	0	0	0	0	1	1
orf81	0	0	0	0	0	0	0	0	0	5	0	0	0	0	0	0
orf83	2	0	2	0	18	10	0	20	4	0	20	0	0	0	16	30
orf86	0	0	0	0	2	0	1	7	3	0	1	0	0	1	4	0
orf88EGC126	0	0	0	0	1	0	0	0	0	0	0	0	0	0	0	1
orf9	94	77	157	1	264	145	129	259	99	119	275	1	86	113	286	285
orf91	94	72	144	1	243	139	114	246	88	109	265	1	79	99	233	265
orf93	0	0	0	0	0	0	0	10	1	0	0	0	0	0	0	0
orf94	0	1	10	0	9	1	6	9	7	6	2	0	2	1	32	0
orf96	0	2	2	0	7	3	7	3	2	3	4	0	3	11	15	3
orf99	0	0	1	0	0	0	0	0	0	0	0	0	0	0	1	7
orfA	16	6	14	0	53	49	7	60	4	3	51	0	11	8	43	40
orfB	0	0	40	0	49	36	27	46	11	12	8	0	4	0	40	16
orfc1216-2	0	0	0	0	3	1	0	0	1	0	1	0	1	1	5	0
orfC2	0	0	0	0	2	0	0	0	0	0	0	0	0	0	0	0
orfc253-2	24	27	71	0	76	64	53	71	42	40	36	0	78	74	104	34
orfc253-3	21	6	34	0	94	51	25	95	18	16	121	0	18	22	50	124
orfc253-5	4	32	17	0	29	22	29	37	18	12	17	0	11	15	27	9
orfc253-6a	0	4	2	0	1	0	3	3	4	4	0	0	1	4	8	2
orfc253-6b	0	7	1	0	4	0	7	3	5	3	2	0	1	2	6	12
orfc273-1	2	2	2	0	4	4	4	3	2	2	0	0	3	5	3	0
orfc273-3	0	0	0	1	0	0	0	0	0	0	0	0	0	0	1	1
orfc273-5	5	31	12	0	28	35	53	32	17	22	34	0	19	30	68	31
orfc273-7	0	1	0	0	0	0	4	0	0	0	0	0	1	0	3	2
orfC3	52	28	48	0	110	60	42	109	34	44	90	0	52	48	110	90
orfc372-2	0	0	0	0	0	0	0	16	0	0	0	0	0	0	2	0
orfc372-4	59	42	105	0	206	131	108	207	56	34	187	0	76	83	130	189
orfc374-3	9	3	12	0	14	11	9	10	5	5	13	0	9	8	6	22
orfc374-5	0	0	0	0	0	0	0	0	0	0	2	0	0	0	0	1
orfc374-7	22	10	43	0	89	46	17	95	16	24	76	0	29	26	47	80
orfC4	0	0	9	0	9	0	0	10	3	6	12	0	3	3	27	6
orfC5A	15	0	15	0	30	27	9	23	9	0	21	0	0	9	39	16
orfc641-2	32	18	26	1	35	34	29	40	19	24	24	1	39	34	47	26
orfc667-5	0	0	0	0	1	0	0	0	0	5	1	0	0	0	15	8
orfc668-1	208	109	258	0	498	354	227	507	144	125	453	0	263	264	340	455
orfc668-5	0	0	0	0	0	0	0	5	0	0	0	0	0	0	2	0
orfc668-6	0	0	0	0	0	0	0	0	1	0	0	0	0	0	0	0
orfc669-3	28	10	21	0	60	25	31	66	19	24	66	0	22	43	50	60
orfc669-4	1073	192	947	18	2428	1578	631	2428	455	276	2060	16	933	683	816	2063
orfc669-6	0	0	1	0	0	0	0	4	0	0	0	0	0	0	0	4
orfc672-2	2	2	1	0	1	2	3	3	0	1	4	0	2	0	3	2
orfc672-6	0	0	0	0	0	0	0	0	0	0	1	0	0	0	0	0
orfD	3	1	2	0	6	4	2	3	0	24	1	0	1	2	5	2
orfD2	0	0	0	0	0	0	0	5	0	2	1	0	1	2	4	0
orfD2/blaOXA-28	3	1	2	0	5	4	2	3	0	1	1	0	1	2	3	1
orfE-like	0	0	0	0	0	0	0	0	0	1	0	0	0	0	1	10
orfEGC121	0	1	11	0	12	23	5	7	10	2	9	0	32	15	13	8
orfG	0	0	5	0	0	5	0	2	0	0	10	0	0	0	0	8
orfI	16	2	8	0	12	13	5	22	4	10	9	0	6	16	17	6
orfIN682	0	0	0	0	0	0	0	0	0	0	0	0	0	0	0	4
orfISY	0	0	0	0	0	1	0	0	0	0	0	0	0	0	3	0
orfO	4	3	7	0	17	11	2	24	0	2	17	0	2	2	10	14
orfP	0	22	0	0	55	24	22	55	11	11	43	0	22	22	55	50
orfPa85	0	0	0	0	1	2	0	3	0	0	0	0	0	0	0	7
orfV	0	0	2	0	2	0	0	0	0	0	0	0	0	0	2	0
orfvi	0	0	0	0	1	0	0	3	0	0	0	0	0	0	0	0
orfX	8	22	5	0	59	32	22	58	13	21	49	0	18	22	51	54
orfX'	0	0	0	0	1	0	0	6	0	0	1	0	0	0	0	0
parA	71	56	158	0	246	192	92	252	70	98	174	0	126	90	295	178
PiGC13.HVF16.ORF15	0	0	0	0	0	0	0	13	0	0	0	0	0	0	0	0
PiGC15.HVF18.ORF18	3	1	8	0	17	6	8	20	2	1	13	0	2	1	18	17
PiGC2.HVF2.ORF2	60	30	95	0	186	103	67	188	26	43	143	0	49	67	72	137
psp	175	369	348	0	1009	697	561	1010	281	366	1115	0	290	319	842	1119
pspA	108	50	150	0	254	234	106	252	76	66	256	0	132	130	162	256
pspB	0	18	2	0	10	8	28	12	10	0	6	0	4	6	8	1
pspC	2	26	12	0	32	20	44	31	14	2	34	0	4	8	14	32
pspD	0	24	2	0	12	6	32	13	12	0	0	0	6	6	8	3
pspF	0	4	0	0	0	0	0	7	0	0	0	0	1	0	0	1
putative transposase	0	1	0	0	0	1	1	0	1	0	0	0	0	0	0	3
qac	5076	3288	5014	0	9786	6941	6467	9792	3759	2895	8631	0	4130	5067	7115	8641
qacE	1708	1338	2041	0	3753	2780	2741	3760	1565	1186	3457	0	1697	2281	2489	3449
qacE2	225	166	259	0	443	320	328	442	178	152	407	0	219	250	392	415
qacEdelta	508	353	531	0	990	787	726	979	459	313	1052	0	534	727	515	1053
qacEdelta1	507	353	531	0	990	786	726	987	459	312	1051	0	534	726	515	1047
qacEdeta1	0	0	0	0	0	0	0	6	1	0	0	0	0	0	0	0
qacF	589	234	374	0	864	619	507	864	263	223	624	0	374	438	456	623
qacG	899	526	1115	0	2160	1410	1309	2155	711	623	1863	0	851	855	1642	1868
qacG2	99	60	134	0	275	156	155	272	79	75	239	0	105	93	197	238
qacH	1480	1041	1240	0	2485	1708	1556	2489	1013	706	2254	0	950	1154	2207	2262
qacH6	34	21	28	0	58	39	41	61	23	14	39	0	21	29	44	32
qepA	763	202	462	0	881	641	415	880	0	0	0	0	0	0	0	0
qepA1	1	10	0	0	0	0	2	0	0	0	0	0	0	0	0	0
qepA2	760	172	462	0	881	641	409	879	252	192	871	0	318	475	485	873
qnrB19	0	1	2	0	3	0	3	0	2	0	0	0	0	1	3	4
qnrB6	0	2	2	0	6	0	6	14	4	0	0	0	0	2	8	0
qnrD	0	0	1	0	2	0	3	0	2	0	0	0	0	1	3	0
qnrVC1b	0	0	1	0	2	0	2	8	2	0	0	0	0	1	3	1
qnrVC3	0	0	6	0	12	0	12	20	12	0	0	0	0	6	18	2
qnrVC4	0	0	3	0	6	0	6	11	6	0	0	0	0	3	9	2
rcr3	0	0	0	0	0	0	0	0	5	1	2	0	0	2	2	8
repA	0	2	1	0	1	0	2	3	2	1	0	0	0	0	5	0
rmtB	0	3	18	0	21	39	0	21	15	0	3	0	66	24	0	6
sapC-like	0	0	0	0	0	0	0	0	0	0	0	0	0	0	1	6
sat	995	886	1481	17	3487	2927	2027	3489	785	769	3334	8	1116	1556	2496	3325
sat2	75	50	76	0	71	107	152	65	100	177	60	0	126	150	330	62
sch_054	0	0	0	0	0	0	0	6	0	0	0	0	0	0	1	0
smr1	191	81	179	0	396	258	207	394	101	109	348	0	142	202	231	348
smr2	1180	522	1113	0	2368	1514	1223	2369	658	674	1958	0	858	1196	1445	1960
strA	28	7	30	0	33	25	19	34	14	12	31	0	10	15	42	29
strB	8	3	14	0	26	9	8	25	8	5	20	0	1	3	18	17
SUGC1.HVF1.ORF1	0	0	0	0	1	1	0	4	0	0	3	0	0	0	1	3
SuGC10.HVF10.ORF10	0	0	0	0	5	1	0	3	0	0	2	0	0	1	0	0
SuGC12.HVF12.ORF12	6	1	15	0	15	10	7	19	3	6	11	0	7	6	11	6
SuGC13.HVF13.ORF13	0	0	1	0	0	0	0	0	1	0	1	0	0	1	3	4
SuGC18.HVF20.ORF20	0	0	0	0	1	0	2	2	0	0	1	0	0	0	1	0
SuGC2.HVF2.ORF2	3	34	50	0	99	66	51	109	47	32	81	0	67	51	121	84
SuGC20.HVF23.ORF23	1	4	2	0	6	3	10	1	1	6	5	0	0	2	17	7
SuGC20.HVF24.ORF24	89	107	291	0	418	389	204	415	172	117	404	0	338	243	196	395
SuGC21.HVF25.ORF25	36	38	97	0	148	146	72	151	58	32	129	0	107	69	88	126
SuGC23.HVF29.ORF29	0	0	0	0	0	2	0	1	0	0	1	0	1	1	1	7
SuGC24.HVF32.ORF30	0	0	1	1	65	13	8	67	0	0	0	0	1	0	55	0
SuGC3.HVF3.ORF3	0	1	0	0	3	2	3	5	0	0	2	0	1	2	1	0
SuGC5.HVF5.ORF5	10	2	5	0	10	8	4	13	4	3	12	0	7	6	4	14
SuGC6.HVF6.ORF6	12	3	16	0	33	25	12	39	5	11	33	0	10	13	28	37
SuGC7.HVF7.ORF7	0	0	0	0	0	0	0	2	0	0	1	0	0	0	0	0
SuGC9.HVF9.ORF9	0	0	0	0	0	0	0	0	0	0	0	0	0	0	2	0
sul1	1307	443	1741	0	3374	1986	918	3377	475	569	3252	0	1236	850	1759	3259
sul1delta	49	18	135	0	133	111	58	142	48	86	152	0	19	27	217	161
sul1deltafusion	2	2	4	0	4	7	1	3	0	2	7	0	3	3	4	12
sul3	243	94	247	0	402	247	142	397	54	65	429	0	103	130	176	429
tetA(G)	114	25	100	1	222	122	95	228	42	68	136	2	63	104	210	132
tniA	20	44	44	0	58	41	57	57	32	66	77	0	28	34	202	73
tniAdelta1	20	41	44	0	58	41	57	47	32	66	75	0	28	34	202	78
tniC	0	27	0	0	0	1	0	4	0	0	1	0	0	0	0	3
tnp	3590	2593	4176	3	5809	5077	3634	5806	3327	2638	5352	39	3900	4828	4533	5359
tnp1294	0	1	0	0	0	0	0	0	0	0	0	0	0	0	0	3
tnp440 (IS440)	0	0	0	0	0	0	0	2	0	0	0	0	0	0	0	0
tnpA	3055	2054	3050	2	4741	3629	2900	4742	2599	2149	4600	38	2848	3956	3111	4605
tnpA_rev	122	99	117	0	187	142	133	191	122	98	183	2	122	194	135	178
tnpA_rve	122	99	117	0	187	142	133	185	122	98	183	2	122	194	135	181
tnpA15	0	3	1	0	2	0	0	5	0	0	0	0	0	0	5	1
tnpM	3	4	5	0	3	6	2	2	5	5	4	0	3	2	5	14
tnpR	499	404	1048	0	900	1337	628	904	654	420	673	0	1019	822	1256	689
vco25	20	12	41	0	43	45	19	46	19	14	34	0	43	28	35	37
vco28	17	7	15	0	25	18	22	20	7	28	26	0	26	42	28	25
vco29	18	5	17	0	30	13	14	35	6	13	18	0	3	13	82	21
vco32	0	0	0	0	1	0	0	0	0	0	1	0	0	0	1	5
vco33	9	2	8	0	9	10	5	13	5	3	9	0	2	2	36	7
ybeA	17	12	12	0	28	36	12	30	12	22	30	0	0	12	12	39
ybfA	2	2	2	0	2	4	2	11	2	2	2	0	2	2	2	3
ybfB	0	0	0	0	0	0	0	0	0	0	0	0	3	0	0	2
ybgA	3	0	3	0	3	3	0	1	3	3	3	0	0	0	3	6
ypar13	0	0	0	0	0	0	0	0	0	0	1	0	0	0	0	3
ypar14	0	0	0	0	0	0	0	0	0	0	0	0	0	0	1	4
ypar15	0	1	1	0	1	0	1	5	1	0	1	0	0	0	3	0
ypar2	0	0	0	0	3	0	0	0	2	1	4	0	0	0	3	1
ypar20	0	0	0	0	1	0	0	0	0	0	1	0	0	0	0	0
ypar22	0	0	0	0	0	0	0	0	0	0	1	0	0	0	0	3
ypar25	0	0	0	0	0	0	0	5	1	0	1	0	0	0	1	5
ypar26	0	0	0	0	0	0	0	9	0	0	0	0	0	0	1	2
ypar27	0	0	0	0	0	0	0	0	0	0	0	0	0	0	0	8
ypar29	0	0	0	0	1	0	0	0	0	0	0	0	0	0	0	0
ypar30	0	0	2	0	0	0	0	0	0	0	0	0	0	0	1	3
ypar31	0	4	2	0	3	5	8	9	5	2	1	0	0	2	11	0
ypar33	0	0	2	0	3	0	1	0	2	0	4	0	0	0	5	2
ypar5	0	0	0	0	0	0	0	1	0	0	1	0	0	0	0	4
ypar6	0	0	0	0	0	0	1	5	0	0	0	0	0	0	0	4
ypar7	0	0	5	0	2	0	2	5	3	0	1	0	0	0	0	0
yqgF	0	0	0	0	0	0	0	1	0	0	0	0	0	0	3	0
