# Supplementary material for: Insights into spatial dynamics of the microbiome and resistome across the conventional and organic dairy farms
Source: PLoS One. 2026 Jun 25;21(6):e0352336. doi: 10.1371/journal.pone.0352336 (PMC13298916; doi:10.1371/journal.pone.0352336)
Supplement: S4 Table — (XLSX) [file pone.0352336.s015.xlsx]

## Sheet: Sheet1
Virulence_Factors	FEA_CON	LIN_CON	MAT_CON	MIL_CON	SAN_CON	TAD_CON	TBD_CON	WAT_CON	FEA_ORG	LIN_ORG	MAT_ORG	MIL_ORG	SAN_ORG	TAD_ORG	TBD_ORG	WAT_ORG
AAA92657	0	1	0	0	0	1	1	0	0	1	0	0	0	1	1	1
AAC38364	10	28	28	0	43	33	48	49	0	29	22	0	31	10	17	66
AAD32423	6	0	3	0	0	1	5	0	0	5	2	0	2	4	7	1
aafB	0	0	0	0	0	0	1	0	0	0	0	0	0	0	0	0
aafC	8	158	26	0	64	48	336	2	0	131	24	0	5	37	34	108
aafD	2	66	13	1	29	18	138	3	0	67	17	0	4	18	16	53
AAP42183	16	12	15	0	15	16	21	4	0	16	20	0	6	30	19	17
AAP42184	40	5	7	0	8	15	6	0	0	8	1	0	5	21	14	6
aatC	8989	3191	11061	8	19307	14022	7346	14198	14	5221	4581	17	17040	9776	8961	9307
aatP	0	0	0	0	0	0	0	0	0	0	0	0	0	0	0	1
abaI	2	4	4	0	4	1	4	25	0	5	2	0	4	1	0	20
abaR	58	34	50	0	181	89	70	163	1	29	22	0	109	35	48	123
ACA60977	0	0	0	0	0	0	0	0	0	0	0	0	0	0	1	1
ace	2	4	2	0	3	2	2	0	0	3	0	0	1	4	5	1
acfA	0	0	0	0	0	0	1	0	0	0	0	0	0	0	0	0
acfB	603	382	679	0	2075	862	1256	2022	0	693	436	0	997	522	1105	2536
acfC	3	6	12	0	23	14	9	14	0	2	4	0	19	0	0	17
acfD	2	7	0	0	9	2	15	0	0	4	0	0	1	5	5	1
ACICU_RS00395	210	281	366	0	720	538	491	309	0	231	364	0	678	430	462	499
ACICU_RS00400	179	123	223	1	350	276	216	182	0	114	119	1	328	203	197	225
ACICU_RS00405	35	140	79	0	117	56	129	51	0	64	124	0	53	54	78	171
ACICU_RS00445	0	2	1	0	11	3	12	3	0	1	2	0	7	0	1	9
ACICU_RS00450	0	8	2	0	4	1	14	5	0	2	13	0	2	1	1	21
ACICU_RS00460	0	1	0	0	0	0	1	0	0	2	0	0	0	0	1	0
ACICU_RS00465	7	12	11	0	9	6	14	6	0	11	11	0	4	14	15	16
ACICU_RS00475	727	407	993	0	2061	1731	857	1267	0	642	779	0	2257	1570	1238	1148
ACICU_RS00485	99	126	160	0	376	244	202	333	0	97	118	0	354	140	174	290
ACICU_RS00500	353	237	599	0	1182	797	479	736	0	243	246	0	963	412	403	476
ACICU_RS04565	24	11	27	0	32	46	43	51	0	22	11	0	43	30	39	79
ACICU_RS04570	15	36	48	0	104	54	99	86	0	109	53	0	107	26	36	221
ACICU_RS04575	0	14	14	0	18	14	27	11	0	22	16	0	20	5	7	72
ACICU_RS04580	5	16	18	0	19	11	29	11	0	26	8	0	9	5	9	60
ACICU_RS04585	0	8	3	0	0	3	8	1	0	4	0	0	0	0	2	5
ACICU_RS04590	0	6	6	0	2	7	10	2	0	6	2	0	1	1	2	16
ACICU_RS04595	1	19	6	0	5	14	14	4	0	7	1	0	3	0	2	19
ACICU_RS04605	9	16	44	0	98	66	45	89	0	23	21	0	77	22	26	75
ACICU_RS04610	0	6	0	0	0	0	0	0	0	0	0	0	0	0	0	0
ACICU_RS16840	7	80	24	0	51	39	78	13	0	33	53	0	19	34	37	81
acm	75	46	145	0	94	331	64	3	0	198	94	0	225	556	245	34
acpA	4	12	18	0	149	21	28	29	0	10	4	0	31	6	26	40
acpB	1	0	0	0	6	2	2	5	0	0	0	0	0	0	1	1
acpC	17	27	38	0	86	36	38	68	0	24	19	0	70	22	43	55
acpP2	17	5	32	0	64	45	20	66	0	10	7	0	51	17	13	36
acpXL	143	76	241	1	388	321	147	371	0	92	66	0	312	192	139	165
acpY	1	0	1	0	3	3	0	1	0	0	0	0	0	2	0	0
acr1	0	0	0	0	0	0	0	0	0	2	0	0	0	0	0	2
acr2	0	0	0	0	0	0	0	0	0	1	0	0	0	0	0	1
acrA	66	98	146	0	579	200	261	325	21	136	98	0	372	64	83	467
acrB	502	445	1128	1	3803	1735	1295	3242	30	511	596	1	2707	583	702	2459
acrG	0	0	0	0	0	0	0	0	0	0	0	0	0	0	0	1
acrH	0	0	3	0	1	1	0	0	0	1	0	0	0	0	0	4
acrR	0	0	0	0	0	0	0	0	0	1	0	0	0	0	0	2
acrV	0	0	0	0	0	0	0	0	0	2	0	0	0	0	0	3
adeF	96	160	173	0	745	241	354	472	25	194	126	0	454	85	106	608
adeG	523	408	1131	2	3985	1770	1244	3410	31	494	576	0	2854	621	717	2408
adeH	31	99	96	0	312	104	188	242	12	141	85	0	190	44	66	437
adr1	0	0	0	0	0	0	0	6	0	0	0	0	0	0	0	2
adr2	0	0	0	0	0	0	0	4	0	0	0	0	0	0	0	0
adsA	121	47	193	0	294	288	130	183	0	96	83	0	229	226	173	149
aerA/act	0	0	0	0	0	0	0	0	0	0	0	0	0	0	0	2
aexT	0	1	0	0	0	0	0	1	0	2	0	0	0	0	0	3
aftB	68	14	110	0	63	100	49	76	0	39	38	0	146	64	82	29
aftD	43	22	80	0	155	156	74	82	0	31	29	0	169	47	52	20
AHA_RS09305	0	1	2	0	6	2	2	5	0	0	2	0	7	0	0	8
AHML_RS07540	432	208	784	0	1384	1063	464	1124	0	319	263	1	1134	564	441	662
ahpC	152	54	192	1	312	213	130	286	0	70	63	4	308	94	113	184
ail	4	15	4	0	8	8	26	0	0	13	0	0	0	6	7	4
alg44	0	3	1	0	3	1	13	3	0	8	7	0	2	2	2	19
alg8	0	1	1	0	10	3	15	27	0	13	11	0	4	5	2	28
algA	161	131	286	0	810	431	334	680	0	179	159	0	627	219	264	544
algB	592	401	793	0	3096	1332	989	2845	1	516	384	2	2095	670	742	2046
algC	349	244	581	2	1088	800	447	757	0	297	259	0	898	487	446	567
algD	153	79	207	0	594	359	254	376	1	128	128	0	581	208	264	240
algE	0	4	3	0	3	2	17	0	0	9	7	0	1	2	1	27
algF	0	2	0	0	0	2	8	1	0	8	4	0	0	1	2	11
algG	0	5	1	0	5	2	17	5	0	9	4	0	1	2	2	35
algI	128	97	557	0	563	1079	260	465	0	385	97	1	568	1065	480	274
algJ	0	5	4	0	4	3	28	24	0	10	9	0	5	5	4	46
algK	0	5	1	0	2	2	17	0	0	16	6	0	1	2	2	33
algL	0	4	1	0	5	2	21	8	0	9	5	0	2	2	3	24
algP/algR3	0	7	1	0	6	4	12	0	0	12	6	0	4	3	3	27
algQ	1	13	5	0	40	9	28	5	0	20	8	0	30	7	6	28
algR	2148	900	2855	1	6305	4030	2462	6812	4	1465	1175	1	4994	2251	2985	3984
algU	218	75	362	0	1070	540	259	761	0	79	115	1	741	192	233	416
algW	443	200	724	0	1783	1145	562	1462	0	309	249	0	1355	639	503	793
algX	0	2	2	0	7	1	15	6	0	13	7	0	3	2	2	25
algZ	150	63	143	0	357	270	176	394	0	160	67	0	294	210	438	348
allA	9	27	19	0	62	34	39	82	0	21	19	0	38	14	15	73
allB	257	108	264	0	440	435	219	337	0	151	120	0	437	306	290	207
allC	135	57	144	0	270	200	150	227	0	68	100	0	205	125	193	149
allD	68	25	86	0	98	93	53	39	0	46	54	0	115	73	81	47
allR	67	21	46	0	102	60	51	71	0	20	24	0	110	35	54	66
allS	93	75	81	0	190	117	143	181	0	110	57	0	127	121	103	211
alo	0	4	5	0	3	5	4	2	0	1	0	0	1	2	4	0
ami	124	11	11	0	14	17	14	0	0	10	40	0	24	26	38	22
ankA	0	0	1	0	1	2	0	3	0	0	0	0	0	0	0	1
ankF	0	0	1	0	1	1	0	0	0	0	0	0	1	0	0	0
ankF/legA14/ceg31	2	0	2	0	7	1	3	3	0	2	2	0	3	3	5	1
ankG	0	0	0	0	0	0	0	0	0	0	0	0	0	0	0	1
ankG/ankZ/legA7	0	0	0	0	2	1	2	2	0	0	0	0	0	0	0	0
ankH/legA3/ankW	0	2	1	2	4	1	1	7	0	0	0	2	4	3	2	3
ankI	1	0	0	0	0	0	0	0	0	0	0	0	0	0	0	0
ankI/legAS4	0	0	1	0	1	1	1	5	0	1	0	0	1	1	2	1
ankK/legA5	0	0	0	0	0	0	0	3	0	0	0	0	0	0	0	1
ankN/ankX/legA8	0	0	1	0	0	1	0	2	0	1	0	0	1	0	1	4
ankQ/legA10	0	0	0	0	0	1	0	0	0	0	0	0	2	0	0	1
ankY/legA9	1	0	0	0	0	0	0	3	0	0	0	0	0	0	0	0
ansP	75	44	71	0	107	88	92	107	0	45	35	0	118	69	99	36
aopB	0	0	0	0	0	0	0	0	0	2	0	0	0	0	0	4
aopD	0	0	0	0	0	0	0	0	0	0	0	0	0	0	0	3
aopH	0	0	0	1	0	0	0	0	0	0	0	1	0	0	0	2
aopN	0	0	0	0	1	0	0	0	0	1	1	0	1	1	0	5
aopO	60	11	63	0	160	110	37	145	0	18	17	0	137	35	43	48
APH_RS02780	0	0	0	0	1	0	0	0	0	0	0	0	0	0	0	0
aprA	5	11	21	0	19	17	11	125	0	23	26	0	7	10	7	144
argP	19	7	19	0	22	22	12	29	0	12	2	0	9	16	15	2
artA	0	0	0	0	0	0	1	1	0	1	0	0	0	0	1	1
asa1	4	1	4	0	3	0	0	0	0	8	1	0	0	3	4	0
asbA	25	28	14	0	23	32	45	12	0	15	11	0	13	23	27	39
asbB	28	27	13	1	42	42	48	18	0	14	14	0	36	16	36	65
asbC	160	30	155	0	381	235	113	292	0	48	56	0	383	102	126	157
asbD	2	1	1	0	1	2	2	3	0	0	0	0	4	1	4	2
asbE	4	4	0	0	4	2	11	6	0	0	2	0	4	3	3	11
asbF	2	3	3	0	4	6	7	4	0	2	1	0	6	6	8	13
ascB	0	0	0	0	1	0	0	0	0	1	0	0	0	0	0	2
ascC	16	60	55	0	183	74	113	184	0	62	47	0	125	32	45	214
ascD	0	0	0	0	1	0	0	1	0	3	0	0	0	0	0	2
ascE	0	0	0	0	0	0	0	0	0	0	0	0	0	0	0	2
ascF	0	0	0	0	0	1	0	1	0	1	0	0	0	0	0	3
ascG	0	0	0	0	1	0	0	0	0	1	0	0	0	0	0	2
ascH	0	0	0	0	0	0	0	0	0	1	0	0	0	0	0	2
ascI	0	0	0	0	0	0	0	1	0	1	0	0	0	0	0	2
ascJ	6	4	10	0	8	4	12	36	0	7	9	0	8	7	3	46
ascK	0	0	0	0	0	0	0	0	0	1	0	0	0	0	0	3
ascL	4	0	0	0	10	3	0	26	0	2	0	0	7	1	5	16
ascN	174	78	257	0	636	393	228	480	0	119	111	0	550	178	191	357
ascO	0	0	0	0	0	0	0	1	0	1	0	0	0	0	0	3
ascP	0	0	0	0	0	0	0	0	0	0	0	0	0	0	0	5
ascQ	0	0	0	0	2	1	0	5	0	2	2	0	2	0	0	6
ascR	85	36	72	0	278	152	97	264	0	46	57	0	200	43	79	234
ascS	68	19	41	0	148	81	64	133	0	37	36	0	108	38	60	113
ascT	12	2	4	0	23	10	4	18	0	11	4	0	20	7	25	22
ascU	82	30	91	0	269	125	123	230	0	58	46	0	197	65	97	206
ascV	138	39	134	0	475	251	166	401	0	52	81	0	316	73	107	298
ascX	0	0	0	0	1	0	0	0	0	0	0	0	0	0	0	1
ascY	0	0	0	0	1	1	1	2	0	0	0	0	2	0	0	2
aslA	65	50	163	2	673	358	165	414	0	59	44	2	700	104	102	222
ata	6	146	151	1	117	93	151	47	0	81	82	0	64	9	24	257
ati2	0	0	0	0	0	0	0	0	0	0	0	0	0	0	0	1
atsA	0	5	1	0	14	9	14	3	0	4	2	0	5	1	7	12
atsB	1	24	3	0	9	12	18	4	0	8	4	0	7	4	10	24
atsC	0	0	0	0	1	0	0	0	0	0	0	0	0	0	0	4
atsD	1	0	0	0	7	1	2	2	0	0	0	0	0	0	0	8
atsG	0	2	1	0	5	1	4	2	0	1	0	0	3	1	1	1
atsH	9	49	27	0	86	47	138	69	0	59	18	0	51	25	33	107
atsI	1	4	0	0	6	2	24	8	0	11	2	0	6	2	5	8
atsJ	1	6	0	0	6	2	9	4	0	7	1	0	6	2	3	8
atsK	0	4	1	0	4	2	7	5	0	8	0	0	3	1	1	4
atsL	10	38	36	0	74	32	92	65	0	49	22	0	56	18	28	99
atsP	0	2	0	0	5	0	9	4	0	7	1	0	5	0	1	9
atsQ	1	5	0	0	11	1	15	3	0	13	2	0	5	3	5	17
atsS	0	12	0	0	4	2	31	0	0	11	0	0	0	2	4	9
aur	39	30	65	0	236	153	120	185	0	32	33	0	215	76	106	124
aut	283	53	128	0	122	134	101	24	0	128	123	0	159	190	185	89
avrA	0	0	0	0	1	1	1	0	0	0	0	0	0	0	0	1
badA/vomp/brp	7	63	85	0	87	53	77	28	0	52	40	0	56	15	14	139
bap	10	123	35	0	67	75	176	28	0	28	46	0	20	15	20	103
bapA	105	361	181	0	307	212	773	182	0	198	172	0	159	100	226	505
bapB	44	7	44	0	51	52	21	38	0	18	14	0	45	29	37	26
bapC	0	6	1	0	3	5	8	10	0	8	6	0	1	9	8	42
barA	7597	2753	9307	6	16385	11808	6548	12128	14	4441	3915	13	14734	8154	7627	8210
barB	9778	3466	12140	16	20877	15524	8229	15166	17	5849	4998	28	18840	11116	9922	10193
BAS_RS06430	17	21	25	0	89	78	74	42	0	7	13	0	80	37	96	30
BAS_RS10600	0	1	0	0	0	0	0	0	0	0	0	0	0	1	4	0
basA	358	209	448	0	833	692	480	867	0	359	146	0	766	646	491	777
basB	43	31	44	0	168	67	73	162	0	37	15	0	126	47	27	149
basC	55	30	42	0	96	81	71	35	0	31	27	0	80	37	50	62
basD	6	8	11	0	4	4	10	8	0	7	2	0	4	7	7	21
basF	49	28	37	0	53	34	44	28	0	22	15	0	36	14	17	37
basG	0	5	4	0	8	6	6	13	0	2	1	0	5	1	1	13
basH	3	4	3	0	3	2	5	4	0	2	1	0	1	2	6	2
basI	6	8	8	0	6	6	22	8	0	4	2	0	6	4	5	8
basJ	124	57	142	0	236	152	128	163	0	59	54	0	213	79	111	94
bauA	15	61	58	0	70	38	94	56	0	70	57	0	38	15	34	237
bauB	52	22	63	0	84	59	55	35	0	22	20	0	85	32	50	48
bauC	202	70	277	0	339	293	176	140	0	114	121	0	380	191	220	119
bauD	292	107	334	0	462	386	252	194	0	134	154	0	457	233	282	187
bauE	5104	1614	5834	4	10698	7721	4129	7857	14	2552	2340	12	10293	4772	4612	5098
bauF	19	6	14	0	22	22	12	8	0	6	4	0	33	7	17	13
bca	10	5	16	0	7	8	6	4	0	6	5	0	6	9	8	0
bcrD	139	41	138	0	468	244	165	413	0	54	80	0	316	67	107	314
bcrH1	0	0	0	0	1	0	0	1	0	0	0	0	1	1	0	0
bcrH2	0	0	0	0	0	1	0	2	0	0	0	0	0	0	0	0
bcs1'	90	45	121	0	194	206	85	113	0	77	45	0	185	170	118	83
bcs2'	17	9	11	0	31	11	12	13	0	4	14	0	37	4	7	24
bepA	48	24	59	0	57	44	36	51	0	27	31	0	56	46	44	59
bepB	1	1	2	0	1	2	1	3	0	1	0	0	0	1	0	2
bepC	20	13	33	0	34	26	18	18	0	19	17	0	32	37	27	24
bepG	1	0	1	0	1	1	0	0	0	0	0	0	0	0	0	0
bexA	5353	1672	6271	8	11452	8764	4421	8880	32	2691	2374	8	10532	5264	5042	5431
bexB'	2	0	6	0	15	7	1	35	0	7	2	0	8	2	1	43
bexC'	1	1	5	0	12	2	21	28	0	3	1	0	11	0	2	22
bexD'	6	3	5	0	27	9	16	38	0	5	1	0	14	1	3	32
bfmR	1651	754	2248	1	4205	3115	1811	4307	16	1181	956	0	3464	1850	2139	2668
bfmS	346	263	536	2	989	680	548	1008	1	375	265	0	835	458	472	902
bfpA	0	4	1	0	2	0	0	1	0	0	0	0	2	1	1	2
bfpB	0	1	2	0	4	2	3	11	0	0	2	0	3	2	4	8
bfpD	88	57	165	1	407	201	142	335	0	80	83	0	296	93	113	236
bfpE	0	1	1	0	4	4	5	2	0	3	3	0	2	3	3	5
bfpF	77	27	111	0	317	130	88	243	0	38	47	0	256	70	68	169
bfpH	0	4	2	0	2	1	5	3	0	1	1	0	1	2	1	9
bfpJ	0	0	0	0	1	0	0	0	0	0	0	0	0	0	0	0
bfpP	6	0	3	0	1	3	3	1	0	5	1	0	3	7	1	2
bfpT	21	7	17	0	22	20	20	16	0	18	9	0	18	15	33	20
bfpW	0	0	0	0	2	0	2	0	0	2	0	0	0	1	0	0
bicA	1	4	0	0	2	2	6	0	0	5	0	0	1	2	1	7
bicP	0	0	0	0	1	0	0	0	0	0	0	0	0	0	0	1
bimA	1	3	7	0	13	6	4	8	0	6	2	0	5	1	0	2
bioA	178	129	220	1	572	339	254	441	0	142	122	0	394	171	238	320
bioB	101	53	118	0	321	177	124	270	0	76	73	0	232	105	101	195
bioC	2	2	0	0	0	0	2	0	0	1	0	0	0	2	3	0
bioD	12	24	15	0	84	30	51	67	0	24	10	0	56	15	24	58
bioF	40	65	75	0	179	89	98	160	0	57	41	0	133	54	64	152
bioJ	98	59	135	0	256	173	133	157	0	68	75	0	235	125	137	158
bipB	0	1	0	0	0	0	4	0	0	2	0	0	0	0	0	4
bipD	0	0	0	0	0	0	2	0	0	0	0	0	0	0	0	1
bmaA	33	17	46	0	106	25	67	171	0	40	11	0	89	22	39	95
bmaB/omaA	25	14	37	0	98	31	63	131	0	40	11	0	73	18	21	69
bmaC	55	28	65	0	203	62	114	279	0	53	20	0	162	30	45	137
boaA	9	51	90	0	74	43	66	57	0	45	46	0	61	22	18	132
boaB	7	51	88	0	66	40	73	48	0	38	49	0	48	20	15	121
bont	1	0	0	0	1	0	0	1	0	1	1	0	0	0	0	0
bopB	1	0	0	0	2	0	0	0	0	0	0	0	0	0	0	1
bopC/bteA	0	1	0	0	0	0	1	0	0	0	0	0	0	0	1	0
bopD	439	139	322	0	374	405	280	220	0	202	160	0	386	368	431	237
bopN	0	0	0	0	3	0	0	3	0	0	1	0	0	0	0	3
BP_RS11150	36	122	413	0	370	873	228	234	0	389	84	0	314	973	445	37
BP_RS11155	3	0	0	0	4	1	0	3	0	0	0	0	5	0	0	0
BP_RS11160	0	0	0	0	5	2	0	0	0	0	0	0	8	0	0	0
BPE005	14	6	17	0	47	36	20	59	0	2	3	0	44	2	4	22
BPE043	31	0	9	0	53	27	9	95	0	1	0	0	43	1	5	29
BPE275	44	3	46	0	187	92	33	197	0	15	16	0	129	20	22	101
bplA	113	37	142	0	331	260	116	277	0	51	33	0	318	124	130	129
bplB	52	57	113	0	282	219	128	232	0	70	79	0	251	140	91	193
bplC	160	154	357	0	1006	652	391	791	0	225	300	0	986	431	363	608
bplD	223	122	311	0	776	485	308	406	0	168	217	0	930	342	345	365
bplE	20	11	28	0	103	58	53	60	0	23	29	0	135	58	44	45
bplF	127	142	340	0	888	611	340	655	0	189	219	0	938	425	331	527
bplG	491	232	668	0	1239	1083	528	939	0	377	362	0	1292	862	691	713
bplH	43	49	51	0	178	99	100	159	0	17	47	0	212	52	69	104
bplI	6	19	0	0	3	2	18	1	0	4	7	0	2	6	22	5
bplL	303	319	782	1	1702	1333	751	747	0	448	674	0	2017	991	918	804
bprA	4	0	8	0	26	4	13	55	0	4	7	0	9	0	3	55
bprB	904	415	1310	1	2860	1910	996	2469	1	484	475	0	2369	755	969	1337
bprC	7	4	7	0	10	10	6	11	0	8	2	0	5	9	18	11
bprP	1	0	1	0	0	0	3	0	0	0	0	0	0	0	0	0
bprQ	0	0	0	0	0	1	0	0	0	0	0	0	0	0	0	0
BPS_RS26875	1377	760	2144	1	3693	2692	1650	3900	16	1070	848	1	2928	1644	1813	2555
BPS_RS26880	22	10	46	0	203	79	32	359	1	26	32	0	134	26	44	182
BPSL2786	1	0	2	0	4	0	0	8	0	0	0	0	1	0	0	2
brkA	0	7	1	0	3	2	7	0	0	11	5	0	0	6	3	7
brkB	9	5	65	0	254	98	63	268	0	9	32	0	245	20	30	210
bsaJ	1	3	2	0	2	2	5	9	0	6	3	0	2	3	1	19
bsaK	0	1	0	0	0	0	1	0	0	1	0	0	0	0	0	0
bsaL	0	2	0	0	1	1	2	0	0	2	0	0	0	1	1	0
bsaM	0	0	0	0	0	0	0	0	0	1	0	0	0	0	0	2
bsaN	19	5	13	0	21	20	8	19	0	9	2	0	11	25	17	19
bsaO	0	7	5	0	18	7	9	10	0	8	3	0	7	4	2	33
bsaP	0	2	0	0	1	1	3	0	0	2	0	0	0	1	0	4
bsaQ	141	40	128	0	450	231	163	388	0	54	82	0	299	67	96	313
bsaS	177	46	214	0	517	328	177	365	0	92	86	0	411	127	158	277
bsaV	2	0	1	0	5	2	0	0	0	1	0	0	5	1	1	1
bsaX	47	12	27	0	91	53	33	57	0	20	23	0	57	22	44	61
bsaY	5	4	2	0	8	6	4	6	0	4	4	0	4	3	2	21
bsaZ	24	23	41	0	97	52	46	73	0	30	19	0	66	28	39	71
bscC	5	15	16	0	78	14	28	70	0	21	22	0	48	8	15	104
bscD	1	0	0	0	0	0	0	2	0	0	0	0	0	0	0	0
bscF	0	0	0	0	2	1	0	2	0	0	0	0	1	0	0	2
bscI	0	0	0	0	2	0	1	2	0	0	0	0	0	0	0	2
bscJ	4	5	14	0	18	8	17	44	0	8	10	0	16	7	6	50
bscL	2	0	0	0	8	5	0	25	0	1	0	0	2	0	0	9
bscN	175	55	216	0	622	384	206	470	0	93	98	0	478	127	170	358
bscO	0	0	0	0	0	0	0	2	0	0	0	0	0	0	0	3
bscQ	0	1	0	0	2	0	0	5	0	0	0	0	1	1	2	5
bscR	87	37	73	0	282	145	88	270	0	46	55	0	196	45	78	223
bscS	57	16	50	0	128	74	47	123	0	24	31	0	84	31	48	105
bscT	10	6	14	0	55	20	28	72	0	15	12	0	35	11	18	72
bscU	74	32	80	0	233	123	103	193	0	51	47	0	173	52	86	186
bscY	0	0	0	0	1	0	0	2	0	0	0	0	1	0	1	4
bsh	95	29	115	0	75	134	47	18	0	67	16	1	50	158	70	20
bslA	11	23	29	0	30	43	20	3	0	8	12	0	41	34	39	2
bsp22	0	5	2	0	14	7	14	8	0	1	0	0	6	5	10	7
bspA	4	1	3	0	11	3	2	8	0	0	0	0	10	2	2	7
bspB	0	0	1	0	0	0	0	3	0	0	0	0	0	0	1	0
bspC	0	0	1	0	0	0	0	0	0	0	0	0	0	0	1	0
bspE	88	17	80	0	315	155	66	368	0	31	31	0	192	33	50	330
bspF	14	1	4	0	29	23	9	66	0	2	1	0	28	0	1	38
bspI2	2	4	1	0	8	1	5	20	0	4	3	0	4	1	0	30
bspI3	3	3	1	0	8	1	4	19	0	4	1	0	6	0	2	30
bspL	6	0	1	0	3	1	1	16	0	0	0	0	3	0	0	4
bspR2	42	30	48	0	67	77	60	78	1	39	12	0	69	45	39	100
bspR3	3	2	4	0	18	6	2	14	0	7	3	0	9	2	8	13
bspR4	6	13	23	0	77	45	27	44	0	5	12	0	49	5	13	45
bspR5	29	29	37	0	91	66	60	61	0	23	14	0	70	25	29	79
btaE	6	76	113	0	91	64	99	41	0	42	50	0	62	15	15	133
btaF	1	0	0	0	0	0	0	2	0	0	0	0	0	0	0	0
btpA	3	7	13	0	22	19	12	24	0	13	12	0	19	15	8	40
btpB	1	1	3	0	2	5	2	6	0	1	2	0	1	2	3	17
btrS	140	50	266	0	637	350	180	556	0	81	73	1	469	132	170	316
btrU/bspR	0	0	1	0	0	0	0	2	0	0	1	0	0	0	0	3
bvgA	1960	886	2615	1	5457	3659	2129	5517	2	1177	1018	2	4535	1784	2495	3128
bvgS	671	506	1478	1	3810	2841	1606	5509	2	1165	621	0	2732	2052	1580	3743
bvrR	1079	481	1320	1	2441	1828	1072	2129	6	807	607	0	1879	1298	1498	1429
bvrS	643	325	997	0	2110	1572	832	2161	3	639	422	2	1707	1201	1106	1446
C_RS05810	0	0	0	0	0	0	5	0	0	2	0	0	0	0	0	0
C2I	0	1	0	0	2	1	1	0	0	0	0	0	0	0	0	0
C2II	0	0	0	0	0	0	1	0	0	0	0	0	2	0	1	0
C3bot1	0	0	0	0	0	0	0	0	0	0	0	0	0	0	1	0
C3bot2	0	0	0	0	0	0	0	0	0	0	0	0	0	0	2	0
C3lim	0	0	0	0	0	0	0	0	0	0	0	0	0	0	1	0
cadD	2	0	0	0	15	4	0	3	0	0	0	0	2	0	0	1
cadF	34	46	86	0	253	104	82	240	1	49	50	0	159	32	35	211
caf1A	6	122	22	0	52	35	252	2	0	108	19	0	3	31	29	109
caf1M	2	81	15	1	35	25	159	3	0	73	16	0	4	21	17	69
caf1R	20	25	15	0	29	23	46	10	0	18	11	0	23	34	44	29
cagA	0	0	0	1	0	0	0	0	0	0	0	1	0	0	0	0
cagG	0	1	1	0	0	1	1	0	0	1	0	0	1	1	1	0
cap8B	239	90	243	0	468	413	243	295	0	143	160	0	566	311	361	252
cap8C	153	40	75	0	111	110	87	38	0	74	141	0	136	145	187	64
cap8D	341	333	861	1	1805	1455	797	786	0	497	746	0	2121	1136	1016	827
cap8E	218	224	499	1	1187	888	487	494	0	344	467	1	1386	715	656	600
cap8F	58	51	224	0	373	312	157	82	0	142	236	0	485	344	289	169
cap8G	132	73	272	0	634	515	251	204	0	157	221	0	809	368	364	233
cap8H	1	2	1	0	1	4	3	1	0	6	15	0	4	19	14	1
cap8I	1	1	0	0	2	2	4	0	0	2	3	0	2	3	4	1
cap8J	182	80	109	0	173	167	126	97	6	108	73	0	146	197	159	122
cap8K	10	33	11	0	78	46	51	14	0	19	58	0	92	41	42	32
cap8L	15	8	30	0	52	33	24	9	0	23	58	0	82	61	60	28
cap8M	726	383	959	0	2060	1695	791	1369	0	631	763	0	2275	1524	1205	1179
cap8O	288	212	485	0	1191	782	514	521	0	299	427	0	1382	564	576	482
cap8P	375	187	396	0	812	655	418	402	0	272	302	0	974	550	511	510
capA	93	47	147	0	183	253	91	110	0	80	50	0	178	227	149	73
capB	34	20	24	0	38	53	26	16	0	15	7	0	39	29	28	9
capC	17	9	10	0	6	15	10	3	0	6	2	0	13	8	15	0
capN	38	32	67	0	70	71	85	9	0	68	146	0	94	150	156	93
carA	441	110	565	0	991	790	382	680	0	260	186	0	864	530	392	349
carB	971	336	1449	7	2750	2241	963	1506	0	590	395	15	1927	1326	958	744
cba	4	0	0	0	0	0	1	0	0	0	0	0	0	1	4	0
cbpA	0	0	2	0	1	5	0	0	0	0	0	0	0	1	0	0
cbpA/pspC	0	0	0	0	1	0	1	0	0	1	0	0	0	0	1	0
cbpD	15	7	7	0	15	12	11	1	0	5	7	0	8	12	10	3
cbpG	0	0	1	0	0	0	0	0	0	0	2	0	0	1	1	0
CBU_0201	0	0	1	0	4	2	1	4	0	0	0	0	0	2	1	4
CBU_0270	47	15	39	0	116	56	30	50	0	34	32	0	85	26	45	61
CBU_0295	0	0	0	0	0	0	0	0	0	0	0	0	1	2	0	0
CBU_0372	1	0	0	0	0	0	0	0	0	0	0	0	0	0	0	0
CBU_0513	0	4	5	0	21	9	5	3	0	8	2	0	7	9	6	1
CBU_0637	0	0	0	0	0	0	0	0	0	0	0	0	0	0	0	2
CBU_1079	27	22	57	0	130	71	46	141	0	39	39	0	126	34	39	129
CBU_1268	1	0	0	0	4	0	0	5	0	0	0	0	1	0	0	0
CBU_1434	119	47	156	0	319	253	100	251	0	75	49	0	271	167	128	172
CBU_1566	255	108	384	0	695	553	247	524	0	147	117	0	632	274	228	280
CBU_1594	110	44	148	0	329	175	101	329	0	49	59	0	299	77	84	175
CBU_1665	0	0	0	0	0	0	0	1	0	0	0	0	0	0	0	0
CBU_1677	0	0	0	0	2	2	0	0	0	0	0	0	2	0	0	0
CBU_1754	0	0	0	0	0	0	0	1	0	0	0	0	0	0	0	0
CBU_1789	22	13	37	0	80	59	49	103	0	29	19	0	103	30	33	125
CBU_2076	15	32	41	0	93	43	36	36	0	32	32	0	77	30	27	83
CBUD_RS05145	1	0	0	0	2	0	0	3	0	0	0	0	1	0	0	1
CBUD_RS06720*	0	0	0	0	0	0	0	0	0	0	0	0	0	0	0	0
CBUD_RS11275	0	0	0	1	0	0	0	1	0	0	0	1	0	0	0	0
CBUD_RS12405	0	0	0	0	0	0	0	0	0	1	1	0	0	0	0	0
CBUK_RS06760	0	1	0	1	1	0	2	0	0	0	0	1	1	0	0	1
ccmA	3822	1209	4521	5	8418	6266	3139	6783	20	1901	1732	7	8029	3754	3724	4137
ccmB	14	14	28	0	118	58	37	108	0	14	22	0	91	7	12	84
ccmC	34	20	55	0	229	114	68	200	0	23	25	0	158	17	30	118
ccmD	0	0	0	0	1	1	0	6	0	1	0	0	1	0	0	2
ccmE	24	17	37	0	147	46	41	134	0	18	23	0	103	16	19	106
ccmF	57	24	93	0	488	235	128	366	0	41	49	0	305	45	56	235
CD0873	201	59	233	0	318	192	95	62	0	106	101	0	268	182	174	64
CD2831	12	4	5	0	4	8	5	0	0	12	3	0	2	17	8	1
cdpA	283	285	380	1	1552	838	954	1955	0	442	317	2	1160	461	588	1981
cds6	0	0	0	0	3	0	0	1	0	0	0	0	2	0	0	0
cdsC	1	12	13	0	38	21	23	63	0	10	5	0	24	5	8	40
cdsD	22	4	48	0	112	84	38	60	0	14	9	0	97	36	19	22
cdsG	0	0	0	0	0	0	0	3	0	0	0	0	0	0	0	0
cdsJ	5	1	4	0	19	10	8	24	0	4	5	0	22	1	3	21
cdsL	0	1	1	0	7	4	2	12	0	1	3	0	9	2	1	11
cdsN	536	185	788	2	1626	1064	503	1060	0	309	265	2	1254	548	505	607
cdsO	0	0	0	0	0	0	0	3	0	0	0	0	0	0	0	0
cdsQ	1	0	2	0	20	4	2	10	0	0	0	0	14	0	1	9
cdsR	97	40	77	0	297	166	109	265	0	48	53	0	218	52	88	230
cdsS	50	12	27	0	111	64	46	94	0	32	28	0	80	33	53	93
cdsT	13	0	16	0	30	18	16	33	0	8	7	0	27	8	27	32
cdsU	63	32	71	0	206	112	97	147	0	42	39	0	130	54	80	152
cdsV	142	44	142	0	455	234	165	374	0	55	82	0	305	78	119	301
cdsZ	0	0	1	0	0	0	0	3	0	0	0	0	2	0	0	0
cdtA	0	0	0	0	2	0	2	0	0	1	0	0	0	1	0	0
cdtB	0	0	0	0	6	3	6	0	0	3	0	0	0	3	0	0
cdtC	0	0	0	0	1	0	1	0	0	1	0	0	0	1	0	0
ceg23	0	0	0	0	0	0	0	1	0	0	0	0	0	0	0	0
ceg28	0	0	0	0	0	0	0	1	0	0	0	0	1	0	0	0
ceg32/sidI	0	0	0	0	0	2	0	0	0	0	0	0	0	1	1	0
ceg33	0	0	0	0	0	1	0	0	0	0	0	0	0	0	0	0
ceg34	17	4	12	0	28	23	12	21	0	10	6	0	30	16	22	10
cem1	7	5	6	0	23	21	3	13	0	3	6	0	14	13	5	3
cem4	0	0	1	0	0	1	0	0	0	0	0	0	0	0	0	0
cer	1	0	0	0	0	0	0	0	0	0	0	0	0	0	0	0
cesA	1833	760	2053	3	4926	3296	2201	4522	0	1287	724	5	4196	2173	1877	3232
cesB	2181	790	2552	5	5918	3889	2370	5235	1	1342	949	6	5217	2364	2165	3562
cesC	4867	1508	5731	5	10284	7937	3915	7240	2	2238	2090	9	9893	4509	4623	4122
cesD	1	0	1	0	1	0	0	1	0	1	0	0	1	0	0	0
cesD2	0	0	0	0	3	0	2	0	0	0	0	0	0	0	0	0
cesF	0	0	0	0	4	0	0	0	0	0	0	0	0	0	0	0
cesH	12	9	19	0	19	27	17	3	0	13	1	0	12	23	20	3
cesL	0	0	0	0	1	0	0	0	0	0	0	0	0	0	0	0
cesP	16	9	16	0	22	42	17	14	0	17	4	0	20	45	33	13
cesT	4	1	0	0	10	5	2	7	0	2	1	0	3	7	14	4
cfa/cfb	0	0	2	0	0	1	0	0	0	0	1	0	0	2	1	0
cfaA	0	3	0	0	2	1	9	0	0	5	0	0	0	1	2	1
cfaB	1	3	0	0	1	1	3	0	0	3	0	0	0	1	1	0
cfaC	2	3	0	1	2	1	11	0	0	5	1	1	0	1	3	2
cfaD/cfaE	1	2	0	0	1	1	4	0	0	1	0	0	0	1	1	0
cgs	116	18	219	0	589	360	178	508	0	41	48	0	437	133	124	309
cgsD	153	74	225	0	550	350	185	453	0	60	68	0	464	115	176	222
cgsE	0	4	1	0	5	1	13	0	0	3	1	0	1	1	2	7
cgsF	0	5	1	0	7	3	14	0	0	4	2	0	5	3	4	14
cgsG	2	7	14	0	31	11	22	31	0	9	12	0	43	5	6	40
cheA	1368	813	1936	0	5639	3321	2289	7419	4	1339	954	0	4043	1795	1971	5136
cheA-2	149	77	144	0	523	247	232	629	0	105	99	0	392	81	153	475
cheB	1447	487	1600	0	4116	2345	1399	4356	0	721	658	0	3213	1089	1552	2662
cheB-2	503	151	509	0	1333	793	452	1490	0	256	230	0	989	407	616	905
cheD	655	397	712	0	2216	910	1431	2221	0	708	459	0	1058	527	1125	2819
cheR	186	60	176	0	740	268	268	729	0	114	119	0	450	68	184	666
cheR-3	80	21	70	0	309	124	95	310	0	42	45	0	194	33	92	234
cheV	285	227	433	0	1473	736	703	2153	2	385	284	0	1081	495	511	1570
cheV1	20	14	34	0	156	74	47	224	0	38	33	0	108	37	50	124
cheV2	89	38	98	0	278	127	111	368	1	62	50	0	215	67	89	278
cheV3	619	385	693	0	2089	882	1269	2061	0	693	432	0	1002	526	1114	2580
cheW	294	93	216	5	848	355	401	955	0	174	138	0	604	161	310	867
cheY	1359	862	2176	0	6300	3771	2546	8067	8	1705	1108	0	4761	2556	2460	6046
cheY1	40	5	46	0	128	75	40	248	1	20	16	0	89	34	34	159
cheZ	37	65	54	0	322	103	216	228	0	98	51	0	278	21	61	338
chpA	1633	832	2385	0	5850	3659	2284	6914	5	1328	1011	1	4605	1940	2341	4213
chpB	2	1	4	0	34	9	2	14	0	4	7	0	39	5	5	17
chpC	0	5	2	0	24	6	7	4	0	13	6	0	25	3	1	20
chpD	15	30	30	0	52	44	62	53	0	39	21	0	41	35	44	85
chpE	6	9	12	0	18	16	11	21	0	9	6	0	19	9	10	13
chuA	42	222	171	0	532	212	364	418	0	252	142	0	446	92	130	726
chuS	19	25	27	0	92	26	61	82	0	18	24	0	86	3	14	68
chuT	111	30	99	0	264	142	102	202	0	63	51	0	296	90	87	164
chuU	1869	666	1703	0	2806	2508	1611	1645	0	837	643	2	2631	1641	1739	1298
chuV	9268	3100	11294	6	20720	15003	7839	16324	14	4806	4416	11	19459	9198	8789	10563
chuW	104	68	110	0	208	184	112	128	0	76	62	0	182	138	129	98
chuX	4	4	0	0	12	4	6	4	0	4	0	0	4	4	0	10
chuY	43	8	14	0	30	20	14	22	0	9	10	0	40	18	31	22
ciaB	0	0	1	0	3	4	0	1	0	0	0	0	1	0	0	0
cif	0	0	0	0	1	0	0	0	0	0	0	0	0	0	0	0
cirC/coxDFB1	0	0	0	0	0	1	0	5	0	0	0	0	1	0	0	1
Cj0371	0	0	0	0	2	1	0	8	0	0	0	0	0	0	0	1
Cj0883c	35	22	40	0	73	80	33	55	0	28	17	0	61	59	55	28
Cj1135	116	81	176	0	311	289	140	236	0	138	107	0	276	272	216	223
Cj1136	732	455	948	0	1364	1784	748	723	1	862	761	0	1417	2047	1376	912
Cj1137c	35	13	8	0	8	4	10	3	0	9	11	0	4	11	9	13
Cj1138	725	448	951	0	1353	1784	737	726	0	860	760	0	1410	2036	1373	908
Cj1145c	0	0	1	0	3	1	0	1	0	0	0	0	0	0	0	0
Cj1279c	0	0	1	0	2	3	0	2	0	0	0	0	2	2	1	0
Cj1416c	77	58	133	0	270	237	97	213	0	112	57	0	209	205	136	173
Cj1417c	80	22	84	0	104	115	46	70	0	38	34	0	126	105	66	56
Cj1418c	4	3	5	0	14	10	4	9	0	5	5	0	11	7	4	17
Cj1419c	13	3	15	0	18	17	9	14	0	7	5	0	10	5	12	17
Cj1420c	11	2	18	0	35	14	12	17	0	5	12	0	28	6	8	13
Cj1421c	0	0	0	0	0	0	1	0	0	0	0	0	0	0	0	0
Cj1422c	0	0	0	0	0	0	1	0	0	0	0	0	0	0	0	0
Cj1426c	0	0	3	0	4	1	1	4	0	0	0	0	3	0	0	1
Cj1427c	329	191	485	2	1130	751	420	851	0	258	264	1	1064	409	461	623
Cj1429c	0	0	0	0	0	0	0	1	0	0	0	0	3	2	0	0
Cj1432c	5	5	11	0	11	13	15	11	0	13	15	0	11	26	25	23
Cj1433c	0	0	0	0	0	7	1	0	0	3	1	0	0	10	3	0
Cj1434c	177	149	389	0	439	756	264	210	0	336	223	0	433	847	535	289
Cj1435c	15	5	19	0	88	51	27	37	0	8	8	0	83	10	14	17
Cj1436c	112	45	162	0	306	205	100	209	0	90	91	0	276	182	149	151
Cj1437c	143	37	184	0	350	249	118	257	0	75	70	0	342	147	128	181
Cj1438c	188	163	407	0	478	812	289	224	0	359	255	0	496	951	605	299
Cj1440c	629	414	825	0	1168	1547	646	581	0	765	639	0	1197	1843	1224	823
Cj1442c	1	10	7	0	7	1	10	2	0	3	8	0	4	6	10	15
clbA	7	9	17	0	26	37	10	9	0	27	11	0	24	43	37	6
clbB	1571	518	1618	4	3778	2364	1542	3799	1	928	624	5	3528	1524	1503	2400
clbC	210	66	138	1	537	219	141	748	0	104	64	1	366	95	173	277
clbD	210	104	231	0	625	361	267	483	0	112	140	0	576	169	228	353
clbE	7	2	2	0	6	3	5	4	0	4	0	0	3	5	9	1
clbF	367	139	482	0	1239	703	447	956	0	153	204	1	1094	231	336	621
clbG	58	51	68	1	180	109	69	191	0	46	31	1	123	43	74	119
clbH	1582	621	1857	4	4184	2862	1766	3991	1	1114	703	6	3839	1855	1652	2924
clbI	390	132	299	0	955	486	310	1234	0	191	121	0	731	222	309	522
clbJ	1595	648	1930	2	4392	2942	1888	4074	0	1126	711	4	3970	1944	1646	2926
clbK	1505	557	1787	2	4119	2667	1621	4033	0	1007	674	4	3665	1687	1580	2614
clbL	231	63	227	0	533	334	202	562	0	102	93	0	483	140	172	396
clbM	38	84	296	0	216	459	127	25	0	181	41	0	222	480	221	22
clbN	1369	495	1714	4	3557	2439	1443	3299	0	901	649	4	3329	1568	1367	2329
clbO	174	28	107	1	384	187	83	538	0	53	45	1	289	48	126	167
clbP	72	22	80	0	180	118	58	180	472	34	26	0	189	72	75	130
clbQ	14	6	6	0	12	5	12	21	0	10	9	0	6	13	19	24
clbS	6	3	8	0	10	3	5	4	0	3	13	0	2	3	3	20
clfA	4	2	6	0	0	8	1	1	0	1	0	0	0	8	2	0
clfB	21	11	12	0	2	25	14	0	0	12	12	0	1	27	27	1
cloSI	1	16	42	0	32	116	20	14	0	47	5	0	23	123	43	0
clpB	1273	435	1700	1	3686	2462	1297	2102	0	664	521	5	2518	1358	1002	1108
clpB/vasG	1245	423	1633	1	3522	2356	1248	2037	0	636	493	5	2461	1285	954	1100
clpC	1806	636	2444	1	5193	3691	1780	2945	0	960	736	8	3681	2051	1475	1490
clpE	1636	555	2154	2	4763	3247	1572	2778	0	837	659	7	3226	1772	1308	1441
clpP	546	175	705	1	1257	1001	457	926	0	272	194	2	1079	512	429	414
clpV/tssH	2539	880	3365	1	7307	4876	2636	4210	0	1313	1040	12	5066	2688	1988	2285
clpV1	1287	422	1712	0	3698	2455	1281	2137	0	669	523	5	2558	1357	990	1143
c0	70	42	146	0	87	359	59	4	0	254	109	0	237	641	293	32
cnf	0	0	0	0	0	0	1	0	0	4	1	0	0	1	0	2
cnf1	0	0	0	0	0	0	4	0	0	6	0	0	0	0	0	0
coa	0	0	0	0	0	2	0	1	0	0	0	0	0	0	0	0
colA	2	18	8	0	39	14	20	18	0	1	5	0	38	11	27	7
copN	0	0	0	0	0	0	0	0	0	0	0	0	1	0	0	0
coxDFB4	0	0	0	0	3	1	0	0	0	0	1	0	0	1	0	0
coxFIC1	33	37	87	1	142	107	56	161	0	40	35	1	132	93	61	113
coxH2/rimL	10	5	23	0	32	25	6	30	0	10	10	0	18	18	14	21
coxH3	34	28	42	0	158	73	62	154	0	38	40	0	134	24	36	133
coxK1	4	3	5	0	35	18	4	42	0	3	1	0	19	11	5	15
coxTPR1	0	1	3	0	2	7	1	0	0	3	0	0	0	3	0	0
coxU2	5	0	7	1	17	16	5	11	0	2	2	1	24	6	7	8
cpaA	0	6	1	0	1	5	4	1	0	5	6	0	0	1	1	7
cpeA	0	0	0	0	1	0	0	1	0	0	0	0	3	1	1	0
cpnT	1	0	0	0	2	0	1	0	0	0	0	0	1	0	0	1
cps4A	64	44	175	0	176	274	101	46	0	116	50	0	188	284	156	36
cps4B	26	18	49	0	85	114	35	34	0	47	44	0	100	136	75	25
cps4D	131	88	191	0	397	318	202	188	0	129	99	0	425	266	234	177
cps4E	746	403	980	0	2055	1759	825	1398	0	645	748	0	2234	1527	1217	1173
cps4F	16	16	54	0	141	97	63	57	0	43	72	0	171	129	106	90
cps4G	1	1	1	0	1	5	2	0	0	6	10	0	4	12	12	0
cps4H	199	95	160	0	310	305	189	160	0	173	187	0	410	406	324	238
cps4I	382	202	424	0	930	724	447	433	0	276	314	0	1111	569	552	532
cps4J	217	217	491	0	1186	870	470	495	0	329	461	1	1392	677	621	605
cps4K	43	51	235	0	257	284	135	40	0	160	221	0	262	365	262	148
cps4L	129	66	245	0	525	452	214	175	0	152	201	0	703	354	354	191
cpsA/uppS	478	191	688	1	1190	985	418	811	0	282	234	1	1074	547	444	443
cpsB/cdsA	285	143	456	0	732	591	279	538	0	210	176	0	626	408	325	321
cpsC	658	166	379	0	487	897	341	86	0	392	248	0	517	1113	690	183
cpsD	158	80	196	0	249	395	148	79	0	181	132	0	244	468	301	126
cpsE	959	626	1250	0	2032	2229	1036	1257	1	1123	933	0	2000	2460	1710	1320
cpsF	28	6	4	0	9	5	9	1	0	8	3	0	5	11	13	4
cpsG	563	328	813	0	1471	1181	603	860	0	411	356	0	1290	821	666	604
cpsH	0	1	0	0	0	0	0	0	0	0	0	0	0	1	1	0
cpsI	255	94	278	0	383	496	204	215	0	185	94	0	277	403	234	232
cpsJ	2233	779	2782	1	4517	3793	1821	3108	8	1344	1112	2	4641	2843	2626	2042
cpsK	99	18	38	0	58	79	50	41	0	42	33	0	64	92	88	48
cqsA	7	4	8	0	28	13	18	47	0	2	5	0	17	7	8	49
crc	54	3	63	1	130	67	49	157	0	31	31	0	126	30	43	98
csgA	0	8	2	0	4	2	17	0	0	8	0	0	0	2	4	1
csgB	0	10	4	0	2	2	23	0	0	6	0	0	0	4	2	2
csgC	0	12	2	0	4	2	28	0	0	6	0	0	0	4	4	2
csgD	153	74	225	0	549	351	185	453	0	60	68	0	463	115	176	221
csgE	0	4	1	0	4	1	13	0	0	3	1	0	1	1	2	6
csgF	0	5	1	0	9	3	15	2	0	5	3	0	8	3	4	15
csgG	2	7	14	0	31	11	22	31	0	9	12	0	43	5	6	40
csrA	48	32	51	0	195	97	71	110	1	51	35	0	153	44	79	96
cstIII	1	0	0	0	0	0	0	0	0	0	0	0	0	0	0	0
csuA/B	1	4	1	0	4	4	7	3	0	5	2	0	3	0	3	5
csuB	0	4	0	0	0	3	3	0	0	2	0	0	0	0	2	2
csuC	4	23	9	0	12	8	23	8	0	14	11	0	5	4	8	36
csuD	6	46	19	0	38	35	71	23	0	40	26	0	29	9	17	70
csuE	2	10	1	0	4	9	9	0	0	6	3	0	0	2	2	8
CT_053	0	0	0	0	0	0	0	4	0	0	0	0	1	0	0	0
CT_061	104	41	114	0	368	206	116	134	0	40	33	0	238	98	105	106
CT_203	2	1	0	0	3	1	0	1	0	0	1	0	0	0	1	0
CT_429	0	0	0	0	0	1	0	9	0	0	0	0	2	0	0	0
CT_473	62	11	83	0	142	112	56	106	0	26	16	0	123	62	59	55
CT_560	0	0	0	0	0	0	0	0	0	0	0	0	1	0	0	0
CT_652.1	0	0	0	0	0	0	0	2	0	0	0	0	0	0	0	0
CT_711	0	0	0	0	0	0	0	0	0	0	0	0	0	0	0	1
CT_858	0	1	1	0	1	3	3	10	0	0	0	0	6	1	0	3
CT274	0	0	0	0	0	0	0	3	0	0	0	0	1	0	0	0
ctad1	2	0	0	0	0	1	0	6	0	0	1	0	1	0	0	1
ctrA	3	1	7	0	16	4	8	31	0	3	2	0	12	1	2	25
ctrB	1	4	9	0	22	8	22	49	0	7	5	0	8	1	3	51
ctrC	4	9	13	0	27	8	10	45	0	14	7	0	14	6	6	60
ctrD	5435	1683	6517	8	11667	9023	4471	9094	31	2739	2427	9	10761	5419	5132	5509
ctxA	0	0	0	0	0	0	3	0	0	1	0	0	0	1	1	0
cwp66	10	18	86	0	65	123	39	18	0	43	14	0	87	139	67	7
cwp84	15	60	205	0	167	336	103	27	0	131	23	0	165	373	160	14
cwpV	14	18	104	0	92	140	43	17	0	52	22	0	105	140	72	15
cya	0	0	0	0	0	0	0	2	0	0	0	0	0	0	0	2
cyaA	0	0	0	0	5	3	4	10	0	1	0	0	2	0	0	9
cyaB	11935	4121	14370	37	25529	18993	9835	19152	16	6808	5955	44	23234	13147	12018	12624
cyaC	0	1	1	0	0	0	1	4	0	0	0	0	0	0	0	1
cyaD	1	11	8	0	22	12	16	107	0	8	6	0	15	1	5	74
cyaE	2	13	15	0	48	12	34	47	4	27	15	0	31	11	13	78
cylA	9819	3221	11717	15	21182	15467	8065	15950	19	5257	4698	24	19598	9828	9412	10055
cylB	11948	4204	14514	11	24815	19109	9964	17925	36	7061	6011	19	22795	13556	12289	11975
cylD	0	0	1	0	1	1	1	0	0	1	0	0	0	1	2	0
cylE	0	0	0	0	2	5	0	0	0	0	0	0	0	4	1	0
cylF	13	3	16	0	39	28	12	23	0	5	1	0	48	20	20	12
cylG	1426	514	1497	2	3520	2184	1401	2957	0	751	736	1	3411	1209	1477	2374
cylI	84	38	93	1	239	133	77	177	0	44	44	1	187	79	71	108
cylJ	0	0	1	0	1	4	1	0	0	1	0	0	1	2	1	0
cylK	0	0	0	0	1	1	0	0	0	0	0	0	0	0	0	0
cylL	2	4	0	0	1	3	3	0	0	3	0	0	1	8	11	0
cylM	6	6	10	0	10	12	12	16	0	4	4	0	5	11	12	7
cylR2	91	38	64	0	75	79	59	37	0	49	50	0	80	104	98	73
cylS	2	4	0	0	0	3	3	0	0	2	0	0	0	7	11	0
cylX	0	0	1	0	1	0	0	0	0	0	0	0	0	2	0	0
cylZ	139	62	166	0	389	254	130	352	0	76	65	0	311	117	129	189
cyp143	36	5	34	0	173	105	41	102	0	11	11	0	192	23	29	53
cysC	23	7	26	0	78	51	32	54	0	11	11	0	112	17	40	41
cytK	0	3	0	0	0	1	3	0	0	0	0	0	0	2	3	0
ddrA	7170	2209	8463	8	15431	11776	5809	11666	12	3617	3222	11	14876	7122	6796	7199
ddrB	4	1	4	0	5	5	4	7	0	0	0	0	2	0	5	2
dep/capD	45	27	60	0	153	91	67	150	0	25	30	0	171	46	69	138
devR/dosR	1122	420	1387	0	2878	1949	1082	2497	3	475	497	1	2441	792	1033	1379
devS	185	44	194	0	427	318	171	317	0	62	83	0	415	119	173	193
dhbA	428	231	462	1	1001	648	436	732	0	251	249	1	968	387	424	589
dhbB	62	34	46	1	62	44	51	40	0	24	17	1	49	13	20	34
dhbC	149	70	147	0	246	180	137	166	0	78	60	0	238	95	116	102
dhbE	557	152	588	0	1321	851	523	1057	0	248	256	1	1237	415	478	687
dhbF	2120	846	2430	4	5937	3786	2491	5131	1	1386	885	5	5074	2409	2115	3563
DIP_RS14950	230	31	287	0	502	439	217	236	0	110	103	0	469	192	193	94
DIP_RS17590	161	25	131	0	163	121	76	89	0	50	41	0	164	99	93	40
DIP_RS19245	146	40	180	0	202	200	103	99	0	77	77	0	193	147	144	40
DIP_RS20575	20	3	21	0	22	19	12	8	0	11	12	0	28	19	19	7
DIP_RS23695	12	3	58	0	45	23	11	103	0	9	20	0	74	23	25	20
dipA	0	0	0	0	0	0	2	0	0	0	0	0	0	0	0	1
dnt	0	0	0	0	0	0	1	1	0	1	0	0	0	0	0	1
dotA	4	12	12	0	7	2	9	45	0	11	14	0	4	6	2	42
dotB	192	103	320	0	795	369	261	598	0	157	190	0	584	240	239	392
dotC	0	6	5	0	3	1	8	23	0	6	12	0	9	4	8	25
dotD	0	0	0	0	1	0	0	4	0	0	0	0	4	1	0	1
dotU	3	14	10	0	30	7	32	26	0	29	10	0	31	7	7	51
dotU/tssL	0	13	2	0	0	2	36	0	0	8	0	0	0	3	5	7
dotU1	53	73	93	0	295	123	131	230	0	85	61	0	240	50	84	249
dotV	0	0	0	0	0	0	0	6	0	0	0	0	2	0	0	1
draA	0	0	0	0	0	0	5	0	0	3	0	0	0	0	0	0
draB	2	77	12	1	33	25	158	3	0	73	18	0	4	19	23	63
draC	10	157	29	0	58	52	360	2	0	135	30	0	5	48	36	119
draD	0	0	0	0	0	0	1	0	0	0	0	0	0	0	0	0
drrA/sidM	0	0	0	0	0	0	0	1	0	0	0	0	0	0	0	0
drrC	11	2	16	0	38	31	17	19	0	4	6	0	26	8	11	11
eae	5	48	6	0	25	26	105	1	0	25	3	0	4	25	21	12
eap/map	0	0	0	0	0	4	0	0	0	0	0	0	0	0	0	0
ebp	13	4	7	0	10	9	7	1	0	8	13	0	8	11	13	2
ebpA	55	16	23	0	17	27	16	8	0	44	15	0	32	67	60	9
ebpB	30	13	27	0	5	18	9	0	0	15	9	0	21	42	29	0
ebpC	42	16	34	0	18	36	16	1	0	26	17	0	41	50	43	1
ecbA/fss3	28	10	19	0	10	27	15	5	0	34	10	0	11	39	41	5
eccA1	499	176	715	4	1088	1076	392	704	0	392	193	2	880	897	554	316
eccA3	317	104	420	4	612	730	263	436	0	243	111	3	538	619	345	201
eccA5	155	16	119	3	243	146	74	204	0	66	32	2	176	99	77	85
eccB1	29	13	30	0	42	30	18	23	0	17	14	0	38	26	26	11
eccB3	21	8	22	0	41	30	15	29	0	12	9	0	45	23	23	7
eccB5	3	3	8	0	14	6	6	14	0	3	2	0	12	8	7	4
eccC3	177	31	213	0	408	366	184	215	0	109	59	0	438	278	222	104
eccC5	253	74	293	1	567	504	233	372	0	153	91	1	547	356	277	184
eccCa1	321	83	342	0	626	553	265	385	0	195	114	1	561	441	335	211
eccCb1	62	12	70	0	152	132	67	109	0	30	25	0	154	73	62	37
eccD1	2	1	3	0	17	10	5	8	0	1	0	0	11	1	1	5
eccD3	1	0	1	0	2	1	1	11	0	1	0	0	4	2	1	3
eccD5	1	0	0	0	0	1	0	3	0	1	0	0	0	0	0	0
eccE1	0	0	0	0	0	3	1	0	0	0	0	0	0	0	0	1
eccE3	0	0	0	0	4	0	0	2	0	0	0	0	0	0	0	1
eccE5	0	0	0	0	0	0	0	1	0	0	0	0	0	0	0	0
EF0149	4	1	5	0	2	0	0	0	0	6	0	0	0	3	3	0
EF0485	2	1	4	0	3	0	0	0	0	7	1	0	0	3	3	0
EF0818	28	7	14	0	36	37	14	11	0	23	2	0	59	22	35	4
EF3023	32	9	35	0	27	61	17	4	0	31	5	0	33	67	54	6
efaA	118	37	89	0	145	91	67	114	0	67	55	0	162	85	97	88
eltA	0	0	0	0	0	0	3	0	0	1	0	0	0	1	1	0
emb	64	16	105	0	67	64	32	81	0	55	44	0	88	65	65	35
embC	67	9	95	0	71	60	31	86	0	50	40	0	80	63	61	42
emm	0	0	0	0	0	0	1	0	0	0	0	0	0	0	0	0
enhA	8	1	15	0	28	43	3	28	0	8	1	0	13	33	11	11
enhB	0	0	0	0	0	0	0	1	0	0	0	0	0	0	0	0
enhC	3	8	9	0	13	16	11	34	0	6	8	0	7	5	8	7
entA	642	228	629	0	1543	921	605	1127	0	282	292	0	1505	541	690	1044
entB	115	58	88	0	138	78	92	68	0	48	39	0	100	23	38	76
entC	203	121	192	0	312	220	196	269	0	104	69	0	308	122	201	151
entD	8	28	12	0	30	5	71	16	0	25	4	0	5	3	8	12
entE	1023	384	1145	0	2566	1563	1123	2033	0	536	469	0	2333	750	831	1439
entF	2810	1114	3287	7	7187	4940	3206	6572	2	2004	1170	10	6649	3591	3014	4684
entS	120	65	150	0	336	209	174	185	2	70	53	0	246	119	149	158
epsC	0	7	1	0	8	4	18	5	0	4	1	0	3	1	1	6
epsD	37	107	122	0	416	168	231	447	0	98	75	0	275	54	77	396
epsE	389	263	664	2	2023	1061	757	1516	0	344	352	0	1524	501	496	975
epsF	41	54	89	0	372	155	123	295	0	65	64	0	279	50	72	243
epsG	90	377	275	0	1013	444	565	489	0	223	447	0	743	187	263	886
epsH	2	7	0	0	23	4	16	6	0	7	4	0	16	2	2	10
epsI	4	41	21	0	65	32	59	41	0	27	18	0	35	15	21	94
epsJ	8	31	18	0	63	29	54	46	0	25	15	0	46	13	14	80
epsK	2	8	2	0	26	2	19	7	0	5	4	0	12	1	1	18
epsL	3	5	0	0	11	2	8	7	0	4	2	0	9	2	1	11
epsM	0	0	0	0	1	0	1	1	0	0	0	0	0	0	0	3
epsN	0	0	0	0	1	1	0	2	0	0	0	0	2	0	0	0
eptC	16	79	58	0	107	64	137	187	108	68	56	0	34	27	40	282
erp	0	0	1	0	4	2	1	2	0	0	0	0	2	1	0	1
esaA	27	2	9	0	2	9	11	1	0	2	3	0	0	11	15	1
esaB	0	1	0	0	0	1	1	0	0	0	0	0	0	0	2	1
esaD	7	5	2	0	3	12	6	2	0	2	0	0	0	7	10	0
esaE	0	0	0	0	0	2	0	0	0	0	0	0	0	0	0	0
esaG	9	15	10	0	0	103	37	1	0	2	0	0	0	9	13	1
escC	4	34	34	0	108	56	76	138	0	50	24	0	72	18	20	150
escD	0	0	0	0	2	0	1	0	0	0	0	0	0	0	0	0
escI	0	0	0	0	4	0	0	0	0	0	0	0	0	0	0	0
escJ	4	1	2	0	1	0	1	14	0	2	0	0	3	3	0	8
escN	751	269	1192	4	2657	1655	774	1733	0	509	445	4	2110	886	831	1061
escO	0	0	0	0	1	0	0	0	0	0	0	0	0	0	0	0
escR	86	36	73	0	276	144	84	249	0	48	55	0	194	45	76	220
escS	68	21	43	0	152	83	71	135	0	36	35	0	107	37	61	117
escT	14	6	24	0	82	36	32	58	0	12	8	0	56	10	26	68
escU	120	60	140	0	336	190	153	255	0	84	68	0	258	112	152	272
escV	252	74	262	0	895	470	323	760	0	107	156	0	606	138	198	592
esp	48	19	25	0	14	27	16	2	0	17	29	0	22	29	36	8
espA	0	0	0	0	2	0	0	0	0	0	0	0	0	0	0	0
espB	0	0	0	0	2	0	0	0	0	0	0	0	0	0	0	0
espC	0	11	6	0	2	10	7	0	0	3	0	0	0	3	1	1
espD	0	0	0	0	2	0	0	0	0	0	0	0	0	0	0	0
espG1	0	1	0	0	2	0	0	0	0	0	0	0	0	0	0	0
espG3	0	0	0	0	1	1	0	3	0	0	0	0	2	0	1	2
espH	0	0	0	0	2	0	0	0	0	0	0	0	0	0	0	0
espI	45	8	36	0	48	31	13	58	0	8	18	0	37	12	20	39
espK	1	3	0	0	1	0	0	0	0	0	0	0	4	0	0	2
espL	0	0	0	0	1	0	0	0	0	0	0	0	1	0	0	0
espL1	3	5	0	0	9	3	15	0	0	7	0	0	1	9	4	0
espL2	0	0	0	0	2	0	0	0	0	0	0	0	2	0	0	0
espL4	2	3	0	0	9	4	9	0	0	4	0	0	0	6	3	0
espP	0	11	3	0	6	10	9	0	0	4	0	0	0	3	2	0
espR	0	1	1	0	4	3	0	7	0	0	0	0	5	1	0	4
espR1	0	4	0	0	4	4	6	0	0	4	0	0	0	4	2	0
espR3	0	4	0	0	6	2	10	0	0	4	0	0	0	4	2	0
espR4	0	3	0	0	4	1	6	0	0	2	0	0	0	2	1	0
espV	0	0	0	0	2	0	0	0	0	0	0	0	0	0	0	0
espX1	2	8	0	0	14	4	14	0	0	6	0	0	1	16	4	0
espX2	0	4	0	0	6	6	2	0	0	2	0	0	0	2	2	0
espX4	2	3	0	0	2	2	10	0	0	3	0	0	0	2	2	0
espX5	0	6	0	0	8	2	4	0	0	2	0	0	0	4	2	0
espX6	0	6	0	0	10	2	10	0	0	2	0	0	0	2	0	0
espX7/nleL	0	0	0	0	1	0	1	0	0	0	0	0	0	0	0	0
espY1	0	4	0	0	10	4	12	0	0	2	0	0	0	4	0	0
espY2	0	2	0	0	2	1	4	0	0	1	0	0	0	1	0	0
espY3	2	2	0	0	6	2	4	0	0	4	0	0	0	2	0	0
espY4	0	10	0	0	14	10	18	0	0	4	0	0	0	6	0	0
espY5	0	7	1	0	5	7	11	0	0	2	0	0	0	2	0	0
essA	0	0	0	0	0	1	0	0	0	0	0	0	0	0	0	0
essB	4	1	1	0	0	3	2	0	0	2	1	0	0	4	4	2
essC	1048	329	1265	1	2274	1983	927	1465	0	672	449	1	2058	1568	1165	780
esxA	3	2	3	0	0	1	4	0	0	1	0	0	1	4	6	0
esxB	1	4	1	0	3	3	2	0	0	0	0	0	1	2	7	0
esxC	0	0	0	0	0	1	0	0	0	0	0	0	0	0	0	0
esxD	0	0	0	0	0	1	0	0	0	0	0	0	0	0	0	0
esxG	1	0	1	0	5	1	0	3	0	0	0	0	1	0	0	1
esxH	1	0	0	0	4	1	0	3	0	0	0	0	1	0	0	1
esxL	6	5	1	0	1	8	7	1	0	3	0	0	0	4	8	5
esxN	0	0	0	0	1	0	1	2	0	0	0	0	0	0	0	0
eta	7	7	17	0	10	40	12	16	0	7	7	0	9	27	11	10
etb	6	2	1	0	1	4	2	4	0	1	3	0	2	7	2	1
etgA	0	22	6	0	16	10	52	34	0	20	6	0	0	8	8	58
etpA	1	16	10	0	90	20	30	153	0	13	8	0	81	10	14	103
etpB	0	0	0	0	1	1	2	3	0	1	0	0	3	1	1	3
exeA	16	18	55	0	257	107	66	176	0	27	13	0	149	47	34	124
exeB	0	0	0	0	3	0	0	6	0	1	0	0	0	0	0	9
exeC	1	6	1	0	15	4	8	7	0	1	2	0	7	1	0	4
exeD	41	100	119	0	413	182	227	465	0	92	74	0	260	60	72	395
exeE	390	269	681	1	2118	1118	769	1567	0	361	360	0	1612	542	521	1011
exeF	37	64	113	0	366	196	135	330	0	78	66	0	311	85	87	281
exeG	100	452	321	0	1218	567	686	633	0	267	581	0	974	239	302	1047
exeH	2	7	6	0	44	8	16	19	0	9	9	0	34	8	7	36
exeI	3	34	14	0	67	30	39	50	0	23	13	0	27	12	17	86
exeJ	8	35	13	0	70	29	58	48	0	25	14	0	38	14	18	84
exeK	0	8	3	0	11	5	10	6	0	4	2	0	2	1	2	21
exeL	0	5	1	0	13	2	8	3	0	5	2	0	11	0	0	7
exeM	1	1	0	0	3	1	1	0	0	1	1	0	1	1	1	3
exeN	0	0	0	0	7	2	0	4	0	0	0	0	6	0	0	3
exlA	2	43	19	0	22	12	101	7	0	46	24	0	4	17	20	120
exlB	4	38	12	0	24	13	82	18	0	39	26	0	12	16	16	100
exoS	0	0	0	0	0	0	1	0	0	2	0	0	0	0	0	2
exoT	0	0	0	0	0	0	0	0	0	2	0	0	1	0	0	3
exoU	1	4	8	0	21	11	3	16	0	4	5	0	6	5	6	34
exoY	0	0	0	0	0	0	0	0	0	0	1	0	0	1	0	5
exsA	141	101	191	0	276	234	157	213	1	132	65	0	227	181	265	286
exsB	0	0	0	0	0	0	0	0	0	0	0	0	0	0	0	2
exsC	0	0	0	0	0	0	0	0	0	2	0	0	0	0	0	4
exsD	0	0	0	0	1	0	0	0	0	1	1	0	0	0	0	4
exsE	0	0	0	0	0	0	0	0	0	1	0	0	0	0	0	2
fabZ	298	127	358	0	829	542	269	813	0	152	146	0	661	238	283	418
fadD22	157	53	224	0	390	246	134	432	0	90	77	0	387	168	159	227
fadD26	220	54	297	1	627	407	219	649	0	125	124	1	606	195	188	417
fadD28	163	50	233	0	488	330	178	552	0	100	89	0	468	132	143	331
fadD29	203	58	277	0	536	406	199	576	0	131	116	0	526	207	189	359
fapA	0	0	0	0	4	1	3	0	0	3	0	0	4	0	0	6
fapB	0	5	2	0	11	5	8	5	0	9	7	0	14	6	7	34
fapC	4	5	8	0	25	16	24	12	0	21	7	0	26	12	9	44
fapD	8	27	23	0	64	49	55	30	0	24	12	0	47	12	18	72
fapE	2	4	3	0	11	5	13	0	0	9	7	0	13	6	3	23
fapF	1	5	10	0	40	13	20	8	0	17	7	0	31	9	10	46
farA	42	144	120	0	293	113	243	285	6	164	100	0	92	46	90	413
farB	530	183	330	0	809	476	456	537	7	244	149	0	485	246	389	478
fbaA	0	1	0	0	0	1	1	0	0	0	0	0	0	0	0	0
fbp54	215	85	259	0	220	381	153	73	0	166	87	0	228	365	251	73
fbpA	264	98	355	0	364	459	221	190	0	172	115	0	345	371	292	161
fbpA/fbp68	210	80	280	0	212	428	139	69	0	159	75	0	208	386	235	63
fbpB	72	34	127	0	241	174	105	216	0	46	63	0	222	74	88	165
fbpC	10911	3863	13430	8	23887	17324	9207	18192	12	6211	5498	18	21602	11761	10831	12136
fbpD	9	2	12	0	29	11	5	17	0	3	2	0	15	4	3	8
fcl	30	32	84	0	261	135	79	257	0	37	36	0	206	76	83	211
fctA	0	0	6	0	8	22	5	0	0	6	4	0	9	20	8	0
fctB	1	1	2	0	2	3	1	0	0	5	1	0	4	5	5	0
fdeC	8	36	3	0	26	14	74	2	0	25	1	0	3	14	16	6
feoA	20	31	93	0	54	134	34	28	0	46	9	0	35	133	60	6
feoB	613	459	1822	0	1849	2334	849	1347	0	817	408	3	1419	1771	1094	732
fepA	86	290	308	0	1050	329	581	645	0	427	258	0	591	105	228	1293
fepB	74	41	41	0	65	39	80	21	0	42	17	0	57	54	69	22
fepC	8200	2627	9384	4	17213	12651	6843	13081	40	3746	3669	8	16580	7349	7429	8397
fepD	2069	594	1607	0	2659	2224	1521	1523	0	791	684	0	2613	1403	1668	1306
fepE	2	7	1	0	9	1	29	0	0	8	1	0	1	4	5	15
fepG	1513	478	1047	0	1821	1438	1081	991	0	558	456	0	1796	1008	1176	937
fes	36	35	15	0	44	25	105	20	0	31	6	0	15	19	29	15
fha	0	4	0	0	6	2	10	2	0	6	0	0	5	1	2	2
fha1	0	12	6	0	33	18	27	35	0	14	8	0	26	9	6	39
fhaB	2	41	14	0	20	13	76	11	0	39	14	0	5	14	17	75
fhaC	1	9	3	0	5	4	16	2	0	7	0	0	0	2	3	7
fHbp	1	2	0	0	0	1	0	0	0	0	0	0	0	0	0	2
filF	3	0	1	0	5	1	2	1	0	0	0	0	1	1	2	3
filI	160	64	205	0	506	255	158	348	0	87	101	0	405	120	153	279
fim2	1	3	1	0	1	0	2	0	0	3	5	0	0	1	0	2
fim3	1	3	1	0	0	1	3	0	0	3	4	0	0	0	0	3
fimA	6	86	14	0	32	24	119	0	0	66	9	0	2	23	39	42
fimB	27	188	122	1	187	142	381	120	0	205	72	0	95	126	89	210
fimC	30	439	80	0	174	116	900	13	0	386	74	0	8	137	105	387
fimD	58	581	130	0	279	206	1415	20	0	570	120	0	18	185	155	578
fimE	77	130	191	0	261	243	184	190	0	125	70	0	198	182	137	152
fimF	4	33	1	0	14	7	61	1	0	24	0	0	0	6	5	9
fimG	0	24	1	0	12	6	34	0	0	10	6	0	1	8	4	1
fimH	3	35	3	0	10	10	48	0	0	18	3	0	0	7	11	11
fimI	6	32	5	0	19	4	31	0	0	11	1	0	1	5	5	5
fimK	7	11	8	0	36	21	30	33	0	7	2	0	13	6	4	20
fimL	5	5	12	0	94	29	17	23	0	13	15	0	98	10	8	41
fimT	21	152	69	0	202	102	158	85	0	71	135	0	177	58	73	239
fimT/pilW	1	1	0	0	6	2	2	0	0	0	0	0	1	0	1	1
fimU	83	553	315	0	916	397	636	484	0	306	590	0	800	256	332	1012
fimV	20	69	56	1	204	89	137	155	0	50	51	0	178	36	40	230
fimW	0	1	0	0	1	0	1	0	0	2	0	0	0	0	2	0
fimX	35	36	51	0	271	116	96	206	0	75	59	0	211	52	90	227
fimY	0	3	0	0	1	0	5	0	0	5	0	0	0	1	1	1
fimZ	642	359	958	0	2122	1534	832	1906	0	481	362	0	1730	675	821	1122
flaA	375	215	465	0	2201	802	1128	1092	0	426	402	0	1189	336	629	1783
flaB	239	134	285	0	1305	487	712	644	0	284	241	0	745	237	429	1140
flaC	87	56	134	0	522	197	307	247	0	111	91	0	285	90	184	451
flaD	94	58	137	0	563	213	315	253	0	113	101	0	299	93	190	474
flaE	88	62	146	0	580	221	333	250	0	120	105	0	320	94	193	500
flaF	12	1	7	0	14	5	5	21	0	0	3	0	13	0	1	8
flaG	5	7	0	0	52	5	38	15	0	31	17	0	50	7	9	80
flaH	1	2	0	0	15	3	15	11	0	5	3	0	12	2	0	36
flaJ	2	6	2	0	38	7	11	13	0	16	12	0	34	4	2	36
flbT	10	0	4	0	13	5	2	17	0	0	0	0	13	0	2	9
fleI/flaG	5	9	3	0	40	7	30	13	0	25	20	0	45	12	27	65
fleN	660	259	855	2	1740	1140	616	1275	0	296	311	0	1507	516	686	763
fleN/flhG	232	78	257	1	445	342	173	323	0	89	110	1	382	193	256	227
fleP/fliT	0	1	0	0	3	1	4	0	0	5	2	0	6	0	1	2
fleQ	1064	807	1523	0	6182	2766	2019	5338	2	992	775	4	4152	1283	1407	3977
fleR	667	489	1007	0	3986	1717	1305	3733	5	670	518	1	2716	781	958	2708
fleR/flrC	1436	927	1863	0	7204	3193	2427	6465	3	1203	903	4	4780	1569	1855	4579
fleS	68	37	78	0	414	146	152	633	0	96	43	0	314	69	190	426
fleS/flrB	312	168	550	0	1467	701	574	1702	1	280	221	0	1177	352	692	1136
flgA	13	24	15	0	113	34	53	56	0	33	17	0	96	9	8	100
flgB	324	205	251	0	1004	455	497	726	0	244	201	0	792	110	293	902
flgC	373	178	286	0	1115	519	436	838	0	197	159	0	794	166	391	796
flgD	253	94	153	0	735	340	380	550	0	136	137	0	495	117	257	742
flgE	776	303	572	0	2606	1042	1075	1690	0	492	462	0	1670	451	938	2075
flgE_1	153	37	109	0	351	164	132	246	0	67	70	0	207	73	166	243
flgE2	105	27	91	0	286	146	104	173	0	44	69	0	186	62	116	165
flgF	421	186	377	0	1607	602	575	1298	0	298	260	0	1015	213	407	1405
flgG	1063	370	937	0	3213	1494	1241	2771	0	606	608	0	2216	604	1012	2805
flgG_2	178	58	154	0	486	225	169	329	0	95	101	0	325	101	175	336
flgG2	126	32	88	0	266	125	102	213	0	61	61	0	146	71	144	223
flgH	88	72	108	0	653	224	246	508	0	122	84	0	487	47	74	516
flgI	385	156	406	0	2396	957	791	2329	0	247	262	0	1472	156	176	2144
flgJ	537	171	348	0	754	494	498	373	0	345	332	1	838	409	452	602
flgK	236	102	202	0	858	350	426	453	0	191	202	0	592	172	303	741
flgL	60	59	46	0	277	83	202	112	0	97	55	0	217	57	110	209
flgM	8	24	14	0	80	17	58	22	0	36	20	0	70	14	25	79
flgN	1	8	1	0	11	4	11	3	0	6	1	0	8	1	1	11
flgO	0	0	0	0	4	0	0	6	0	0	0	0	0	0	0	2
flgP	0	0	0	0	8	0	1	7	0	0	1	0	5	0	1	4
flgR	1797	948	2145	0	7290	3572	2419	6950	5	1471	1123	2	5271	2056	2853	5007
flgS	203	96	318	0	1008	428	301	1008	0	206	193	0	839	281	377	739
flhA	1450	431	1373	0	5009	2668	1821	4041	0	583	911	0	3434	692	1067	3251
flhB	815	319	852	0	2838	1420	1293	2294	0	493	536	0	2214	545	945	2216
flhB2	4	0	3	0	7	6	2	8	0	0	1	0	2	1	0	5
flhC	2	7	4	0	19	7	28	24	0	5	3	0	17	3	5	23
flhD	2	11	4	0	7	5	18	11	0	6	2	0	9	3	3	18
flhE	0	2	0	0	0	0	2	0	0	0	0	0	0	0	0	0
flhF	739	395	885	0	1877	1215	803	1094	0	500	435	0	1676	773	923	1033
flhG	578	245	761	2	1497	996	523	1204	0	301	317	0	1282	534	622	778
fliA	588	237	578	1	2071	996	710	911	0	267	217	0	1443	480	613	880
fliB	0	4	1	0	5	7	12	0	0	3	1	0	0	3	8	6
fliC	644	388	850	0	3655	1360	2119	1642	0	737	677	0	1945	574	1131	3057
fliD	29	36	37	0	267	57	234	150	0	94	76	0	247	34	64	321
fliE	288	112	183	0	591	234	336	487	0	150	160	0	437	146	255	620
fliF	196	208	210	0	1183	513	512	946	0	225	193	0	958	105	168	1085
fliG	425	137	367	0	1247	665	446	861	0	163	179	0	937	216	365	770
fliH	6	22	11	0	39	16	45	19	0	32	19	0	48	10	7	65
fliI	2735	958	3768	11	8034	5377	2660	5291	0	1564	1446	11	6483	2555	2557	3641
fliJ	3	24	7	0	25	6	35	4	0	17	9	0	27	7	7	35
fliK	5	37	7	0	147	23	147	47	0	65	21	0	117	14	27	153
fliL	7	24	5	0	78	16	33	37	0	28	13	0	58	9	14	77
fliM	168	79	167	0	556	271	250	399	0	107	127	0	501	90	190	343
fliN	472	199	330	0	1377	598	471	686	0	219	261	0	949	216	447	841
fliO	14	38	48	0	147	41	117	90	0	70	24	0	152	19	30	166
fliP	954	362	801	0	3002	1609	1090	2687	0	452	512	0	2136	535	840	2177
fliQ	550	183	401	0	1562	837	629	1220	0	287	321	0	1103	306	496	1194
fliR	163	105	155	0	648	270	356	450	0	139	128	0	445	91	200	555
fliS	37	47	54	0	207	66	146	119	0	91	68	0	185	33	62	172
fliT	2	9	2	0	4	3	17	0	0	5	0	0	0	3	6	5
fliW	7	4	7	0	18	8	10	1	0	2	1	0	5	10	22	0
fliY	160	73	119	0	520	217	173	313	0	75	93	0	352	80	167	310
fliZ	2	8	1	0	3	2	13	0	0	5	0	0	0	3	4	5
flmD	12	18	17	0	37	14	27	17	0	15	44	0	39	10	17	57
flmF2	455	252	556	0	779	923	498	567	1	416	284	0	644	857	628	448
flmH	2203	809	2242	4	5144	3213	2084	4504	0	1074	1088	4	4918	1701	2053	3543
flmK	0	8	7	0	38	14	15	63	1	11	3	0	18	5	7	21
flp1	11	5	14	0	99	44	20	96	0	7	2	0	82	2	6	55
flpA	0	0	0	0	3	2	0	1	0	0	0	0	2	0	0	5
flpB	1	0	1	0	7	2	0	2	0	0	0	0	5	0	1	2
flpC	13	10	22	0	149	42	64	146	0	17	10	0	84	3	17	131
flpD	0	0	0	0	0	0	0	0	0	0	0	0	0	0	0	1
flpE	33	16	46	0	161	76	33	118	0	16	20	0	138	24	37	68
flpF	348	150	647	0	1406	1054	558	847	0	263	214	0	1379	562	490	546
flpG	7	2	5	0	46	19	10	28	0	2	1	0	30	4	2	22
flpH	19	5	27	0	180	103	57	74	0	6	10	0	162	13	31	50
flpI	0	0	0	0	0	0	0	0	0	0	0	0	0	0	0	3
flpJ	0	0	0	0	0	0	0	0	0	0	0	0	0	0	0	2
flpK	0	0	0	0	0	0	0	0	0	0	0	0	0	0	0	1
flpL	1	1	0	0	3	3	0	21	0	0	1	0	3	0	0	4
flrA	1047	791	1488	0	6138	2720	2033	5378	2	967	782	4	4115	1278	1410	3955
flrB	339	160	380	0	1128	556	458	1215	1	273	230	0	926	336	554	872
flrC	895	523	1220	0	4061	1928	1407	3846	3	739	584	2	2835	1011	1176	2718
fmvB	0	0	0	0	0	0	0	1	0	0	0	0	0	0	0	0
fnbA	6	2	2	0	0	6	2	0	0	2	0	0	0	4	4	0
fnbB	6	1	2	0	0	6	2	0	0	1	2	0	0	6	4	0
focA	2	27	4	0	12	7	30	0	0	17	2	0	0	7	14	11
focC	6	94	13	0	32	21	201	4	0	82	5	0	1	19	17	63
focD	16	161	37	0	75	55	389	7	0	144	34	0	6	50	42	148
focF	1	6	1	0	1	1	7	0	0	2	0	0	0	1	1	1
focG	1	5	1	0	0	1	6	0	0	2	3	0	0	0	3	2
focH	0	5	0	0	0	0	4	0	0	0	0	0	0	0	0	0
focI	3	8	0	0	9	1	11	0	0	5	0	0	0	2	1	0
fptA	9	73	57	0	94	69	212	85	0	159	100	0	55	31	63	430
fpvA	26	177	120	1	229	144	450	226	0	339	201	0	140	73	122	924
fpvI	2	10	10	0	52	16	27	36	0	30	20	0	52	13	12	76
fpvR	1	9	5	0	11	2	15	9	0	19	11	0	18	7	5	89
frgA	2	3	6	0	4	4	4	5	0	6	2	0	2	2	2	12
frpA	0	15	4	0	26	7	20	68	0	9	4	0	13	1	6	45
frpC	0	15	4	0	27	6	20	68	0	9	4	0	13	1	6	45
fsaP	0	0	1	0	3	1	1	1	0	0	1	0	1	0	0	1
fslA	27	19	13	0	20	34	47	7	0	17	10	0	14	25	34	31
fslB	49	20	28	0	48	41	38	17	0	28	19	0	42	38	55	39
fslC	34	7	41	0	51	31	19	31	0	13	20	0	33	18	30	18
fslD	99	59	70	0	127	100	122	156	2	61	46	0	95	70	155	150
fsrA	10	4	10	0	15	10	3	3	0	13	6	0	11	19	14	3
fsrB	1	1	1	0	0	0	1	0	0	1	1	0	0	2	0	1
fsrC	77	2	16	0	12	16	15	0	0	20	14	0	14	26	26	5
FTT_RS04105	516	306	722	0	1550	1296	602	1020	0	451	509	0	1638	1037	852	872
FTT_RS04115	5	24	29	0	80	43	48	61	0	39	23	0	69	32	24	51
FTT_RS04120	9780	3497	11815	12	20043	15216	8099	14307	21	5806	4908	21	18184	11060	10029	9788
FTT_RS04125	35	34	47	0	46	58	51	36	0	48	31	0	52	72	45	38
FTT_RS04130	0	0	2	0	2	2	0	1	0	1	1	0	3	5	2	0
FTT_RS04135	2	1	4	0	2	6	2	1	0	0	0	0	5	4	5	0
FTT_RS04140	901	579	1238	0	1804	2268	966	969	0	1089	825	1	1819	2544	1709	1192
FTT_RS04145	769	487	980	0	1452	1864	783	679	1	935	746	0	1468	2205	1472	955
FTT_RS04150	87	76	155	0	572	306	197	518	0	91	70	0	558	121	160	295
FTT_RS04155	1	0	3	0	8	3	4	16	0	1	0	0	2	1	1	10
FTT_RS04695	0	0	0	0	0	0	4	0	0	0	0	0	2	0	0	0
fupA	0	0	0	0	0	0	0	1	0	0	0	0	0	0	0	0
fur	59	33	87	0	226	125	79	257	0	40	42	0	178	43	54	160
futA	0	0	9	0	6	14	1	1	0	2	0	0	3	6	4	1
futB	0	0	9	0	6	14	1	1	0	2	0	0	3	6	4	1
futC1	2	1	5	0	9	8	1	31	0	2	3	0	18	13	5	18
futC2	1	1	4	0	8	5	2	9	0	1	1	0	11	4	3	14
fyuA	19	56	125	0	584	226	200	439	0	111	54	0	604	59	90	964
fyuA/psn	19	56	124	0	584	226	200	439	0	110	53	0	605	58	90	964
gadC	40	6	32	0	46	25	9	32	0	16	9	0	21	26	23	10
galE	2593	1502	4361	14	8386	6177	3651	5567	0	2148	2409	10	7501	3945	3625	4366
galF	286	158	308	0	631	436	315	511	0	196	213	0	546	310	372	414
galU	704	406	743	0	1413	1043	810	1023	0	481	526	0	1259	840	1017	988
gbpA	24	9	5	0	7	4	34	1	0	12	1	0	1	13	15	36
GBS_RS03565	19	3	26	0	16	27	10	0	0	19	10	0	18	46	23	11
GBS_RS03570	6	3	6	0	3	4	3	0	0	2	0	0	2	7	4	0
GBS_RS03585	4	5	23	0	10	19	4	0	0	16	11	0	11	29	18	3
GBS_RS06540	19	5	14	0	14	21	12	16	0	15	19	0	20	41	27	10
GBS_RS06555	14	7	32	0	21	59	17	5	0	38	22	0	33	83	54	16
GBS_RS06560	1	0	0	0	1	0	0	0	0	0	0	0	0	1	1	0
GBS_RS06565	785	473	959	0	1423	1779	782	698	1	882	703	0	1407	2041	1372	888
GBS_RS06570	842	508	1143	0	1672	2086	855	882	1	978	724	0	1599	2302	1498	954
GBS_RS06575	2	0	0	0	0	0	0	0	0	2	0	0	0	1	2	1
GBS_RS06580	49	6	16	0	22	25	11	7	0	19	13	0	20	38	39	10
GBS_RS06585	60	12	40	1	81	66	36	32	0	25	14	1	88	48	55	43
GBS_RS06590	729	368	910	0	1907	1588	789	1337	0	589	663	0	2018	1392	1103	1120
GBS_RS06595	130	94	234	0	447	408	192	241	0	134	127	0	464	316	259	224
GBS_RS06600	12	19	41	0	45	80	41	15	0	38	19	0	47	72	63	17
GBS_RS06605	29	28	75	0	106	138	50	29	0	60	55	0	107	141	102	30
GBS_RS06610	90	46	155	0	173	216	104	34	0	115	67	0	170	273	169	44
geh	28	22	37	0	31	55	32	13	0	22	4	0	3	34	19	10
gelE	38	24	67	0	223	147	115	189	0	32	35	0	171	57	88	118
ggt	211	78	240	0	778	474	268	645	0	121	142	0	734	207	231	540
glf	260	97	273	0	369	498	205	197	0	190	106	0	287	404	224	220
glgA	83	73	238	0	303	372	157	289	0	129	91	3	276	349	206	166
glgX	331	111	751	0	1335	1049	499	953	0	268	215	0	1116	580	459	489
glrA	0	0	0	0	0	0	0	0	0	2	0	0	0	0	0	0
glrR	0	2	0	0	0	0	2	0	0	2	0	0	0	0	0	0
gluE	305	158	490	0	825	634	374	586	0	241	273	0	792	411	414	504
gluP	39	16	80	0	262	103	81	243	0	37	36	0	179	25	40	245
gmd	224	188	607	3	2047	1304	799	1666	0	311	217	9	1597	475	478	1090
gmhA	88	45	131	0	396	239	104	429	0	45	33	0	284	77	77	196
gmhA/lpcA	35	19	44	0	154	78	36	172	0	23	16	0	96	30	36	87
gmhA2	37	21	57	0	197	107	47	210	0	17	10	0	127	35	36	93
gmhB	8	16	17	0	68	42	21	63	0	16	8	0	45	13	18	49
gndA	511	98	423	2	843	594	307	543	0	206	191	2	721	325	373	320
gogB	0	2	0	0	1	0	0	0	0	0	0	0	0	0	0	1
groEL	740	228	1156	9	2571	1563	741	1327	0	350	301	14	1636	748	607	533
gspC	13	38	24	0	35	28	47	27	0	21	17	0	15	15	20	35
gspD	71	185	187	2	645	302	393	691	0	165	135	0	446	105	143	594
gspE	376	259	649	1	2004	1042	732	1457	0	345	352	0	1464	518	494	971
gspE1	383	276	666	2	2126	1085	773	1564	0	374	363	0	1617	530	523	1067
gspE2	349	245	559	2	1660	893	619	1266	0	312	297	0	1207	417	420	850
gspF	46	101	130	0	507	227	184	404	0	107	104	0	358	107	115	348
gspG	182	651	558	0	2225	1106	1072	1118	0	403	872	0	2003	380	483	1663
gspH	16	57	33	2	110	61	92	74	0	43	40	2	78	31	42	130
gspI	12	69	41	0	140	60	89	94	0	46	31	0	84	29	37	197
gspJ	8	34	13	0	58	27	53	48	0	24	15	0	34	13	17	79
gspK	12	42	17	0	69	34	47	46	0	25	16	0	35	16	17	51
gspL	16	41	20	0	25	29	46	23	0	17	18	0	12	12	16	38
gspM	6	28	13	1	16	21	27	14	0	10	10	0	5	8	11	22
gspN	6	31	18	0	18	23	28	22	0	15	15	0	6	13	16	31
gspO/pilD	53	90	82	0	316	148	190	217	0	64	53	0	215	74	79	216
gtcA	132	23	74	0	45	108	34	1	0	41	18	0	39	128	75	19
gtr	0	2	0	0	1	0	0	0	0	0	0	0	1	0	2	2
gtrA	1	11	2	0	1	5	27	1	0	16	7	0	4	6	6	16
gtrB	403	185	531	0	717	824	437	511	1	353	207	0	553	764	527	345
hal	2	15	0	0	0	0	9	1	0	2	0	0	0	5	9	0
hap	1	5	1	0	0	2	11	0	0	6	0	0	0	1	1	3
hap/vvp	27	15	63	0	219	130	91	181	0	30	28	0	145	39	58	128
harA	2	2	2	0	0	6	0	0	0	2	0	0	0	4	3	0
hasA	25	7	33	0	82	48	29	38	0	13	16	0	68	33	42	29
hasB	292	255	568	0	890	860	473	306	1	434	423	1	839	810	634	377
hasC	416	219	447	0	764	618	451	565	0	285	310	0	682	508	593	540
hbhA	1	0	1	0	2	1	0	6	0	0	0	0	3	0	0	4
hblA	0	3	0	0	0	0	4	0	0	0	0	0	0	2	7	0
hblC	0	1	0	0	0	0	1	0	0	0	0	0	0	0	3	0
hblD	0	2	0	0	1	0	1	0	0	0	0	0	0	0	3	0
hbp1/svpA	9	5	3	0	9	3	9	0	0	3	1	0	3	7	12	1
hbp2	30	15	4	0	3	3	9	0	0	10	0	0	0	19	29	2
hcp	2	10	2	0	9	7	23	6	0	24	9	0	8	8	7	25
hcp-1	3	12	4	0	9	9	30	6	0	30	10	0	9	9	8	34
hcp/tssD	6	48	15	0	27	17	155	17	0	44	5	0	11	12	19	57
hcp1	3	17	12	0	36	27	71	36	0	34	13	0	22	12	19	67
hcp1/tssD1	3	15	1	0	7	5	30	9	0	31	7	0	6	8	4	35
hcp2/tssD2	4	9	1	0	9	6	23	6	0	22	9	0	8	8	6	33
hcpA	2	11	3	0	14	7	34	6	0	26	9	0	11	8	5	46
hcsA'	24	48	50	0	117	33	102	119	0	22	67	0	64	33	40	265
hcsB'	13	18	12	0	33	10	38	42	0	10	15	0	9	8	9	72
hddA	6	2	15	0	43	34	14	64	0	6	3	0	18	8	8	18
hddC	50	16	54	0	154	78	42	172	0	32	25	0	74	48	46	86
hemO	7	15	5	0	19	14	23	9	0	26	7	0	13	3	7	48
hgpB	5	19	9	0	31	11	27	24	0	20	10	0	23	7	12	61
hgpC	0	12	13	0	35	11	15	18	0	9	8	0	20	6	9	32
hhuA	2	14	11	0	43	16	24	22	0	18	7	0	36	7	10	62
HI_RS04620	6	24	12	0	17	9	25	4	0	11	23	0	8	9	10	31
hia/hsf	7	46	68	1	42	29	46	36	0	18	35	0	31	8	6	59
hifA	0	1	1	0	0	0	3	0	0	0	0	0	0	0	0	0
hifB	9	140	34	1	62	50	304	6	0	158	36	0	4	50	40	152
hifC	13	160	37	0	65	58	345	8	0	150	34	0	7	48	38	147
hifD	0	6	1	0	1	4	10	0	0	5	2	0	1	1	1	2
hilA	147	68	184	0	339	259	145	214	1	97	72	0	254	190	205	179
hilC	4	9	6	0	10	10	15	7	0	7	1	0	6	5	10	7
hilD	7	13	10	0	15	14	22	14	1	11	10	0	19	18	19	25
hisF2	33	12	84	0	136	115	61	136	0	24	26	0	108	54	42	109
hisH	110	67	222	0	346	359	159	363	0	116	64	0	296	272	187	207
hisH2	136	63	257	0	436	321	167	380	0	127	79	0	359	228	189	301
hitB	44	36	97	0	213	158	104	194	0	33	44	0	211	40	51	140
hitC	10686	3794	13175	10	23483	17075	8991	17757	13	6122	5418	22	21278	11608	10716	11887
hlb	3	3	1	0	2	4	4	1	0	1	0	0	6	3	3	3
hldD	90	30	106	0	376	166	88	288	0	50	63	0	368	119	161	172
hldE	116	36	106	0	325	190	77	311	0	59	45	0	210	124	92	151
hlgA	0	1	1	0	0	4	1	0	0	0	0	0	0	0	1	0
hlgB	0	1	1	0	0	3	1	0	0	0	0	0	0	0	2	0
hlgC	0	0	1	0	0	4	0	0	0	0	0	0	0	0	0	0
hly	0	1	0	0	2	0	1	1	0	0	0	0	1	1	3	0
hly/hla	0	1	0	0	0	1	1	0	0	0	0	0	0	0	1	0
hlyA	0	0	0	0	3	0	2	0	0	6	0	0	0	4	0	2
hlyB	25733	8978	31127	62	53723	41178	21287	39546	41	14843	12623	85	49025	29102	25908	25960
hlyC	0	3	0	0	2	2	9	3	0	4	0	0	0	2	1	3
hlyD	28	55	43	0	164	65	111	285	0	59	32	0	73	16	22	213
hmbR	7	10	13	0	53	16	14	30	0	15	9	0	52	7	15	39
hmw1A	0	15	7	0	43	16	23	63	0	7	7	0	30	8	10	55
hmw1B	0	1	1	0	0	2	1	0	0	1	0	0	0	1	1	2
hmw1C	0	0	0	0	1	0	1	1	0	0	0	0	0	0	0	4
hmw2A	0	15	7	0	44	17	23	63	0	7	7	0	30	8	10	55
hmw2B	0	1	1	0	0	2	1	0	0	1	0	0	0	1	1	2
hmw2C	0	0	0	0	1	0	1	1	0	0	0	0	0	0	0	4
HP_RS03030	82	104	204	0	789	367	253	1255	2	165	130	0	550	190	242	692
HP_RS03480	36	17	58	0	113	63	36	88	0	23	22	0	99	46	53	61
HP_RS04690	0	0	4	0	2	3	0	5	0	0	0	0	4	1	0	1
HP_RS07005	2	0	2	0	1	0	0	0	0	0	0	0	1	1	0	0
hpt	35	18	22	0	31	27	25	12	0	16	10	0	19	17	20	22
hpuB	6	17	11	0	35	14	23	17	0	21	7	0	15	7	11	37
hscA	24	48	50	0	115	31	97	115	0	22	67	0	63	32	38	261
hsiA1	0	14	17	0	21	17	31	29	0	10	6	0	22	6	9	26
hsiB1/vipA/tssB	10	17	27	0	48	30	30	56	0	16	8	0	32	10	12	49
hsiC1/vipB/tssC	27	41	49	0	127	67	103	145	0	47	28	0	114	34	36	131
hsiE1	0	2	5	0	20	11	8	24	0	6	2	0	12	3	1	11
hsiF1/tssE	0	10	8	0	12	13	22	24	0	10	2	0	16	6	6	21
hsiG1/tssF	9	38	47	0	104	69	107	112	0	54	30	0	73	21	31	124
hsiH1/tssG	3	10	14	0	36	14	35	53	0	11	7	0	34	4	7	46
hsiJ1	9	38	37	0	78	38	90	63	0	48	22	0	57	19	28	98
hspR	188	81	232	0	386	290	158	264	0	103	125	0	429	152	174	190
hspX	29	10	30	0	88	68	26	35	0	14	10	0	65	35	19	28
htpB	725	218	1125	10	2542	1543	719	1328	0	332	296	14	1619	708	587	543
htrB	37	35	41	0	148	57	78	177	0	28	28	0	117	16	24	100
hxuA	0	15	6	0	27	9	13	44	0	6	5	0	14	8	7	59
hxuB	0	3	0	0	15	2	14	24	0	5	1	0	11	3	5	28
hxuC	27	82	71	0	271	113	105	199	0	59	53	0	232	28	44	214
hylA	19	1	3	0	26	12	8	7	0	10	1	0	28	10	22	2
hylB	24	2	7	0	28	19	10	9	0	12	2	0	39	15	28	2
hysA	42	5	18	0	56	41	22	21	0	24	4	0	79	29	60	4
iacP	64	34	91	1	131	135	61	136	0	39	24	0	133	82	61	69
iagB	0	6	6	0	6	3	18	8	0	4	4	0	0	5	3	24
iap	0	0	1	0	0	0	0	0	0	1	0	0	0	0	0	0
iap/cwhA	386	127	362	0	456	445	271	211	0	213	248	0	566	400	454	164
ibeB	29	80	114	1	362	132	203	256	13	105	74	0	225	48	58	395
ibeC	2	29	12	1	42	17	69	15	0	26	12	0	21	11	12	66
icaA	495	314	538	1	995	925	527	651	1	486	434	0	908	967	758	677
icaB	15	11	14	0	25	41	15	7	0	12	16	0	14	26	22	21
icaC	9	3	5	0	10	6	5	0	0	3	15	0	3	4	7	4
icaD	0	0	0	0	0	1	0	0	0	0	0	0	0	0	1	0
icaR	160	54	168	0	334	238	136	191	0	64	60	0	268	125	171	130
icl	218	36	139	0	398	228	156	295	0	68	78	0	298	90	116	165
icmB/dotO	6	8	20	0	38	8	9	107	0	16	31	0	22	8	10	49
icmC/dotE	1	1	0	0	1	0	0	12	0	0	1	0	2	0	1	5
icmD/dotP	1	0	0	0	2	0	0	8	0	0	0	0	3	0	0	0
icmE/dotG	0	4	2	0	6	1	2	23	0	1	2	0	2	0	0	9
icmF	2	19	11	0	20	14	25	20	0	10	8	0	12	9	12	23
icmF/tssM	0	32	8	0	19	8	84	4	0	25	5	0	2	10	17	39
icmF/vasK	7	30	14	0	45	15	77	49	0	43	11	0	36	12	16	77
icmF1/tssM1	15	40	51	0	102	53	104	112	0	55	30	0	73	27	34	126
icmG/dotF	0	0	0	0	0	0	0	5	0	0	0	0	2	0	0	0
icmH/dotU	2	13	13	0	25	9	20	25	0	16	10	0	28	7	8	40
icmH/tssL	3	20	21	0	39	18	33	43	0	29	19	0	36	9	11	81
icmJ/dotN	0	3	2	0	8	0	3	19	0	1	3	0	4	2	2	4
icmK/dotH	0	12	4	0	3	3	7	17	0	14	17	0	5	8	12	17
icmL.1/dotI	0	0	0	0	0	0	1	8	0	0	0	0	3	0	0	1
icmL.2/dotI	0	0	2	0	0	0	0	11	0	0	0	0	4	0	0	0
icmL/dotI	0	3	2	0	0	0	2	15	0	2	4	0	7	3	3	7
icmN/dotK	0	0	0	0	1	0	0	1	0	0	1	0	4	0	0	1
icmO/dotL	9	22	41	0	34	19	18	108	0	23	40	0	34	16	13	69
icmP/dotM	0	5	2	0	14	0	4	26	0	5	6	0	3	3	2	13
icmQ	0	0	0	0	0	0	0	3	0	0	0	0	1	1	0	0
icmS	0	0	0	0	0	0	0	6	0	0	0	0	4	0	0	0
icmT	0	0	0	0	0	0	0	3	0	0	1	0	0	0	0	1
icmV	0	0	0	0	1	1	0	6	0	0	0	0	3	0	0	0
icmW	0	0	0	0	1	0	0	13	0	0	0	0	4	0	0	0
icmX	0	0	0	0	0	1	0	1	0	0	0	0	3	0	0	0
icsA/virG	4	12	7	0	12	8	42	0	0	21	1	0	3	5	10	5
icsP/sopA	0	5	1	0	2	3	15	0	0	3	0	0	1	2	3	1
ideR	151	43	218	0	354	268	149	223	0	66	63	0	362	120	123	92
ideS/mac	0	0	3	0	0	2	0	0	0	0	0	0	0	0	0	0
iga	1	6	4	0	1	2	12	0	0	5	2	0	2	3	1	2
iga1	0	7	3	0	1	1	15	0	0	5	0	0	0	1	1	5
iglA/tssB	1	17	10	0	13	6	30	16	0	18	4	0	6	4	7	22
iglB/tssC	7	11	22	0	58	28	38	69	0	23	16	0	36	12	12	51
ileP	2	3	4	0	3	4	3	26	0	3	2	0	4	3	2	2
IlpA	312	113	293	0	353	343	255	127	0	204	192	0	321	327	303	233
ilsA	6	36	15	0	17	14	23	3	0	6	7	0	12	20	39	7
impA/tssA	1	24	2	0	6	1	78	5	0	16	2	0	3	10	9	18
incV	0	0	0	0	0	0	0	0	0	1	0	0	0	0	0	0
inhA	17	19	26	0	83	78	74	42	0	8	13	0	76	35	96	30
inlA	16	4	35	0	22	77	8	4	0	20	5	0	36	81	46	8
inlB	0	1	13	0	13	19	3	0	0	4	9	0	6	20	8	9
inlC	0	0	1	0	2	1	0	0	0	0	0	0	0	0	0	0
inlF	7	1	32	0	17	61	10	3	0	9	4	0	19	59	40	7
inlJ	174	5	13	0	4	18	29	2	0	16	0	0	1	31	27	3
inlK	0	2	2	0	1	2	4	0	0	3	1	0	1	1	1	0
invA	137	57	129	0	457	236	203	387	0	59	85	0	296	70	99	298
invB	0	1	0	0	0	0	0	0	0	1	0	0	0	0	0	1
invB/ifp	2	29	4	0	19	14	66	0	0	19	1	0	1	10	11	8
invC/ilp	10	40	5	0	57	35	166	10	0	21	9	0	12	30	29	18
invC/sctN	129	54	187	0	496	313	151	354	0	87	82	0	353	124	136	256
invD	4	31	6	0	25	16	69	12	0	26	5	0	2	14	21	17
invE	0	2	0	0	1	1	4	0	0	4	0	0	0	1	0	7
invF	1	4	1	0	8	7	5	4	0	5	3	0	9	2	3	10
invG	0	13	4	0	46	14	22	57	0	15	10	0	36	5	10	81
ipaB	0	1	0	0	0	0	4	0	0	2	0	0	0	0	0	5
ipaC	0	0	0	0	0	0	0	0	0	0	0	0	0	0	0	1
ipaD	0	3	0	0	2	1	2	0	0	3	0	0	0	1	0	3
ipaH	0	0	0	0	0	0	16	1	0	13	15	0	0	13	0	54
ipaH0722	0	0	0	0	0	0	5	0	0	4	5	0	0	4	0	18
ipaH1.4	0	0	0	0	0	0	5	0	0	4	5	0	0	4	0	18
ipaH2.5	0	0	0	0	0	0	5	0	0	4	5	0	0	4	0	18
ipaH4.5	0	0	0	0	0	0	5	0	0	4	5	0	0	4	0	18
ipaH7.8	0	0	0	0	0	0	5	0	0	4	5	0	0	4	0	18
ipaH9.8	0	0	0	1	0	0	5	0	0	4	5	1	0	4	0	18
ipaJ	0	0	0	0	0	0	1	0	0	0	0	0	0	0	0	1
IPAM	0	0	0	0	0	0	0	1	0	1	0	0	0	0	0	0
ipgC	1	4	0	0	2	2	5	0	0	5	0	0	1	2	1	8
ipgF	0	0	0	0	1	0	0	3	0	0	0	0	0	0	0	0
iraA	1	3	4	0	6	7	5	4	0	4	1	0	5	11	7	1
iraB	57	31	61	0	165	92	71	140	0	41	26	1	103	40	51	133
iroB	21	12	9	0	22	25	18	7	0	3	0	0	12	0	0	3
iroC	44776	15039	53653	62	94882	71542	37116	70779	88	25033	21526	101	85615	47732	43109	45924
iroD	64	42	43	0	57	34	93	21	0	35	19	0	61	26	32	13
iroE	15	68	34	0	58	50	112	19	0	55	22	0	21	13	33	70
iroN	184	706	592	0	1873	728	1165	1336	0	825	489	0	1181	245	442	2316
irp1	608	190	386	4	1343	660	432	1756	0	265	150	4	1020	323	448	643
irp2	3040	1034	3625	12	7736	5243	3130	7127	0	1985	1394	12	7041	3313	2982	5106
isdA	5	6	3	0	0	3	2	0	0	2	1	0	0	4	8	0
isdB	2	1	1	0	0	3	1	0	0	2	0	0	0	0	2	0
isdC	12	3	1	0	2	1	3	0	0	6	0	0	3	7	9	0
isdD	0	0	0	0	0	2	0	0	0	0	0	0	0	0	0	0
isdE	45	10	18	0	29	30	21	0	0	14	3	0	23	26	26	2
isdF	732	263	591	0	896	825	614	475	0	349	240	0	870	650	717	468
isdG	3	2	5	0	3	4	1	1	0	0	0	0	1	1	2	0
isdI	3	2	3	0	3	9	4	3	0	0	5	0	2	1	6	0
iucA	27	41	29	3	64	58	54	10	0	14	12	0	21	7	29	39
iucB	6	9	6	0	12	9	36	15	0	27	15	0	17	3	6	62
iucC	72	56	59	0	210	134	136	61	0	36	41	0	137	58	77	105
iucD	134	91	141	0	330	221	199	136	0	101	85	0	298	112	153	187
iutA	48	210	106	0	386	140	314	218	0	200	161	0	208	47	131	409
katA	647	244	783	2	2092	1197	800	1406	0	328	406	3	1519	457	557	1095
katB	191	73	171	0	934	472	294	780	0	74	107	0	369	79	100	508
katG	199	69	168	0	941	475	290	769	0	68	107	0	375	78	105	513
kdkA	3	0	4	0	16	4	0	8	0	0	0	0	17	0	0	8
kdsA	186	79	301	0	1106	530	261	1081	0	115	176	2	799	183	203	609
kdsB	84	82	193	0	779	327	238	771	0	81	139	0	535	87	109	522
kdtA	47	100	146	0	437	158	178	375	0	80	100	0	315	56	81	336
kdtA/waaA	20	63	57	0	184	79	95	162	0	41	43	0	121	28	34	157
kdtB	264	99	347	0	680	570	236	481	0	150	128	1	562	355	266	271
kfiC	959	613	1198	0	1953	2215	1017	1134	0	1063	845	1	1973	2439	1691	1206
kfiD	299	239	503	0	829	767	449	234	1	403	424	1	771	719	614	319
korA	0	0	0	0	1	0	0	0	0	0	0	0	0	0	0	0
korB	3	1	7	0	9	5	7	5	0	4	4	0	4	1	2	16
KP1_RS17220	703	453	883	0	1357	1605	721	760	0	816	618	1	1249	1851	1225	859
KP1_RS17225	14	35	23	0	71	24	44	41	0	15	53	0	88	28	23	63
KP1_RS17230	22	18	19	0	60	38	40	56	0	9	12	0	54	30	31	40
KP1_RS17240	67	20	22	0	22	55	33	8	0	23	8	0	19	66	35	11
KP1_RS17280	177	136	356	0	927	506	382	784	0	192	171	0	744	252	313	600
KP1_RS17295	18	29	38	0	98	49	61	44	0	15	37	0	73	33	42	82
KP1_RS17300	5	24	5	0	17	10	41	14	0	11	8	0	8	12	23	31
KP1_RS17305	42	38	106	0	387	209	113	361	0	52	51	0	316	100	103	250
KP1_RS17315	12	10	7	0	38	29	25	12	0	13	21	0	40	31	25	26
KP1_RS17320	0	2	2	0	6	5	3	1	0	0	1	0	2	0	2	1
KP1_RS17325	1	3	0	0	3	2	4	1	0	0	0	0	2	1	0	2
KP1_RS17330	248	211	318	1	791	516	479	442	0	184	273	1	870	328	411	455
KP1_RS17335	68	111	119	2	223	146	169	128	0	73	93	2	218	84	113	197
KP1_RS17340	12	35	33	0	98	30	67	43	0	32	23	0	75	16	27	87
KP1_RS17345	59	106	68	0	104	54	109	24	0	58	165	0	52	57	64	107
KP1_RS17355	2	12	10	0	9	11	25	10	0	7	4	0	9	6	7	11
KP1_RS28055	0	0	0	0	2	0	1	1	0	0	0	0	0	0	0	2
KP1_RS29180	134	37	110	0	186	154	87	145	0	60	59	0	175	175	146	99
kpsC	39	81	86	0	202	58	175	210	0	42	97	0	110	55	68	428
kpsD	5	35	33	0	123	27	87	130	0	31	31	0	62	23	24	149
kpsE	7	26	9	0	27	6	48	32	0	11	13	0	11	2	5	51
kpsF	385	231	556	0	1358	634	537	1201	0	257	273	0	1038	308	407	892
kpsM	7	37	25	0	38	21	52	45	0	20	22	0	28	21	20	58
kpsS	16	33	29	0	80	25	74	112	0	21	26	0	28	13	17	162
kpsT	7092	2105	8499	8	15211	11915	5676	11857	43	3591	3136	10	13886	7051	6627	7111
kpsU	34	46	89	0	297	137	102	264	0	32	59	0	243	46	59	158
lafB	2	0	3	0	54	12	11	13	0	5	2	0	43	2	3	19
lafC	5	6	7	0	28	7	20	13	0	5	5	0	24	2	6	27
lafE	3	1	0	0	33	3	13	7	0	4	2	0	23	0	7	10
lafF	0	0	0	0	2	1	0	1	0	0	0	0	2	0	0	3
lafK	523	406	716	0	3133	1365	1001	2660	1	493	372	2	2057	657	700	2011
lafS	73	31	83	0	306	139	100	127	0	33	34	0	191	48	76	121
lafT	17	5	15	0	98	28	39	61	0	14	17	0	59	7	16	72
lafU	22	19	26	0	140	45	67	138	0	27	25	0	87	9	22	132
lafX	0	1	0	0	1	1	0	0	0	0	0	0	0	0	0	3
laiE	0	0	0	0	0	0	0	3	0	0	0	0	0	0	0	0
lap	526	299	842	0	824	1090	540	450	0	465	294	4	623	920	616	380
lapB	2	2	3	0	8	8	4	3	0	6	2	0	24	8	6	3
lasA	3	3	24	0	19	18	3	19	0	3	5	0	15	7	8	14
lasB	8	15	27	0	118	70	65	109	0	17	12	0	76	23	42	79
lasI	0	2	0	0	2	1	5	13	0	3	0	0	4	0	2	25
lasR	7	5	4	0	19	6	12	11	0	10	6	0	9	4	5	24
lbpA	4	2	9	0	22	8	8	18	0	14	11	0	17	5	5	34
lbpB	0	0	0	0	1	0	0	0	0	0	1	0	0	0	0	0
lbtA	18	11	9	0	32	27	23	9	0	13	7	0	19	15	19	32
lbtB	28	7	11	0	28	28	19	10	1	14	8	0	34	25	42	11
lbtC	221	67	124	0	298	167	163	224	5	98	58	0	230	108	144	207
lcrE/yopN	0	0	0	0	0	0	0	0	0	1	1	0	0	0	0	4
lcrG	0	0	0	0	0	0	0	0	0	0	0	0	0	0	0	1
lcrO/yscI	0	0	0	0	1	0	0	0	0	1	0	0	0	0	0	2
lcrQ/yscM	0	0	0	0	0	0	0	0	0	0	0	0	0	0	0	2
lcrR	0	0	0	0	0	0	0	0	0	1	0	0	0	0	0	2
lcrV	0	0	0	0	0	0	0	0	0	2	0	0	0	0	0	3
legA6	0	0	1	0	0	0	1	0	0	0	1	0	0	0	0	2
legC3/ppeA	0	0	0	0	0	0	0	0	0	0	0	0	0	0	1	0
legC4	0	0	0	0	0	0	0	1	0	0	0	0	0	0	0	0
legC6	0	0	0	0	0	0	0	1	0	0	0	0	0	0	0	0
legD1	12	1	6	0	46	23	20	35	0	5	1	0	39	8	9	17
legD2	3	1	6	0	33	16	12	19	0	1	0	0	27	3	7	6
legI	72	42	92	0	216	158	102	155	0	78	106	0	217	152	109	175
legK1	256	46	210	3	385	306	112	623	1	136	77	3	403	235	188	164
legK2	0	0	0	0	0	1	0	1	0	0	0	0	0	0	0	0
legK3	168	35	181	1	377	247	82	392	0	92	54	1	328	206	130	106
legLC8	0	0	0	0	0	0	1	0	0	0	0	0	0	0	0	0
legN	0	0	0	0	0	0	0	1	0	0	0	0	0	0	0	0
legP	3	1	3	2	19	9	1	39	0	1	0	2	44	6	9	21
legS1	0	0	0	0	0	0	0	1	0	0	0	0	0	0	0	0
legS2	26	11	40	1	124	84	43	64	0	13	3	0	142	37	50	8
legY	6	0	4	0	2	2	0	3	0	4	0	0	3	1	0	3
lem1	0	0	0	0	1	0	0	0	0	0	0	0	0	0	0	0
lem10	0	0	0	0	0	0	0	1	0	0	0	0	0	0	0	0
lem21	0	0	0	0	0	0	0	0	0	0	0	0	1	0	0	0
lem25	0	0	0	0	0	0	0	2	0	0	0	0	0	0	0	0
lem26	0	0	0	0	0	0	0	0	0	0	0	0	0	0	0	1
lem29	1	0	0	0	0	0	0	1	0	0	0	0	0	0	0	0
lem7	0	0	0	0	0	0	0	0	0	0	0	0	0	0	0	2
lepA	3	8	13	0	12	27	8	2	0	16	4	0	9	29	13	1
ler	10	28	28	0	43	33	49	49	0	29	22	0	31	10	17	66
letA	2029	915	2845	1	6100	4060	2385	6435	6	1424	1153	1	5049	2170	2621	3807
letS	1803	974	3074	0	6854	5055	2622	8323	7	1943	1263	0	5209	3485	3250	5330
lfgA	1	0	0	0	7	0	0	2	0	0	1	0	9	0	0	3
lfgB	23	19	18	0	94	33	41	64	0	21	22	0	58	7	12	73
lfgF	60	18	43	0	185	60	59	122	0	39	26	0	116	25	63	142
lfgG	153	38	119	0	425	173	136	310	0	74	88	0	278	65	146	340
lfgH	13	5	11	0	102	30	34	53	0	17	10	0	84	3	8	67
lfgK	32	18	23	0	111	35	53	48	0	28	25	0	61	16	35	78
lfgL	6	1	2	0	30	4	15	6	0	3	3	0	23	3	7	22
lfgM	1	1	0	0	5	0	2	2	0	2	0	0	5	0	0	3
lfgN	0	0	0	0	1	0	0	1	0	0	0	0	0	0	0	3
lfhA	162	42	136	0	493	263	171	400	0	58	92	0	348	67	112	328
lfhB	74	28	79	0	278	119	134	229	0	50	54	0	215	48	99	238
lfiE	34	14	16	0	69	19	44	43	0	17	13	0	44	13	20	72
lfiH	0	0	0	0	1	1	2	0	0	0	0	0	1	0	0	4
lfiI	293	115	457	0	947	652	306	641	0	195	164	0	761	331	297	433
lfiJ	0	0	0	0	1	0	0	1	0	0	0	0	1	0	0	4
lfiM	0	0	0	0	1	0	0	2	0	0	0	0	2	0	0	4
lfiN	59	30	37	0	198	82	65	103	0	30	31	0	135	28	56	121
lfiQ	71	20	41	0	182	93	72	139	0	33	34	0	121	35	64	133
lfiR	14	12	20	0	93	36	51	56	0	26	14	0	68	12	22	77
lgt3/legC5	0	0	0	0	0	0	0	1	0	0	0	0	0	0	0	0
lgtA	1254	785	1671	0	2659	3043	1334	1495	0	1417	1171	0	2798	3318	2265	1795
lgtB	4	28	8	0	17	12	24	6	0	16	19	0	7	6	10	29
lgtC	39	11	14	0	17	34	13	4	0	18	6	0	15	36	23	10
lgtE	4	39	9	0	21	15	32	8	0	21	24	0	7	9	11	34
lgtF	131	119	217	0	546	359	240	524	0	161	128	0	439	255	275	347
lic2A	1	37	8	0	23	18	33	7	1	25	24	0	7	8	13	38
licA	6	4	9	0	34	34	5	31	0	10	5	0	15	27	13	7
licB	9	3	10	0	6	17	5	2	0	4	2	0	6	15	10	1
licC	25	4	23	0	51	44	8	53	0	21	10	0	17	56	27	32
licD	169	68	219	0	159	482	117	8	0	228	54	0	147	619	277	12
lidL	5	10	15	0	15	17	18	17	0	7	75	0	11	15	6	34
lifA/efa1	0	0	0	0	12	4	2	0	0	6	4	0	0	12	6	8
ligA	0	0	0	0	0	0	0	1	0	0	0	0	0	0	0	0
lip	39	34	36	0	28	62	41	12	0	30	4	0	3	45	29	8
lip1	0	3	2	0	4	0	6	5	0	4	3	0	2	2	1	19
lipA	24	46	50	0	116	37	102	121	0	22	68	0	66	33	39	266
lipB	11	20	15	0	34	11	40	47	0	11	22	0	15	8	9	81
lipF	46	39	73	0	148	126	79	145	0	47	25	0	155	79	54	144
lirB	375	137	536	6	997	742	358	697	0	274	198	5	854	466	381	407
llsB	2	1	1	0	4	2	3	3	0	3	1	0	3	4	4	4
llsD	1	0	1	0	0	0	0	0	0	0	0	0	0	1	0	0
llsG	1880	659	2370	0	3632	2643	1399	2784	17	1051	936	2	3608	1897	1775	1860
llsH	7	2	4	0	12	11	5	5	0	7	1	0	17	9	7	1
llsP	1	0	0	0	0	3	0	0	0	2	0	0	0	3	2	0
llsX	1	0	0	0	0	0	0	0	0	0	0	0	0	0	0	1
llsY	2	0	0	0	0	0	0	0	0	0	0	0	0	0	0	0
lmb	55	22	70	0	78	70	45	36	0	42	45	0	65	67	99	39
lpcC	87	60	146	0	373	252	144	303	0	49	75	0	411	102	151	148
lpeA	156	43	100	0	202	129	88	185	0	61	50	0	231	85	108	119
lpfA	0	11	2	0	3	1	25	0	0	7	1	0	0	4	2	6
lpfB	8	142	26	0	58	45	304	7	0	146	29	0	4	40	37	142
lpfC	16	160	38	0	84	54	408	6	0	147	32	0	5	45	43	156
lpfD	0	11	1	0	3	1	19	0	0	6	0	0	0	2	1	0
lpfE	0	2	0	0	2	0	8	0	0	4	0	0	0	2	1	1
LPG_RS00105	4	12	5	0	22	9	21	25	0	6	1	0	15	2	8	12
LPG_RS00200	3	1	28	0	122	40	23	245	0	10	24	0	100	4	5	147
LPG_RS00665	0	0	0	0	0	0	0	1	0	0	0	0	0	0	0	0
LPG_RS01290	3	26	8	0	47	15	53	40	0	23	11	0	10	8	17	73
LPG_RS02380	108	72	175	0	429	270	155	417	0	94	81	0	361	116	139	283
LPG_RS03055	1	0	0	0	0	0	0	1	0	0	0	0	1	2	0	0
LPG_RS03490	1	0	2	0	5	5	2	9	0	1	0	0	6	1	1	2
LPG_RS03710	0	0	0	0	4	2	1	32	0	0	0	0	0	0	0	22
LPG_RS03740	1	0	1	0	1	2	1	0	0	3	1	0	3	2	4	2
LPG_RS03745	167	125	435	0	1028	745	383	501	0	280	350	0	1259	604	553	447
LPG_RS03775	71	100	126	0	373	220	204	287	0	91	129	0	316	125	137	358
LPG_RS03780	66	42	90	0	232	145	97	157	0	43	39	0	223	56	62	139
LPG_RS03790	0	1	0	0	0	3	1	0	0	0	0	0	0	0	2	2
LPG_RS03805	1	0	3	0	12	4	1	11	0	2	1	0	9	3	2	12
LPG_RS03810	8	4	11	0	33	22	15	24	0	5	6	0	36	11	9	12
LPG_RS03825	12	7	55	0	77	85	22	77	0	23	8	0	58	45	34	42
LPG_RS03830	4439	1408	5369	7	9028	7395	3541	6815	31	2399	1980	7	8460	4894	4344	4327
LPG_RS03835	0	0	0	0	0	0	0	1	0	0	0	0	0	0	0	0
LPG_RS03845	1	2	1	0	2	1	3	5	0	0	0	0	1	0	0	2
LPG_RS03850	32	26	63	0	168	107	45	177	0	38	18	0	150	90	61	102
LPG_RS03855	22	19	49	0	66	60	32	85	0	19	8	0	85	44	39	53
LPG_RS04520	3	1	2	0	16	16	4	14	0	0	0	0	11	2	1	0
LPG_RS04900	0	3	2	0	7	0	2	5	0	5	5	0	6	4	1	7
LPG_RS05280	0	0	0	0	2	1	0	1	0	0	0	0	0	1	0	0
LPG_RS05365	0	0	2	0	3	1	2	2	0	1	0	0	0	0	0	2
LPG_RS05710	0	1	1	0	2	1	0	3	0	2	2	0	1	1	1	2
LPG_RS06695	9	0	16	0	54	42	11	85	0	13	7	0	33	32	13	47
LPG_RS06765	18	1	13	0	60	27	12	92	0	3	3	0	63	4	10	42
LPG_RS06795	1	0	5	0	1	2	1	6	0	1	6	0	1	1	1	7
LPG_RS06945	4	7	12	0	30	38	16	26	0	6	2	0	18	15	7	4
LPG_RS08210	0	0	0	0	0	0	0	2	0	0	0	0	2	0	0	1
LPG_RS08320	5	4	65	0	175	75	24	157	0	9	10	0	153	26	22	104
LPG_RS08345	0	0	0	0	1	1	1	6	0	1	0	0	3	4	1	1
LPG_RS08350	0	0	0	0	0	1	0	1	0	0	0	0	2	0	0	0
LPG_RS08445	0	0	0	0	0	0	0	1	0	0	0	0	0	0	0	0
LPG_RS08485	1	0	0	0	0	0	0	0	0	0	0	0	0	0	0	0
LPG_RS08655	0	0	0	0	0	0	0	1	0	0	0	0	1	0	0	0
LPG_RS08925	97	35	93	0	305	163	110	152	0	48	33	0	212	89	112	148
LPG_RS09470	16	1	9	0	19	14	4	16	0	5	9	0	21	6	7	10
LPG_RS09650	0	0	0	0	2	0	0	0	0	0	0	0	0	0	0	0
LPG_RS09965	0	0	0	0	0	0	0	0	0	0	0	0	0	0	0	3
LPG_RS11000	17	21	9	0	98	44	44	69	0	13	13	0	64	16	15	76
LPG_RS11255	0	0	0	0	0	0	0	1	0	0	0	0	1	0	0	0
LPG_RS11860	105	40	107	0	220	144	71	214	0	53	42	0	230	85	90	123
LPG_RS11920	5	3	28	0	69	50	16	39	0	9	10	0	45	34	8	33
LPG_RS11990	0	0	0	0	0	1	0	0	0	0	0	0	0	0	0	0
LPG_RS12190	0	0	1	0	1	0	0	0	0	0	0	0	0	0	0	0
LPG_RS12265	2	0	4	0	21	1	9	50	0	1	1	0	3	0	1	16
LPG_RS12815	0	0	0	0	0	0	1	0	0	0	0	0	0	0	0	0
LPG_RS12855	0	0	1	0	0	0	0	0	0	0	0	0	0	0	0	0
LPG_RS12885	0	0	0	0	1	0	0	0	0	0	0	0	0	0	0	0
LPG_RS13035	21	9	6	0	59	18	34	26	0	17	14	0	52	13	25	39
LPG_RS13265	1	1	3	0	9	4	3	30	0	0	0	0	12	0	0	9
LPG_RS14285	0	0	1	0	1	0	0	3	0	0	0	0	2	0	0	0
LPG_RS14525	0	0	0	0	0	1	0	0	0	0	0	0	0	0	0	0
LPG_RS14570	0	0	0	0	1	0	0	1	0	0	0	0	1	0	0	1
LPG_RS14840	98	104	183	0	335	295	147	296	0	116	94	0	296	175	142	229
LPG_RS14985	44	32	75	0	215	102	71	232	0	34	41	0	186	34	41	186
LPG_RS15050	1	0	0	0	2	0	0	0	0	1	0	0	0	0	0	0
LPG_RS15170	1	0	1	0	0	0	0	1	0	0	0	0	0	0	0	0
lpg0081	0	0	0	0	0	0	1	0	0	0	0	0	0	0	0	0
lpg0294	0	0	0	0	0	1	0	0	0	0	0	0	0	0	0	0
lpg0634	0	0	0	0	0	1	0	0	0	0	0	0	0	0	0	0
lpg0963	1	0	0	0	2	0	0	0	0	0	0	0	1	0	0	0
lpg1148	0	0	0	0	0	0	0	1	0	0	0	0	0	0	0	0
lpg2327	0	0	0	0	0	0	0	1	0	0	0	0	0	0	0	0
lplA1	272	75	273	0	310	350	150	63	0	151	120	0	355	329	246	78
lpnE	3	7	5	0	9	9	9	18	0	1	25	0	6	3	4	25
lppx	0	0	0	0	1	0	0	2	0	0	0	0	1	0	0	0
lpsA	4	34	17	0	37	24	34	15	1	24	27	0	16	9	15	47
lpsB	37	24	55	0	119	80	57	101	1	27	33	0	108	26	36	85
lpsB/lpcC	49	19	50	0	128	86	44	160	0	17	29	0	111	24	42	65
lpt6	2	0	1	0	3	4	0	10	0	1	0	0	1	5	4	4
lpxA	79	55	191	2	495	231	139	498	0	66	89	0	369	66	65	287
lpxA/glmU	315	134	389	0	783	526	306	537	0	179	154	0	593	301	272	343
lpxB	122	141	315	0	1051	422	270	1080	0	134	203	0	828	108	142	698
lpxC	171	87	409	0	1201	548	305	1299	0	111	204	0	898	139	130	676
lpxD	147	140	369	2	1304	552	360	1273	0	136	208	0	973	180	191	843
lpxD2	17	8	53	0	209	84	33	228	0	14	30	0	197	22	29	152
lpxE	47	33	63	2	107	95	51	100	0	61	30	0	115	89	71	76
lpxH	14	50	55	0	139	55	83	119	0	38	32	0	94	23	33	143
lpxI	8	1	6	0	26	15	3	44	0	1	3	0	15	0	2	16
lpxK	49	101	143	0	470	206	184	459	0	79	87	0	374	80	76	380
lpxL	16	70	34	0	108	55	105	87	0	41	42	0	92	27	35	110
lpxM	26	97	68	0	99	67	86	57	0	39	45	0	39	39	37	96
lsgA	6	32	14	0	25	11	28	4	0	21	26	0	11	16	13	36
lsgB	0	12	3	0	4	3	13	5	0	5	11	0	1	1	2	13
lsgC	179	206	210	0	576	369	320	419	0	181	219	0	582	316	308	470
lsgD	1	13	5	0	12	2	19	4	0	10	6	0	2	2	7	10
lsgE	65	50	103	0	168	176	97	121	0	94	81	0	157	203	140	107
lsgF	79	80	121	0	164	199	120	72	0	131	98	0	154	215	171	138
lspA	187	79	206	0	312	268	139	333	0	88	109	0	317	157	177	262
lspC	0	0	0	0	1	0	0	2	0	0	0	0	1	0	0	0
lspD	22	86	82	0	241	126	148	219	0	75	54	0	172	49	63	249
lspE	390	260	673	2	2084	1088	755	1559	0	361	363	0	1599	523	515	1036
lspF	42	71	103	0	480	213	154	360	0	76	78	0	331	73	86	298
lspG	93	611	359	0	1266	577	837	635	0	318	699	0	982	277	356	1232
lspH	9	89	58	0	133	58	121	77	0	44	103	0	112	30	48	147
lspI	2	22	12	0	38	14	15	57	0	13	5	0	25	7	8	50
lspJ	11	37	17	0	70	31	65	38	0	25	21	0	46	14	17	79
lspK	2	4	3	0	14	9	6	11	0	3	0	0	6	0	2	10
lspL	0	0	0	0	0	0	0	2	0	0	0	0	1	0	0	0
lspM	0	1	0	0	1	1	0	0	0	1	0	0	1	1	1	0
lubX/legU2	1	0	0	0	0	0	0	1	0	0	0	0	0	0	0	0
lukF-PV	0	1	1	0	0	3	1	0	0	0	0	0	0	1	2	0
lukS-PV	0	0	1	0	0	4	0	0	0	0	0	0	0	0	0	0
luxS	88	27	67	0	65	66	43	23	0	39	43	1	65	58	60	39
lvgA	0	0	0	0	0	0	0	2	0	0	0	0	0	0	0	0
lytA	16	3	6	0	2	11	8	0	0	14	4	0	2	22	17	2
maf-5	0	1	1	0	8	1	10	10	0	4	3	0	3	1	1	39
maf4	1	2	2	0	9	2	12	0	0	0	0	0	0	5	5	0
mam7	5	25	29	0	70	33	56	42	0	28	20	0	31	9	13	96
ma0oAg	5	3	4	0	16	4	11	16	0	16	4	0	4	4	4	78
manB	18	8	18	0	70	42	29	123	0	7	4	0	42	24	8	72
manB/yhxB	547	193	831	1	1192	1040	499	605	0	325	280	2	1169	687	578	396
manBcore	23	8	32	0	89	72	34	126	0	15	8	0	53	47	19	70
manC	301	252	553	0	1547	833	636	1348	0	336	299	0	1229	411	498	1044
manCcore	168	131	350	0	951	516	375	774	0	191	165	0	763	256	290	585
manCoAg	119	101	238	0	683	378	284	579	0	146	137	0	545	165	220	480
mas	484	134	359	3	890	549	313	1171	0	189	153	2	773	190	315	473
mavC	0	0	0	0	0	0	1	0	0	0	0	0	0	0	0	0
mavF	0	0	0	0	0	0	0	1	0	0	0	0	0	0	0	0
mavL	0	0	1	0	0	1	1	1	0	0	0	0	0	0	0	1
mavM	0	0	0	0	0	0	0	1	0	0	0	0	0	0	0	0
mavN	0	0	0	0	1	0	0	5	0	0	0	0	0	0	0	0
mbtA	337	133	417	0	881	536	404	800	0	191	163	0	828	272	292	533
mbtB	1246	495	1474	1	3385	2192	1442	3298	1	876	565	3	3060	1407	1280	2378
mbtC	145	35	105	0	273	153	72	341	0	49	45	0	234	62	101	105
mbtD	73	8	46	0	133	85	29	231	0	22	20	0	126	22	29	54
mbtE	1545	615	1788	4	4261	2810	1805	3825	0	1081	633	6	3779	1902	1565	2667
mbtF	1266	494	1416	1	3096	2097	1449	2905	0	873	497	3	2853	1477	1285	2208
mbtG	7	0	6	0	6	3	2	1	0	0	1	0	6	1	1	0
mbtH	22	17	15	0	35	11	17	30	0	9	6	0	20	7	11	22
mbtH-like	18	8	13	0	37	8	7	42	0	9	5	0	13	5	5	22
mbtI	97	53	90	0	194	122	86	172	0	55	51	0	170	76	119	118
mbtJ	15	7	18	0	42	24	14	56	0	15	7	0	41	18	25	52
mbtK	1	0	2	0	2	2	1	2	0	0	0	0	3	0	1	4
mbtL	1	2	8	0	13	12	9	14	0	2	3	0	9	3	5	8
mbtM	39	10	43	0	109	80	43	123	0	16	14	0	131	27	38	62
mbtN	19	3	12	0	60	31	8	44	0	12	14	0	63	14	14	30
mcsc	0	0	0	1	0	1	0	1	0	0	0	0	4	0	0	0
mf/spd	10	3	17	0	5	19	2	3	0	16	3	0	5	46	16	0
mf2	43	2	14	0	6	16	8	1	0	14	1	0	5	29	20	2
mf3	72	6	21	0	10	21	8	1	0	21	5	0	11	37	24	2
mgtB	1506	543	1730	9	2361	2233	1111	1757	0	991	766	10	2948	1712	1449	1427
mgtC	302	158	371	0	713	496	320	382	0	218	163	0	535	364	313	402
mhp385	0	0	0	0	0	0	0	0	0	0	0	0	0	0	0	1
mig-14	0	1	1	0	2	2	5	0	0	1	0	0	0	1	2	1
mig-5	21	48	74	0	151	135	76	147	0	48	44	0	156	76	59	95
mip	30	61	98	1	205	109	69	157	0	46	45	2	182	33	39	147
misL	7	25	21	0	27	8	76	5	0	29	3	0	13	11	18	17
mmaA4	80	29	66	0	236	111	73	166	0	50	20	0	168	43	51	135
mmpL7	0	0	1	0	2	1	1	3	0	0	0	0	1	0	0	1
mmpL8	260	62	315	0	738	558	312	318	0	83	109	0	770	195	298	146
mntA	1617	535	1970	0	3397	2577	1380	2529	0	803	750	1	3318	1485	1552	1541
mntB	207	78	221	0	367	324	170	338	0	121	114	0	437	240	216	166
mntC	75	21	63	0	123	73	51	181	0	32	31	0	140	40	47	104
motA	361	120	270	0	1228	510	538	889	0	179	199	0	856	156	322	862
motB	348	178	389	0	1497	590	613	1273	0	314	288	0	1110	185	375	1233
motC	131	33	86	0	299	143	94	128	0	48	63	0	235	68	145	126
motD	92	83	147	0	448	212	165	418	0	94	94	0	329	66	122	357
motX	1	1	1	0	7	5	3	10	0	1	6	0	3	1	1	15
motY	77	50	105	0	388	132	130	389	0	67	90	0	308	51	70	347
mpl	44	19	59	0	206	153	101	176	0	28	38	0	186	57	92	105
MPN_RS02090	0	0	0	0	0	0	0	0	0	0	0	0	0	0	0	5
mprA	2110	1082	3118	0	5991	4413	2482	6504	12	1630	1255	0	4627	2727	2834	4020
mprB	687	299	853	0	1624	1388	816	1564	5	528	369	0	1368	1011	915	1124
mptC	159	33	228	0	211	211	112	230	0	78	103	0	214	128	141	110
mrkA	0	7	0	0	4	1	7	0	0	5	0	0	0	0	0	0
mrkB	8	108	27	1	38	39	210	5	0	118	24	0	4	34	30	101
mrkC	10	164	34	0	82	59	333	10	0	145	35	0	10	46	42	154
mrkD	0	22	0	0	8	16	32	0	0	11	7	0	1	4	1	10
mrkF	0	7	0	0	6	1	8	0	0	5	0	0	0	0	0	0
mrkH	1	5	0	0	6	0	9	0	0	3	0	0	0	1	1	0
mrkI	15	16	15	0	67	46	30	41	0	15	2	0	56	15	17	39
mrkJ	4	10	7	0	28	13	26	24	0	13	6	0	16	13	11	28
msbA	11538	4051	14117	19	24050	18466	9576	17129	19	6821	5782	33	21694	13221	11690	11348
msbB	9	43	25	0	39	23	50	24	0	19	15	0	18	14	20	36
mshA	85	559	351	0	1363	516	824	690	0	327	787	0	884	261	364	1403
mshB	43	477	264	0	1022	347	599	650	0	249	545	0	597	208	259	1133
mshC	14	59	50	0	211	77	111	189	0	31	79	0	112	30	58	304
mshD	0	1	2	0	19	4	10	7	0	3	2	0	13	2	1	41
mshE	782	523	1387	2	4124	2181	1401	2972	0	727	686	0	3107	1091	1069	1935
mshF	0	0	0	0	2	1	0	2	0	0	0	0	0	0	0	5
mshG	44	33	141	0	483	255	155	414	0	79	72	0	398	141	95	236
mshH	6	18	9	0	41	16	27	49	0	19	7	0	28	9	16	57
mshI	0	0	0	0	13	2	0	7	0	0	0	0	4	0	0	6
mshI1	0	0	0	0	4	1	0	2	0	0	0	0	0	0	0	4
mshJ	0	0	0	0	4	0	2	10	0	3	2	0	3	0	0	15
mshK	0	0	0	0	2	0	0	0	0	0	0	0	0	0	1	4
mshL	24	86	113	0	339	119	173	390	0	102	59	0	205	42	67	324
mshM	10	11	42	0	270	95	86	205	0	27	15	0	156	22	33	176
mshN	0	1	0	0	7	1	1	8	0	1	1	0	0	0	1	12
mshO	1	0	0	0	13	0	8	13	0	2	5	0	12	0	3	31
mshP	0	0	0	0	5	0	0	1	0	0	0	0	2	0	0	10
mshQ	0	0	4	0	29	4	4	38	0	3	4	0	8	0	1	87
msrA/B	362	166	526	2	994	688	355	756	0	294	290	2	851	496	442	667
mtrC	38	76	118	0	340	119	170	255	16	92	63	0	235	34	52	303
mtrD	448	361	977	0	3338	1443	1086	2804	31	457	543	0	2374	451	576	2167
mtrE	21	77	90	1	287	113	159	230	14	105	70	0	170	41	56	341
mucA	1	6	3	0	31	7	7	2	0	11	6	0	38	5	3	15
mucB	1	7	1	0	24	11	19	8	0	12	10	0	42	4	5	41
mucC	0	0	1	0	16	3	0	2	0	1	2	0	15	0	2	1
mucD	532	240	885	4	2115	1397	669	1751	0	361	291	4	1567	723	597	918
mucE	0	0	0	0	0	0	0	0	0	1	0	0	0	0	0	0
mucP	235	129	351	0	726	542	284	584	0	169	127	0	590	358	241	376
mxiA	129	38	130	0	457	238	164	384	0	51	83	0	305	71	96	296
mxiC	0	1	0	0	1	1	1	0	0	1	0	0	0	1	0	3
mxiD	3	12	4	0	14	6	22	21	0	13	11	0	9	9	6	52
mxiE	0	2	4	0	5	5	4	0	0	2	0	0	0	1	0	4
mxiH	0	2	0	0	0	1	4	0	0	2	1	0	0	0	0	4
mxiI	0	1	0	0	0	0	0	0	0	1	0	0	0	0	0	1
mxiJ	2	3	0	0	2	1	5	4	0	4	1	0	3	1	3	8
mxiK	1	1	0	0	1	0	0	0	0	1	0	0	0	1	1	0
mycP1	65	13	93	0	221	144	86	172	0	35	37	0	196	57	90	127
mycP3	49	14	62	0	156	109	51	126	0	15	20	0	116	34	48	60
mycP5	55	10	58	0	120	81	50	114	0	22	31	0	115	39	49	64
0gH	20	0	31	0	19	26	7	6	0	4	6	0	15	12	6	5
0gI	19	1	28	0	35	29	9	14	0	3	6	0	25	15	11	9
0gJ	24	2	48	0	58	47	12	22	0	5	11	0	41	25	23	12
0gK	16	1	49	0	30	33	8	6	0	3	9	0	27	24	11	7
0gL	20	0	66	0	38	42	9	10	0	3	8	0	33	27	15	7
0nB	2	1	4	0	1	1	2	1	0	2	1	0	1	0	1	1
0nH	1	1	8	0	13	9	1	10	0	1	0	0	19	10	4	5
0nI	14	4	21	0	28	27	7	9	0	2	12	0	46	18	11	14
0nJ	9	4	19	0	28	21	11	10	0	5	9	0	42	14	12	7
0pA	46	16	34	0	88	49	43	51	0	29	32	0	117	46	91	48
0rG	330	79	402	0	734	684	414	411	0	153	128	0	827	258	319	174
0rH	180	63	228	0	464	362	218	290	0	84	66	1	421	135	184	111
0rI	86	26	114	0	194	191	102	104	0	48	49	0	205	89	101	51
0rJ	33	11	63	0	77	62	35	38	0	17	19	0	106	36	43	23
netB	0	2	0	0	0	2	2	0	0	0	0	0	0	1	1	0
neuA	54	69	85	1	272	166	122	217	0	68	162	1	236	180	148	289
neuA1	18	14	17	0	50	30	30	43	0	12	40	0	47	36	35	68
neuB	119	53	168	0	443	281	168	275	0	125	185	0	354	265	191	338
neuB1	55	22	64	1	190	105	72	112	0	36	79	1	170	79	70	132
neuC	62	25	81	1	238	137	63	151	0	68	155	1	175	178	139	203
neuC1	14	8	14	1	67	41	21	51	0	16	37	1	66	41	41	72
neuD	2	1	2	0	4	4	2	3	0	0	1	0	10	4	4	1
neuE	0	0	1	0	0	1	0	0	0	0	0	0	0	0	0	1
nheA	0	2	0	0	0	0	2	0	0	0	0	0	0	1	2	0
nheB	0	5	0	0	0	1	7	0	0	0	0	0	0	4	7	0
nheC	0	3	0	0	0	0	4	0	0	0	0	0	0	3	4	0
nleB1	0	0	0	0	2	0	0	0	0	0	0	0	0	0	0	0
nleB2	0	0	0	0	2	0	0	0	0	0	0	0	0	0	0	0
nleB2-2	0	0	0	0	2	0	0	0	0	0	0	0	0	0	0	0
nleC	0	0	0	0	1	0	0	0	0	0	0	0	0	0	0	0
nleE	0	0	0	0	1	0	0	0	0	0	0	0	0	0	0	0
nleG-1	0	0	1	0	2	0	0	0	0	0	0	0	0	0	0	0
nleG-2	0	0	0	0	1	0	0	0	0	0	0	0	0	0	0	0
nleG-3	0	0	0	0	1	0	0	0	0	0	0	0	0	0	0	0
nleG5-1	0	0	0	0	1	0	0	0	0	0	0	0	0	0	0	0
nleG5-2	0	0	0	0	1	0	0	0	0	0	0	0	0	0	0	0
nleG6-1	0	0	0	0	1	0	0	0	0	0	0	0	0	0	0	0
nleG7	0	0	0	0	2	0	0	0	0	0	0	0	0	0	0	0
nleG8-2	0	0	1	0	1	0	0	0	0	0	0	0	0	0	0	0
nleH1	0	0	0	0	1	0	0	0	0	0	0	0	0	0	0	0
nleH2	0	0	0	0	1	0	0	0	0	0	0	0	0	0	0	0
nspA	0	0	0	0	0	1	0	2	0	0	0	0	0	0	0	1
NUE	3	0	3	0	14	4	2	9	0	4	0	0	11	3	3	10
nueA	39	48	88	0	329	146	115	305	0	39	63	0	252	48	52	206
nueB	57	31	77	0	236	112	83	156	0	43	79	0	243	81	81	148
oatA	461	207	517	0	1361	1009	706	850	0	328	306	0	1345	582	596	761
omcB	0	2	0	0	1	2	1	1	0	2	0	0	4	3	3	0
omp28	0	0	0	0	2	0	0	6	0	0	0	0	1	0	0	1
ompA	155	233	329	0	991	384	422	1045	1	202	245	0	770	140	194	880
ompB	0	0	0	0	0	1	0	5	0	0	0	0	0	0	0	2
ompP2	0	1	0	0	4	0	1	0	0	1	0	0	3	0	0	7
ompP5	25	42	84	0	195	75	72	189	1	50	50	0	134	27	32	178
ompU	0	1	0	0	1	1	2	4	0	0	0	0	1	0	1	2
opa	1	0	0	0	3	0	0	5	0	0	0	0	1	0	0	0
opsX/rfaC	12	3	14	0	93	34	17	63	0	7	7	0	85	4	8	47
orfM	258	128	395	0	623	540	236	432	0	176	150	0	600	358	293	277
orgA/sctK	1	1	0	0	2	1	1	0	0	1	0	0	0	1	1	1
orgB/SctL	0	0	0	0	0	0	2	0	0	1	0	0	0	0	0	2
ospD3/se0	0	0	0	0	0	0	1	0	0	0	0	0	0	0	0	0
ospG	0	0	0	0	0	0	0	0	0	0	0	0	0	0	0	1
ospZ	0	0	0	0	1	0	0	0	0	0	0	0	0	0	0	0
PA1458	180	90	156	0	599	291	271	689	0	113	101	0	427	94	173	536
PA1459	240	73	241	0	610	358	227	745	0	141	105	0	475	191	275	545
PA1464	48	15	33	1	170	69	77	184	0	30	25	0	129	29	53	155
PA1663	546	357	673	0	2689	1194	893	2422	1	465	345	1	1846	591	658	1779
PA1664	0	1	0	0	2	0	1	0	0	5	5	0	5	3	1	12
PA1665	0	5	5	0	18	7	9	2	0	12	11	0	15	8	5	36
PA2359	444	369	624	0	2557	1139	870	2291	1	456	314	1	1777	549	611	1743
PA2364	0	1	0	0	0	0	1	1	0	3	1	0	0	0	0	2
PA2383	46	53	55	0	103	53	108	231	0	73	44	0	60	28	52	251
PA2384	1	3	1	0	2	1	9	7	0	7	3	0	2	2	2	21
PA3142	16	11	21	0	35	28	23	60	0	13	10	0	36	5	11	59
PA3143	32	18	47	0	127	88	49	184	0	14	25	0	111	14	15	109
PA3157	449	221	525	0	1483	991	749	896	0	297	354	0	1502	500	600	893
PA3348	79	28	73	0	322	140	121	311	0	52	58	0	220	51	101	263
PA3349	96	86	161	1	500	250	247	859	0	128	108	0	381	150	190	594
PA4218	9	5	5	0	30	9	9	30	0	10	6	0	6	0	4	34
PA4219	0	0	3	0	4	1	1	6	0	5	1	0	4	0	0	6
PA4220	0	0	0	0	1	0	0	0	0	1	0	0	0	0	0	0
paa	6	16	17	1	39	30	17	32	0	11	10	0	26	8	9	39
pagA	0	0	0	0	2	1	0	1	0	0	0	0	1	0	1	0
pagN	0	4	1	0	3	2	6	6	0	6	2	0	2	4	2	7
panC	196	102	305	0	748	441	274	525	0	120	144	0	675	192	229	393
panD	110	32	150	0	301	200	98	213	0	48	63	0	254	96	108	101
papA	0	13	4	0	3	1	34	0	0	12	1	0	0	3	3	8
papA1	0	0	2	0	8	2	1	3	0	0	0	0	6	0	0	1
papA2	1	0	3	0	7	2	1	4	0	0	0	0	6	0	0	3
papA5	0	0	0	0	1	0	0	3	0	0	0	0	5	0	0	3
papB	0	0	0	0	0	0	6	0	0	4	0	0	0	0	0	0
papC	8	96	16	0	45	24	196	2	0	81	24	0	2	30	22	81
papD	5	113	23	0	42	33	234	3	0	128	21	0	1	33	29	114
papE	0	0	0	0	0	0	2	0	0	1	0	0	0	0	0	1
papF	0	1	0	0	0	0	2	0	0	3	2	0	0	2	1	12
papG	0	0	0	0	0	0	2	0	0	0	0	0	0	0	0	0
papH	0	1	0	0	0	0	6	0	0	3	0	0	0	1	0	0
papI	2	0	0	0	2	2	2	0	0	0	0	0	0	0	0	2
papJ	0	0	0	0	0	0	2	0	0	1	0	0	0	1	0	0
papK	0	1	0	0	0	0	4	0	0	1	0	0	0	1	0	1
papX	3	3	2	0	9	2	7	12	0	2	4	0	9	5	7	5
pat1	2	1	2	0	1	2	1	6	0	1	1	0	1	1	1	3
pat2	15	12	59	0	64	89	25	64	0	28	13	0	69	70	34	46
pavA	223	83	255	0	221	381	154	77	0	166	86	0	226	383	243	73
pavB/pfbB	6	1	2	0	1	0	2	0	0	1	0	0	0	1	1	0
pbpG	186	88	168	1	257	265	184	147	0	117	73	0	174	232	188	175
pcaA	81	41	61	0	231	131	93	208	0	59	29	0	202	58	67	178
pce/cbpE	24	19	64	0	67	114	32	25	0	46	14	0	39	98	62	12
pchA	130	56	117	0	212	165	112	152	0	53	55	0	220	91	108	88
pchB	0	0	2	0	2	2	3	7	0	2	0	0	1	1	0	7
pchC	16	2	10	0	20	10	5	29	0	8	5	0	14	9	8	19
pchD	278	101	268	0	695	397	294	579	0	128	135	0	631	173	223	452
pchE	1335	498	1573	2	3248	2368	1428	3079	0	954	554	4	3102	1607	1390	2251
pchF	1613	606	1947	4	4236	2971	1762	3886	0	1103	735	5	3783	1952	1632	2832
pchG	0	0	0	0	0	0	0	0	0	2	1	0	0	1	0	4
pchH	11740	3927	13968	11	24379	18305	9654	17622	21	6570	5676	22	22577	12428	11491	11528
pchI	8486	2854	10429	9	18503	13405	7068	13911	15	4866	4212	17	17160	9083	8332	9189
pchR	2	0	2	0	15	6	3	7	0	2	3	0	11	3	3	10
pcr1	0	0	0	0	0	0	0	0	0	2	0	0	0	0	0	2
pcr2	0	0	0	0	0	0	0	0	0	1	0	0	0	0	0	2
pcr3	0	0	0	0	0	0	0	0	0	1	0	0	0	0	0	1
pcr4	0	0	0	0	0	1	0	0	0	2	0	0	0	0	0	1
pcrD	137	41	134	0	482	255	167	400	0	56	82	0	319	75	107	301
pcrG	0	0	0	0	0	0	0	0	0	1	0	0	0	0	0	1
pcrH	0	0	3	0	1	1	0	0	0	1	0	0	0	0	0	5
pcrR	0	0	0	0	0	0	0	0	0	1	0	0	0	0	0	2
pcrV	0	0	0	0	0	0	0	0	0	2	0	0	0	0	0	3
pdgA	129	55	156	0	220	212	127	99	0	72	65	0	175	169	210	81
pdpB	0	0	0	0	0	0	0	0	0	0	0	0	0	0	1	0
pdpC	0	0	0	0	0	0	0	0	0	0	0	0	0	0	1	0
pdxA	80	22	108	0	264	139	75	324	0	35	49	0	224	71	70	185
pdxJ	18	30	49	0	169	75	41	155	0	23	27	0	122	18	21	102
PE_PGRS30	0	0	0	0	1	0	0	2	0	0	0	0	0	0	0	0
PE18	0	0	0	0	4	0	1	14	0	0	0	0	0	0	0	0
PE19	0	0	0	0	3	0	1	15	0	0	0	0	0	0	0	0
PE35	0	0	0	0	1	0	0	0	0	0	0	0	0	0	0	0
PE5	0	0	0	0	3	0	0	3	0	0	0	0	2	0	0	0
pebA	175	43	154	0	197	175	117	114	0	91	74	0	202	153	163	97
pefA	0	0	0	0	0	0	0	0	0	1	0	0	0	1	0	0
pefB	0	0	0	0	0	0	7	1	0	3	0	0	0	0	0	1
pefC	1	25	2	0	10	7	51	0	0	29	7	0	1	16	10	22
pefD	5	96	21	0	28	34	190	5	0	113	24	0	4	33	26	108
per	213	197	475	0	1181	835	489	883	0	294	330	0	1422	626	519	681
pet	0	11	4	0	3	9	8	0	0	2	0	0	1	2	0	0
pfbA	10	6	16	0	34	18	10	18	0	18	25	0	24	31	21	17
pflA	0	0	1	0	1	0	0	1	0	0	0	0	0	0	0	0
pfoA	0	4	4	0	3	5	4	2	0	0	0	0	1	2	4	0
pgaB	2	40	27	0	40	34	57	15	0	27	24	0	16	25	23	54
pgaC	465	309	575	1	1166	964	532	783	1	413	409	0	1064	879	716	680
pgaD	0	20	9	0	13	16	25	4	0	12	11	0	1	6	5	13
pgi	394	265	823	0	1700	1125	666	1291	0	291	404	2	1368	628	452	934
pgm	109	16	99	5	272	178	102	378	0	43	40	5	184	48	43	208
phnB	13	10	23	0	153	53	36	80	0	8	11	0	71	8	18	44
phoP	3229	1573	4586	0	8652	6162	3676	9334	26	2388	1906	3	6780	3804	4321	5856
phoQ	56	51	75	0	172	133	100	142	1	69	33	0	161	110	69	119
phoR	1511	708	2080	0	3622	3140	1792	3972	7	1341	870	0	3149	2516	2389	2662
phtA	8	4	24	0	39	24	25	55	0	10	9	0	41	9	18	24
phzA1	2	0	1	0	3	1	2	1	0	6	0	0	0	0	0	3
phzA2	2	0	1	0	3	1	2	1	0	6	0	0	0	0	0	3
phzB1	2	0	1	0	3	1	2	1	0	6	0	0	0	0	0	2
phzB2	2	0	1	0	3	1	2	1	0	6	0	0	0	0	0	2
phzC1	160	13	185	0	427	284	134	317	0	57	58	0	356	77	93	146
phzD1	38	30	36	0	57	42	45	24	0	20	12	0	42	10	17	32
phzE1	108	24	133	0	373	253	136	164	0	34	38	0	322	86	79	90
phzF1	72	18	80	0	210	123	80	259	0	40	29	0	149	52	79	155
phzG1	42	35	78	0	164	106	67	142	0	30	30	0	128	30	40	103
phzG2	42	35	78	0	163	106	67	142	0	30	30	0	128	30	40	103
phzH	256	83	297	0	663	495	214	449	0	121	76	0	541	262	225	243
phzM	1	3	4	0	13	7	4	10	0	2	1	0	3	0	0	4
phzS	129	37	87	0	272	146	97	299	0	55	46	0	250	69	100	196
pic	0	45	26	0	6	27	43	0	0	15	0	0	0	6	0	3
pieA/lirC	0	0	1	0	0	0	0	0	0	0	0	0	0	0	0	0
pieC/lirE	0	0	0	0	0	0	0	0	0	0	0	0	0	0	0	1
pieE	0	0	0	0	0	0	0	0	0	0	0	0	0	0	0	1
pieG/legG1	0	0	0	0	0	0	0	0	0	0	0	0	0	0	1	0
pilA	416	3511	1840	0	6236	2800	4273	3210	0	1915	4136	0	4842	1847	2067	6439
pilB	1749	1345	3121	6	9887	5115	3488	7525	0	1816	1561	0	7160	2520	2340	4848
pilC	253	283	641	0	2809	1187	879	1873	0	383	407	0	2115	421	491	1390
pilD	182	314	345	0	1237	561	664	896	0	245	215	0	891	248	296	876
pilD/vcpD	44	101	99	0	338	160	189	246	0	70	60	0	254	69	82	240
pilE	280	2485	1269	1	4536	2026	3050	2341	0	1302	2901	0	3559	1237	1422	4522
pilE/pilA	228	2326	1111	0	4273	1899	2814	2066	0	1249	2769	0	3368	1183	1328	4181
pilE2/pilE	81	720	364	0	1413	629	900	709	0	389	898	0	1056	383	426	1315
pilE3	8	67	64	0	186	67	85	112	0	33	80	0	100	27	39	161
pilE4	0	0	0	0	2	0	2	0	0	0	0	0	0	1	0	1
pilE5	66	762	351	0	1320	641	934	640	0	383	818	0	1089	381	411	1249
pilF	305	278	503	2	1630	828	602	1247	0	314	293	0	1179	380	383	883
pilG	1069	520	1613	0	3587	2176	1386	4171	4	804	618	0	2921	1165	1352	2400
pilH	3862	1822	5490	3	11582	7832	4536	13137	28	2750	2305	2	9248	4415	5289	7565
pilI	66	72	83	0	251	91	117	201	0	85	93	0	188	46	79	284
pilJ	1207	775	1355	0	4130	1773	2498	3978	0	1381	884	0	2078	1053	2144	5025
pilK	45	12	45	0	175	65	65	148	0	36	39	0	115	23	53	134
pilL	0	4	1	0	4	3	12	2	0	7	2	0	2	2	3	3
pilM	78	149	143	0	448	208	257	469	0	95	127	2	379	70	94	366
pilN	21	109	81	2	212	97	141	190	0	81	89	1	158	39	53	243
pilO	26	109	98	1	238	132	130	140	0	90	87	0	171	48	59	224
pilP	20	42	51	1	159	74	88	154	0	49	48	0	130	24	46	163
pilQ	722	1030	1639	2	4880	2314	2199	4282	0	1159	991	0	3793	1056	1179	3610
pilR	1359	905	1838	0	7390	3199	2364	6673	3	1149	900	3	4963	1496	1807	4725
pilS	361	304	548	0	2036	844	877	2696	1	431	317	0	1365	430	692	1877
pilT	1700	1171	3437	3	10186	5266	3183	6946	0	1582	1611	5	7316	2715	2443	4403
pilT2	165	116	327	0	987	503	310	693	0	157	154	0	628	285	220	422
pilU	379	356	841	0	2682	1252	802	1884	0	431	437	2	1759	781	624	1240
pilV	105	962	456	0	1286	531	1068	710	0	514	1096	0	918	377	481	1779
pilW	27	186	122	0	268	133	204	108	0	127	180	0	266	90	100	374
pilX	79	809	366	0	1094	458	908	533	0	421	946	0	672	396	454	1402
pilY1	79	385	248	0	718	206	476	373	0	214	510	0	574	172	224	837
pilY2	0	0	0	0	1	0	0	0	0	1	0	0	0	0	0	0
pilZ	18	22	49	0	121	61	52	123	0	23	27	0	98	11	21	88
pitB	0	0	7	0	4	30	1	0	0	15	9	0	18	64	20	1
pkn5	509	128	565	18	1333	939	338	1266	0	343	193	17	1099	732	466	449
pks1	426	125	331	2	828	491	319	958	0	183	173	2	843	246	334	561
pks15	278	53	160	2	545	284	135	721	0	86	65	2	436	91	175	203
pks2	481	118	439	5	1051	616	339	1199	0	201	193	3	912	236	348	560
pla	0	5	1	0	3	3	19	1	0	3	0	0	1	2	4	1
plc	0	0	0	0	0	0	0	1	0	0	0	0	0	0	0	0
plc1	6	22	30	0	174	63	63	70	0	19	20	0	76	10	26	112
plc2	7	20	35	0	228	68	59	78	0	16	18	0	85	8	28	124
plcA	12	15	42	0	290	69	59	79	0	20	17	0	69	16	29	99
plcB	8	16	35	0	225	51	55	63	0	14	13	0	69	6	28	90
plcC	7	13	31	0	194	39	37	60	0	12	11	0	62	5	20	81
plcD	68	127	166	0	336	187	209	245	0	91	89	0	251	76	83	248
plcH	7	17	35	0	207	58	53	72	0	15	14	0	74	9	20	111
pld	0	8	8	0	25	16	9	37	0	5	4	0	15	6	10	16
pldA/tle5a	34	1	16	4	59	16	15	47	0	20	11	4	45	9	11	39
pldB/tle5b	4	5	7	0	42	18	19	37	0	5	1	0	29	2	8	66
pltA	0	0	0	0	0	0	1	0	0	1	0	0	0	0	1	0
pltB	0	0	0	0	0	0	0	0	0	0	0	0	0	0	1	0
ply	0	3	4	0	2	3	3	1	0	2	0	0	0	2	3	0
pmlI/bspI1	2	4	3	0	5	2	3	17	0	4	2	0	6	2	0	20
pmlR/bspR1	65	26	81	0	203	118	76	135	0	38	42	0	172	48	66	140
pmm	57	42	94	0	198	125	77	162	0	60	40	0	160	96	69	101
pmpA	0	0	0	0	0	0	0	0	0	0	0	0	0	1	0	0
pmpB	0	0	0	0	0	1	0	0	0	1	0	0	0	2	0	0
pmpC	0	0	0	0	0	0	0	1	0	0	0	0	1	0	0	0
pmpD	0	0	0	0	0	1	0	0	0	0	0	0	0	0	0	0
pmpG	0	1	2	0	1	2	1	1	0	0	0	0	1	1	0	0
pmrA	1416	791	2108	1	3680	2784	1621	4006	10	1177	937	1	2863	1876	1892	2755
pmrB	261	216	513	0	1015	680	558	1192	0	322	264	0	923	385	410	997
pomA2	31	11	32	0	117	58	28	56	0	20	25	0	100	27	29	46
pomB	51	10	32	0	133	59	42	93	0	25	25	0	81	23	54	100
pomB2	14	13	22	0	66	35	20	72	0	17	10	0	68	15	22	56
popB	0	0	0	0	0	0	0	0	0	2	0	0	0	0	0	4
popD	0	0	0	0	1	0	0	0	0	2	0	0	0	0	0	5
popN	0	0	0	0	0	0	0	0	0	1	1	0	1	0	0	4
porA	4	3	34	0	110	21	109	72	0	21	13	0	20	0	17	82
porB	9	30	51	0	112	32	134	107	0	33	34	0	23	17	36	137
PPE25	1	0	0	0	10	0	0	40	0	0	0	0	0	0	0	0
PPE26	1	0	0	0	15	0	0	44	0	0	0	0	0	0	0	1
PPE27	1	0	0	0	9	0	0	39	0	0	0	0	0	0	0	0
PPE4	3	0	0	0	6	1	1	27	0	0	0	0	2	0	0	0
PPE41	0	0	0	0	1	0	0	1	0	0	0	0	0	0	0	0
PPE68	2	0	1	0	7	0	1	24	0	0	0	0	1	0	0	0
ppkA	1181	262	1136	29	3160	1999	858	3739	1	611	331	29	2598	1178	880	1005
pppA	178	72	324	0	480	407	216	387	0	130	108	0	501	286	252	235
ppsA	486	122	350	3	1074	617	305	1314	0	174	150	3	812	209	334	438
ppsB	428	93	278	1	921	498	255	1145	0	149	114	1	697	174	303	364
ppsC	587	147	487	5	1304	745	398	1581	0	227	193	5	1148	267	403	609
ppsD	457	103	351	1	982	544	264	1248	0	174	139	1	757	188	322	444
ppsE	322	76	219	1	675	347	237	889	0	167	100	1	556	205	269	413
prgB/asc10	6	1	5	0	4	5	0	0	0	10	2	0	2	9	7	0
prgH	1	3	1	0	1	1	5	0	0	3	1	0	0	1	1	6
prgI	0	2	0	0	0	1	4	0	0	2	0	0	0	0	0	4
prgJ	0	1	0	0	0	1	2	0	0	1	0	0	0	0	0	1
prgK	1	4	1	0	4	2	5	5	0	4	0	0	5	2	1	7
prn	0	4	0	0	2	2	7	0	0	12	2	0	0	2	0	11
prsA2	129	76	120	1	274	156	124	231	0	74	68	0	254	99	127	141
prtF2	46	25	64	0	38	119	34	2	0	89	25	0	92	226	117	7
psaA	115	38	65	0	130	71	59	109	0	59	34	0	119	69	74	74
psaB	2	76	16	1	30	24	159	3	0	75	16	0	4	20	19	60
psaC	15	105	17	0	32	31	223	5	0	96	25	0	1	31	27	100
psaE	0	0	1	0	3	2	0	3	0	1	2	0	1	4	3	6
pscB	0	0	0	0	2	0	0	0	0	1	0	0	0	0	0	2
pscC	17	61	54	0	159	74	107	177	0	61	44	0	110	31	41	190
pscD	0	0	0	0	1	0	0	1	0	3	0	0	0	0	0	2
pscE	0	0	0	0	0	0	0	0	0	1	0	0	0	0	0	0
pscF	0	0	0	0	0	1	0	0	0	1	0	0	0	0	0	3
pscG	0	0	0	0	1	0	0	0	0	1	0	0	0	0	0	2
pscH	0	0	0	0	0	0	0	0	0	1	0	0	0	0	0	2
pscI	0	0	0	0	0	0	0	1	0	1	0	0	0	0	0	2
pscJ	7	3	11	0	8	6	9	35	0	5	7	0	8	6	4	43
pscK	0	0	0	0	0	0	0	0	0	1	0	0	0	0	0	2
pscL	4	1	0	0	11	4	0	27	0	2	0	0	9	1	5	15
pscN	175	77	250	0	633	391	228	481	0	118	110	0	542	174	191	356
pscO	0	0	0	0	0	0	0	0	0	1	1	0	0	0	0	3
pscP	0	0	0	0	3	1	1	0	0	1	0	0	1	0	0	2
pscQ	3	3	2	0	16	4	3	13	0	6	3	0	7	4	4	30
pscR	85	36	72	0	278	152	97	263	0	46	57	0	200	43	79	234
pscS	67	19	41	0	148	80	63	129	0	37	36	0	108	37	60	113
pscT	11	1	4	0	18	9	8	26	0	8	3	0	20	7	25	27
pscU	84	32	83	0	259	130	116	223	0	58	43	0	200	62	100	216
pseA	1	0	8	0	17	10	9	71	0	2	4	0	9	6	4	66
pseB	571	588	1430	0	3376	2388	1323	1616	0	846	1285	0	3957	1774	1604	1741
pseC	260	215	621	0	1615	1012	641	1029	0	359	437	0	1839	769	704	867
pseD/maf2	1	2	3	0	10	2	11	0	0	0	0	0	0	5	6	0
pseE/maf5	1	2	2	0	10	2	12	0	0	0	0	0	0	5	7	0
pseF	72	80	125	0	298	182	145	220	0	80	164	0	254	152	141	264
pseFG	2	4	6	0	19	15	8	13	0	7	27	0	15	28	14	22
pseG	20	28	26	0	67	22	46	34	0	16	77	0	74	20	31	87
pseH	10	23	15	0	30	18	22	11	0	17	20	0	28	11	18	36
pseH/flmH/flaG1	2	1	0	0	0	0	0	2	0	0	2	0	2	2	1	2
pseI	116	101	195	0	571	339	244	393	0	124	284	0	569	288	241	434
pspA	0	0	0	0	1	0	1	0	0	1	0	0	0	0	0	0
ptmA	164	52	154	0	333	181	126	218	0	63	98	0	325	111	176	206
ptmB	7	8	15	0	47	30	18	24	0	10	35	0	32	16	15	37
ptxA	0	0	0	0	0	0	0	1	0	0	0	0	0	0	0	1
ptxR	222	239	299	0	545	325	486	510	1	278	163	0	425	183	253	747
purCD	402	148	616	0	1170	833	368	764	0	264	222	0	1085	547	447	444
purM	336	119	450	1	647	604	270	477	0	194	145	3	574	412	324	274
pvcA	1	1	1	0	7	0	2	1	0	1	1	0	2	1	0	5
pvcB	0	0	0	0	2	0	0	2	0	3	0	0	1	0	0	5
pvcC	50	14	43	0	149	63	51	46	0	14	23	0	97	35	79	36
pvcD	1	1	5	0	20	5	3	16	0	1	5	0	24	2	3	9
pvdA	46	27	33	0	48	47	48	40	0	27	21	0	34	23	29	68
pvdD	1982	771	2212	2	5607	3537	2301	4814	1	1318	834	3	4686	2293	1940	3434
pvdE	3614	1086	4651	3	7759	6462	2949	6091	26	1942	1654	4	7232	4116	3561	3751
pvdF	12	7	16	0	8	11	9	3	0	12	13	0	14	22	17	6
pvdG	12	7	8	0	25	14	20	45	0	13	10	0	12	11	14	35
pvdH	647	281	716	4	1510	1080	679	1157	0	363	275	1	1339	579	634	701
pvdI	2463	942	2730	4	6803	4353	2873	5892	1	1603	948	5	5718	2773	2380	4130
pvdJ	2144	824	2371	5	5962	3791	2461	5178	1	1432	868	6	5139	2522	2175	3610
pvdL	2520	942	2931	5	7255	4621	2968	6324	1	1666	1085	6	6207	2900	2559	4396
pvdM	39	20	88	1	209	144	69	165	0	48	32	1	179	76	61	138
pvdN	3	3	3	0	39	12	26	15	0	15	8	0	22	6	5	50
pvdO	23	33	97	1	263	155	86	456	0	49	37	0	290	65	61	184
pvdP	0	4	1	0	3	1	28	0	0	16	4	0	0	2	2	36
pvdQ	6	8	19	0	85	59	61	77	0	21	19	0	88	13	18	119
pvdS	0	4	8	0	35	17	25	16	0	22	7	0	23	8	9	51
pyrB	214	120	465	2	571	567	229	333	0	183	104	2	509	392	287	165
ralF	31	4	0	10	0	3	0	6	0	15	2	8	0	2	4	2
ratB	1	11	1	0	11	4	25	0	0	7	0	0	0	6	7	1
ravI	0	0	0	0	0	0	0	0	0	1	0	0	0	0	0	0
ravK	0	0	0	0	0	0	0	1	0	0	0	0	0	0	0	0
ravL	4	2	6	0	17	15	11	14	0	4	2	0	12	7	7	3
ravM	0	0	0	0	0	0	0	0	0	0	0	0	1	0	0	0
ravO	0	0	0	0	1	0	0	0	0	0	0	0	0	0	0	0
ravR	0	0	0	0	0	0	1	0	0	0	0	0	0	0	0	0
ravS	0	0	0	0	0	0	0	1	0	0	0	0	0	0	0	0
ravY	0	0	0	0	0	0	0	0	0	0	0	0	0	0	1	0
rck	5	21	8	0	11	10	35	0	0	17	3	0	1	6	10	12
rcsA	4	11	3	0	7	4	17	0	0	6	1	0	0	3	2	6
rcsB	43	21	68	0	137	83	74	141	0	46	40	0	75	39	41	123
recN	381	192	621	0	1028	861	370	776	0	252	197	2	921	514	397	438
relA	1040	453	2095	0	3531	2997	1277	2112	0	727	549	3	2622	1626	1103	1060
rfaC	9	35	28	0	200	57	75	169	0	38	19	0	173	23	33	122
rfaD	350	229	495	0	1075	674	452	887	0	268	294	0	1051	454	495	729
rfaE	52	26	72	0	341	121	83	362	0	39	22	0	240	39	43	179
rfaF	20	57	55	0	218	73	119	219	0	60	26	0	175	26	46	156
rfaJ	28	2	5	0	4	10	3	1	0	1	0	0	2	5	0	2
rfaK	24	6	17	0	61	38	27	49	0	13	21	0	99	25	46	37
rfbA	445	226	752	0	1525	1132	592	1047	0	360	391	0	1375	754	646	725
rfbB	4098	1331	5311	0	9981	7584	3660	7925	9	2200	2096	1	9730	4418	4316	4968
rfbC	95	108	254	0	529	432	290	400	0	207	152	0	413	361	277	428
rfbD	498	259	738	2	1694	1341	724	1249	0	461	403	2	1445	850	700	1043
rfbF	61	52	104	1	245	211	104	350	0	68	33	0	174	143	96	168
rfbG	21	30	72	0	173	173	83	179	0	71	47	0	116	118	90	131
rfbK1	360	239	625	0	1175	816	494	681	0	257	261	0	956	448	423	455
rfbM	167	120	255	0	701	404	324	542	0	190	150	0	577	240	262	445
rffG	438	240	657	0	1375	904	582	924	0	306	401	1	1245	532	571	790
rhlA	0	5	8	0	3	0	16	3	0	9	12	0	13	6	4	33
rhlB	5	3	9	0	16	7	18	30	0	5	2	0	8	3	4	22
rhlC	16	3	4	0	9	5	4	8	0	9	0	0	2	5	11	11
rhlI	1	5	1	0	3	3	4	7	0	5	1	0	0	1	2	16
rhlR	9	20	17	0	34	24	41	31	1	15	7	0	18	4	8	53
rhs/PAAR	12	134	50	0	109	76	218	74	0	157	55	0	60	73	93	205
ricA	89	115	173	0	401	293	190	381	0	141	93	0	352	201	168	273
ripA	0	0	1	0	0	1	1	2	0	1	0	0	0	1	0	0
rmpA	0	0	0	0	2	0	0	0	0	0	2	0	0	0	0	1
rmpA2	0	1	0	0	0	0	0	0	0	0	0	0	0	0	0	0
rorf1	0	0	0	0	6	0	0	0	0	2	0	0	1	0	0	1
rpe	350	135	495	0	721	635	265	490	0	226	169	1	636	441	310	329
rpoN	219	87	278	0	676	438	218	623	0	142	132	0	549	217	220	406
rpoS	1311	522	2171	3	5736	3444	1514	3439	0	766	599	6	3806	1837	1330	1371
rrgA	7	5	10	0	5	10	8	0	0	13	9	0	7	19	15	1
rrgB	23	9	42	0	32	29	11	1	0	18	17	0	23	53	24	11
rrgC	9	4	14	0	14	20	7	1	0	10	4	0	12	31	15	1
rtxA	2	10	18	2	52	29	29	37	0	27	13	2	49	22	13	87
rtxB	22027	7749	26659	36	45936	35208	18385	33250	28	12917	11062	55	41902	24998	22394	22194
rtxC	0	0	1	0	1	1	0	2	0	0	0	0	1	0	0	2
rtxD	8	14	29	0	72	21	43	205	0	23	12	0	24	5	13	119
rtxE	11515	4071	13944	16	24691	18336	9571	18592	14	6660	5693	30	21979	12675	11420	12197
rtxH	0	0	0	0	0	0	0	0	0	0	0	0	0	0	0	1
Rv1786	0	1	1	0	2	2	1	0	0	1	0	0	1	1	1	2
Rv1794	0	0	0	0	1	0	0	3	0	0	0	0	0	0	0	0
Rv2949c	0	0	0	0	0	0	0	1	0	0	0	0	0	0	0	0
Rv2951c	36	6	34	0	124	87	23	57	0	10	7	0	90	26	19	31
Rv2952	114	52	156	0	388	319	136	283	0	101	59	0	340	211	167	144
Rv2953	57	21	73	0	204	175	88	143	0	33	30	0	186	61	60	98
Rv2954c	1	2	1	1	3	2	1	3	0	2	4	1	2	3	3	2
Rv2955c	8	0	19	0	43	21	9	37	0	3	11	0	32	2	5	21
Rv2956	1	1	4	0	36	28	14	41	0	4	3	0	31	2	3	21
Rv2957	322	239	451	0	792	754	367	633	0	355	337	0	794	813	602	617
Rv2958c	4	0	1	0	1	3	4	6	0	2	0	0	2	1	3	6
Rv2959c	0	2	0	0	11	3	6	20	0	2	3	0	12	2	5	11
Rv2962c	2	1	2	0	2	4	6	7	0	0	0	0	2	0	2	4
rvhB1	0	3	6	0	9	4	3	10	0	1	2	0	9	0	0	6
rvhB10	0	1	18	0	19	14	6	78	0	1	10	0	23	4	1	67
rvhB11	229	104	442	0	985	695	359	668	0	183	171	0	1001	355	310	471
rvhB2	0	0	0	0	0	0	0	0	0	3	0	0	0	0	1	5
rvhB3	0	0	1	0	2	2	0	8	0	0	1	0	1	0	0	6
rvhB4a	17	14	54	0	96	77	37	207	0	42	37	0	79	19	24	228
rvhB4b	2	0	7	0	18	6	4	22	0	5	4	0	9	2	2	20
rvhB6a	0	0	0	0	0	0	0	11	0	0	0	0	0	0	0	0
rvhB6b	0	0	0	0	0	0	0	5	0	0	0	0	0	0	0	0
rvhB6c	0	0	0	0	0	0	0	8	0	0	0	0	0	0	0	0
rvhB6d	0	1	2	0	0	2	0	6	0	0	1	0	0	0	0	3
rvhB6e	0	0	0	0	1	0	0	9	0	0	0	0	0	0	0	0
rvhB8a	0	0	0	0	0	0	0	2	0	0	0	0	0	0	1	0
[truncated: 639 more rows]
