# Supplementary material for: Insights into spatial dynamics of the microbiome and resistome across the conventional and organic dairy farms
Source: PLoS One. 2026 Jun 25;21(6):e0352336. doi: 10.1371/journal.pone.0352336 (PMC13298916; doi:10.1371/journal.pone.0352336)
Supplement: S5 Table — (XLSX) [file pone.0352336.s016.xlsx]

## Sheet: FEA_C
sample_id	num_contigs	size	gc	md5	rep_type(s)	rep_type_accession(s)	relaxase_type(s)	relaxase_type_accession(s)	mpf_type	mpf_type_accession(s)	orit_type(s)	orit_accession(s)	predicted_mobility	mash_nearest_neighbor	mash_neighbor_distance	mash_neighbor_identification	primary_cluster_id	secondary_cluster_id	predicted_host_range_overall_rank	predicted_host_range_overall_name	observed_host_range_ncbi_rank	observed_host_range_ncbi_name	reported_host_range_lit_rank	reported_host_range_lit_name	associated_pmid(s)
feed_area_C_filtered_contigs:AE394	24	194279	0.370066	4b42964943198af53a4ebc8877bcd21a	rep_cluster_411	001734__CP020458	-	-	-	-	-	-	non-mobilizable	CP031836	0.0108269	Lactobacillus amylolyticus	AE394	AO166	genus	Lactobacillus	genus	Lactobacillus	-	-	-
feed_area_C_filtered_contigs:AD283	16	64186	0.415355	43a52c99fbecaf8d3f0dc0ab7f6016d5	-	-	MOBQ	CP000558_00038	MPF_T	NC_010420_00058	-	-	conjugative	CP020031	0.0445606	Geobacillus thermodenitrificans	AD283	-	family	Anoxybacillaceae	family	Anoxybacillaceae	-	-	-
feed_area_C_filtered_contigs:AG846	1	21028	0.366369	cf35ebf38761fe6a8e925928467f2662	-	-	MOBC	CP025732_00002	-	-	-	-	mobilizable	CP025732	0.0590885	Lactobacillus plantarum	AG846	-	genus	Lactiplantibacillus	genus	Lactiplantibacillus	-	-	-
feed_area_C_filtered_contigs:AB824	8	47000	0.356489	42084c91af71365c3f815b7ae395769e	rep_cluster_187	001303__KP342511_00013	MOBP	NC_022879_00062	-	-	-	-	mobilizable	CP029068	0.0245258	Enterococcus mundtii	AB824	AK771	genus	Enterococcus	genus	Enterococcus	-	-	-
feed_area_C_filtered_contigs:AC543	20	69412	0.408604	203aee42ec5890188434c9feb4ac9eca	rep_cluster_2119	CP005948	MOBQ,MOBQ	CP032645_00020,CP006036_00001	-	-	-	-	mobilizable	AP014681	0.0475157	Lactobacillus hokkaidonensis JCM 18461	AC543	-	family	Lactobacillaceae	family	Lactobacillaceae	-	-	-
feed_area_C_filtered_contigs:AD365	15	59810	0.394867	b5d7751791e8552b909f7d9450832611	-	-	MOBP	NC_012551_00064	-	-	-	-	mobilizable	CP019735	0.054149	Lactobacillus brevis	AD365	-	family	Lactobacillaceae	family	Lactobacillaceae	-	-	-
feed_area_C_filtered_contigs:AE249	9	38093	0.372352	8a55fa8cc2f6e3f091a13362a65ac4ae	rep_cluster_481	001839__KT325596	MOBP	CP038024_00064	MPF_T	NZ_ALIR01000021_00020,NC_019217_00010,NC_019217_00008,NC_019218_00007,NC_019218_00004	MOBP	KC734561	conjugative	CP038024	0.0342477	Acinetobacter radioresistens	AE249	-	genus	Acinetobacter	genus	Acinetobacter	-	-	-
feed_area_C_filtered_contigs:AD622	13	51344	0.360217	035c86ea2e42f010681c4f28d0454785	rep_cluster_327	001640__KX118105_00047	-	-	-	-	-	-	non-mobilizable	CP032117	0.0147665	Acinetobacter lwoffii	AD622	AN234	genus	Acinetobacter	genus	Acinetobacter	-	-	-
feed_area_C_filtered_contigs:AH273	3	25030	0.386376	80f8c6c3131aeae889913381f5925673	-	-	-	-	-	-	-	-	non-mobilizable	CP025686	0.0383209	Enterococcus faecium	AH273	-	genus	Enterococcus	genus	Enterococcus	-	-	-
feed_area_C_filtered_contigs:AA912	36	89316	0.428557	1629185ac8d6727a79e38905b5b633b9	-	-	-	-	-	-	-	-	non-mobilizable	CP018212	0.0535266	Lactobacillus plantarum	AA912	-	genus	Lactiplantibacillus	genus	Lactiplantibacillus	-	-	-
feed_area_C_filtered_contigs:AD322	8	35084	0.375385	b0aa48f5d56d44b8e7e30cc2dba00656	-	-	-	-	MPF_T	NC_018699_00001,NC_018699_00034	-	-	non-mobilizable	CP042379	0.0217093	Weissella soli	AD322	AM849	genus	Weissella	genus	Weissella	-	-	-
feed_area_C_filtered_contigs:AF585	1	13521	0.529177	7d2bf31c3440544bc6d8cc689dbb3487	-	-	MOBF	NC_004319_00003	-	-	-	-	mobilizable	NC_004319	0.0403101	Corynebacterium efficiens YS-314	AF585	-	genus	Corynebacterium	genus	Corynebacterium	-	-	-
feed_area_C_filtered_contigs:novel_4c3ef5ff48115662405230c67e471912	4	21203	0.561477	4c3ef5ff48115662405230c67e471912	-	-	MOBF	NC_005001_00009	-	-	-	-	mobilizable	AY255627	0.0816138	Trueperella pyogenes	novel_4c3ef5ff48115662405230c67e471912	-	genus	Corynebacterium	genus	Corynebacterium	-	-	-
feed_area_C_filtered_contigs:AB867	21	67941	0.3079	55a9fd4153826272f5b2abaaa4f25627	rep_cluster_2442	AP008935	-	-	-	-	-	-	non-mobilizable	HE616681	0.0242917	Staphylococcus saprophyticus subsp. saprophyticus	AB867	AK826	genus	Staphylococcus	genus	Staphylococcus	-	-	-
feed_area_C_filtered_contigs:AC727	46	145647	0.366784	06b4ca4b88261466e34d246de06068ff	Inc18,rep_cluster_893	AF007787,002374__CP004064_00076	MOBP	CP018062_00130	MPF_T	NC_020208_00096	-	-	conjugative	CP025687	0.0394988	Enterococcus faecium	AC727	-	order	Lactobacillales	order	Lactobacillales	-	-	-
feed_area_C_filtered_contigs:novel_b2d672861a7655e8a45150e8a9318f8d	36	81212	0.3746	b2d672861a7655e8a45150e8a9318f8d	-	-	MOBT	CP040905_00050	-	-	-	-	mobilizable	CP007650	0.0674584	Lactobacillus salivarius	novel_b2d672861a7655e8a45150e8a9318f8d	-	order	Lactobacillales	order	Lactobacillales	-	-	-
feed_area_C_filtered_contigs:AA917	33	82296	0.411028	80c72faa36eb3298fef5f2d3e6d9742e	-	-	-	-	MPF_T	NC_011839_00038	-	-	non-mobilizable	CP025204	0.0501998	Lactobacillus sakei	AA917	-	genus	Latilactobacillus	genus	Latilactobacillus	-	-	-
feed_area_C_filtered_contigs:AA086	15	43667	0.297753	d57217ca0276d177175d0567dde822d0	rep_cluster_1017,rep_cluster_1017,rep_cluster_1017	000262__NC_007169_00002,AJ512814,000264__NC_017336_00001	MOBP	CP042047_00019	MPF_T	NC_013325_00006	-	-	conjugative	CP042047	0.0427316	Staphylococcus aureus	AA086	-	class	Bacilli	class	Bacilli	-	-	-
feed_area_C_filtered_contigs:AH109	38	122632	0.458216	8ef36aa5bc2d82d6c749448729a07bf7	-	-	-	-	-	-	-	-	non-mobilizable	CP017371	0.0364545	Lactobacillus plantarum	AH109	-	genus	Lactiplantibacillus	genus	Lactiplantibacillus	-	-	-
feed_area_C_filtered_contigs:AC454	25	77229	0.385127	627a96589e7c39e25472c3b9fd04da0f	rep_cluster_1607	000990__NC_021225	MOBQ,MOBQ,MOBQ	CP031177_00018,CP031177_00018,NC_017480_00003	MPF_T	NC_011839_00038,NC_011839_00038	-	-	conjugative	CP028979	0.0376857	Lactobacillus plantarum	AC454	-	family	Lactobacillaceae	family	Lactobacillaceae	-	-	-
feed_area_C_filtered_contigs:novel_84b9051a636d0f314d732edb08542a32	41	98441	0.419439	84b9051a636d0f314d732edb08542a32	-	-	MOBP	NZ_AEOY01000096_00007	-	-	-	-	mobilizable	CP015616	0.0608169	Acinetobacter schindleri	novel_84b9051a636d0f314d732edb08542a32	-	genus	Acinetobacter	genus	Acinetobacter	-	-	-
feed_area_C_filtered_contigs:novel_bbd70df7daddd9dec9cfb0f81c9ad1f3	7	29208	0.400027	bbd70df7daddd9dec9cfb0f81c9ad1f3	rep_cluster_167	001071__CP006040_00008	-	-	-	-	-	-	non-mobilizable	CP016271	0.0702918	Lactobacillus plantarum subsp. plantarum	novel_bbd70df7daddd9dec9cfb0f81c9ad1f3	-	genus	Lactiplantibacillus	genus	Lactiplantibacillus	-	-	-
feed_area_C_filtered_contigs:AB135	7	31348	0.437859	50d13884d6f2eac17c4b8d609abfeba6	-	-	-	-	-	-	-	-	non-mobilizable	CP042394	0.0473443	Leuconostoc citreum	AB135	-	genus	Leuconostoc	genus	Leuconostoc	-	-	-
feed_area_C_filtered_contigs:novel_f134dc16f9a75952821a9250f76b3235	39	88850	0.420642	f134dc16f9a75952821a9250f76b3235	-	-	MOBP	CP013751_00017	-	-	-	-	mobilizable	CP035175	0.0690061	Lactobacillus plantarum	novel_f134dc16f9a75952821a9250f76b3235	-	genus	Lactiplantibacillus	genus	Lactiplantibacillus	-	-	-
feed_area_C_filtered_contigs:AG593	1	10837	0.437483	a44d0a10d32f9f30e74d7176464e7208	rep_cluster_1634	001034__Z50864_00005	-	-	-	-	-	-	non-mobilizable	Z50864	0.0295179	Lactobacillus delbrueckii subsp. lactis	AG593	-	genus	Lactobacillus	genus	Lactobacillus	-	-	-
feed_area_C_filtered_contigs:AD418	5	20833	0.374934	f979a616aa7200309aea0c14c1270fe8	rep_cluster_589	001999__NC_014133_00015	MOBV,MOBV	NC_010467_00021,NC_016820_00021	-	-	-	-	mobilizable	JN106352	0.0436329	Leuconostoc mesenteroides subsp. mesenteroides	AD418	-	order	Lactobacillales	order	Lactobacillales	-	-	-
feed_area_C_filtered_contigs:AB389	14	42645	0.40143	5e77ddcba8e4db4321bd6d6f3116d42b	-	-	MOBQ,MOBQ	CP031177_00018,CP035574_00081	-	-	-	-	mobilizable	CP021485	0.0317837	Pediococcus acidilactici	AB389	-	family	Lactobacillaceae	family	Lactobacillaceae	-	-	-
feed_area_C_filtered_contigs:AA484	20	56211	0.392058	ca3f1787926c00a0974d223783091c33	rep_cluster_167,rep_cluster_707,rep_cluster_750	001071__CP006040_00008,002181__CP016800,002228__CP018330	MOBQ,MOBQ,MOBQ,MOBQ	CP032645_00020,NC_017480_00003,CP031177_00018,CP035574_00081	-	-	-	-	mobilizable	CP018325	0.041003	Lactobacillus plantarum subsp. plantarum	AA484	-	family	Lactobacillaceae	family	Lactobacillaceae	-	-	-
feed_area_C_filtered_contigs:novel_992c0f78368badd02fea2d004b5e69d0	9	24170	0.38734	992c0f78368badd02fea2d004b5e69d0	rep_cluster_1255	CP003162	-	-	-	-	-	-	non-mobilizable	CP002462	0.0639874	Lactobacillus sanfranciscensis TMW 1.1304	novel_992c0f78368badd02fea2d004b5e69d0	-	order	Lactobacillales	order	Lactobacillales	-	-	-
feed_area_C_filtered_contigs:AB308	6	17947	0.41539	1ac36bcdd5c52876e1bc5509edf6c55d	-	-	-	-	-	-	-	-	non-mobilizable	CP017356	0.0419997	Lactobacillus plantarum	AB308	-	genus	Lactiplantibacillus	genus	Lactiplantibacillus	-	-	-
feed_area_C_filtered_contigs:AC938	6	20141	0.442878	ca6e7752e0af5d5ab81729b02381fb6c	-	-	-	-	-	-	-	-	non-mobilizable	CP040912	0.0556462	Acinetobacter pittii	AC938	-	genus	Acinetobacter	genus	Acinetobacter	-	-	-
feed_area_C_filtered_contigs:AG972	11	31839	0.385345	198f46b70387a59957f6bfe239125e05	-	-	-	-	-	-	-	-	non-mobilizable	CP007126	0.0533217	Lactobacillus paracasei N1115	AG972	-	genus	Lacticaseibacillus	genus	Lacticaseibacillus	-	-	-
feed_area_C_filtered_contigs:AA686	12	27768	0.385552	4142b02319c1c711a1ab8f53d6308553	rep_cluster_1058,rep_cluster_1244	000300__NC_008499_00039,000552__NC_021528_00011	-	-	-	-	-	-	non-mobilizable	AF438419	0.0519203	Lactobacillus sakei	AA686	-	family	Lactobacillaceae	family	Lactobacillaceae	-	-	-
feed_area_C_filtered_contigs:novel_64a60d7b52c9741e196ee58f000f6219	7	21783	0.351467	64a60d7b52c9741e196ee58f000f6219	-	-	MOBQ	CP013152_00040	-	-	-	-	mobilizable	CP015862	0.0631684	Lactobacillus plantarum	novel_64a60d7b52c9741e196ee58f000f6219	-	family	Lactobacillaceae	family	Lactobacillaceae	-	-	-
feed_area_C_filtered_contigs:AB385	5	20423	0.399207	5f6246a550d743e36a21e9a498de43bd	rep_cluster_1006	000239__CP006248_00036	-	-	-	-	-	-	non-mobilizable	CP006248	0.0339141	Lactobacillus plantarum ZJ316	AB385	-	genus	Lactiplantibacillus	genus	Lactiplantibacillus	-	-	-
feed_area_C_filtered_contigs:AA911	10	25269	0.397285	dd8ed49aa89b614afb79805aa017e27f	-	-	-	-	-	-	-	-	non-mobilizable	CP020095	0.0358575	Lactobacillus plantarum	AA911	-	genus	Lactiplantibacillus	genus	Lactiplantibacillus	-	-	-
feed_area_C_filtered_contigs:AB753	4	17030	0.428773	8a8a25840b3c7c63bbf70253f317714a	rep_cluster_1610	000994__CP006016_00010	-	-	-	-	-	-	non-mobilizable	NC_021497	0.0336937	Lactobacillus reuteri I5007	AB753	-	genus	Limosilactobacillus	genus	Limosilactobacillus	-	-	-
feed_area_C_filtered_contigs:AC565	18	39736	0.539058	0eb88e3375bf429f1d77d1832b9f5ed3	-	-	-	-	-	-	-	-	non-mobilizable	CP035565	0.0365754	Lactobacillus paracasei	AC565	-	genus	Lacticaseibacillus	genus	Lacticaseibacillus	-	-	-
feed_area_C_filtered_contigs:AB124	5	14820	0.346829	5292aea1644e31dc7b4d072880aeb40f	-	-	-	-	MPF_T	NC_008498_00006,NC_008498_00006	-	-	non-mobilizable	CP033891	0.0434809	Lactobacillus plantarum	AB124	-	genus	Lactiplantibacillus	genus	Lactiplantibacillus	-	-	-
feed_area_C_filtered_contigs:AC003	34	89164	0.447961	c8c4e8adc47d4e1946398f7c26d3d6a1	rep_cluster_172	001134__CP003145_00001	-	-	-	-	-	-	non-mobilizable	CP019745	0.0246831	Lactobacillus brevis	AC003	AL009	family	Lactobacillaceae	family	Lactobacillaceae	-	-	-
feed_area_C_filtered_contigs:AC179	5	16969	0.364252	0315704fc0b915e85dfb85d5a1229110	-	-	-	-	-	-	-	-	non-mobilizable	CP012279	0.0473443	Pediococcus damnosus	AC179	-	family	Lactobacillaceae	family	Lactobacillaceae	-	-	-
feed_area_C_filtered_contigs:AC012	5	21612	0.353368	197bb9879882faffe618461951f0b7a0	-	-	-	-	-	-	-	-	non-mobilizable	CP012655	0.0519203	Lactobacillus plantarum	AC012	-	genus	Lactiplantibacillus	genus	Lactiplantibacillus	-	-	-
feed_area_C_filtered_contigs:AB395	9	32060	0.420056	c578ec4b08bd9560f6d64bee904f67c6	rep_cluster_707	002181__CP016800	-	-	-	-	-	-	non-mobilizable	CP013150	0.0380652	Lactobacillus plantarum	AB395	-	family	Lactobacillaceae	family	Lactobacillaceae	-	-	-
feed_area_C_filtered_contigs:novel_9bb834520e8b03972fe57dd7fa7dd83b	5	16144	0.442455	9bb834520e8b03972fe57dd7fa7dd83b	rep_cluster_196	001403__CP012190_00058	MOBP	NZ_AVAB01000111_00008	-	-	-	-	mobilizable	AP018393	0.0747985	Lactobacillus paracasei	novel_9bb834520e8b03972fe57dd7fa7dd83b	-	genus	Lacticaseibacillus	genus	Lacticaseibacillus	-	-	-
feed_area_C_filtered_contigs:AE562	17	41457	0.682973	4327ba00cc1747719473cf2ad454328c	-	-	-	-	-	-	-	-	non-mobilizable	CP022317	0.0401734	Brachybacterium sp. VR2415	AE562	-	genus	Brachybacterium	genus	Brachybacterium	-	-	-
feed_area_C_filtered_contigs:AB795	71	173524	0.391629	b5fc7896b8366369e721f7c69c12d3c4	rep_cluster_167,rep_cluster_707,rep_cluster_707	001071__CP006040_00008,CP002654,002177__CP014900	-	-	-	-	-	-	non-mobilizable	CP025417	0.0543589	Lactobacillus plantarum	AB795	-	family	Lactobacillaceae	family	Lactobacillaceae	-	-	-
feed_area_C_filtered_contigs:AC005	3	11853	0.358137	e287a59fdb284bf457921c17b1d1ad90	rep_cluster_1328	000646__CP012296_00043	-	-	-	-	-	-	non-mobilizable	AB914479	0.0588483	Tetragenococcus halophilus	AC005	-	order	Lactobacillales	order	Lactobacillales	-	-	-
feed_area_C_filtered_contigs:AC554	2	8725	0.442865	f1d11a684361240e230812db05724d96	-	-	-	-	-	-	-	-	non-mobilizable	CP014986	0.0531179	Lactobacillus paracasei	AC554	-	genus	Lacticaseibacillus	genus	Lacticaseibacillus	-	-	-
feed_area_C_filtered_contigs:AC016	10	27303	0.393583	97a81ea752ff7b094d7192057ddb24ef	-	-	MOBQ	NC_017017_00001	-	-	-	-	mobilizable	CP021471	0.0461689	Pediococcus pentosaceus	AC016	-	family	Lactobacillaceae	family	Lactobacillaceae	-	-	-
feed_area_C_filtered_contigs:novel_84e815588d0b6246a1d74bbb99aea57d	30	70668	0.392908	84e815588d0b6246a1d74bbb99aea57d	-	-	MOBQ,MOBQ	CP017358_00012,CP035574_00081	MPF_T	NC_018699_00034,NC_011352_00013,NC_018699_00034	-	-	conjugative	CP020097	0.0610707	Lactobacillus plantarum	novel_84e815588d0b6246a1d74bbb99aea57d	-	family	Lactobacillaceae	family	Lactobacillaceae	-	-	-
feed_area_C_filtered_contigs:novel_4fa4ee79c68251601bcd5dd338aa1edc	6	16616	0.383907	4fa4ee79c68251601bcd5dd338aa1edc	rep_cluster_707	002180__CP003141_00004	MOBQ	CP013152_00040	-	-	-	-	mobilizable	CP040375	0.0693234	Lactobacillus plantarum subsp. plantarum	novel_4fa4ee79c68251601bcd5dd338aa1edc	-	family	Lactobacillaceae	family	Lactobacillaceae	-	-	-
feed_area_C_filtered_contigs:AB377	6	22611	0.376189	da0a41da1820ed8033d944e2525bb473	-	-	-	-	-	-	-	-	non-mobilizable	CP017409	0.0233014	Lactobacillus plantarum	AB377	AK140	genus	Lactiplantibacillus	genus	Lactiplantibacillus	-	-	-
feed_area_C_filtered_contigs:AE889	5	12675	0.377673	6b27060fef0698fea1fc37e917505a4f	-	-	-	-	-	-	-	-	non-mobilizable	CP012660	0.0433296	Lactobacillus plantarum	AE889	-	genus	Lactiplantibacillus	genus	Lactiplantibacillus	-	-	-
feed_area_C_filtered_contigs:AF719	1	6763	0.512199	fac6882075881bfceed51d4235f5eacc	rep_cluster_314	001626__NC_004534_00007	-	-	-	-	-	-	non-mobilizable	AY172685	0.0282247	Corynebacterium glutamicum	AF719	-	genus	Corynebacterium	genus	Corynebacterium	-	-	-
feed_area_C_filtered_contigs:AC335	8	25341	0.463439	1307072c610e782c601bcd63da1065b4	-	-	-	-	-	-	-	-	non-mobilizable	CP035562	0.0312752	Lactobacillus plantarum	AC335	-	family	Lactobacillaceae	family	Lactobacillaceae	-	-	-
feed_area_C_filtered_contigs:AD417	17	40521	0.393944	27dfc5a349d1ceb7e32e8dcab98b3ec5	rep_cluster_1650	001049__CP014333_00031	MOBP,MOBP	CP014333_00023,CP014333_00030	-	-	-	-	mobilizable	CP014333	0.0531179	Weissella jogaejeotgali	AD417	-	family	Lactobacillaceae	family	Lactobacillaceae	-	-	-
feed_area_C_filtered_contigs:AF045	12	35488	0.308978	938ce13ddbe40b9298f57462933adb9c	-	-	-	-	-	-	-	-	non-mobilizable	KX274135	0.0509537	Staphylococcus arlettae	AF045	-	genus	Staphylococcus	genus	Staphylococcus	-	-	-
feed_area_C_filtered_contigs:AA491	14	34886	0.396233	4832f1d4eaa853a2ae94adaf70e7dbf2	rep_cluster_707,rep_cluster_707	002229__CP019324,002181__CP016800	MOBQ	CP015919_00046	-	-	-	-	mobilizable	CP037432	0.0579033	Lactobacillus plantarum	AA491	-	family	Lactobacillaceae	family	Lactobacillaceae	-	-	-
feed_area_C_filtered_contigs:AB379	9	27712	0.34624	bf986cc060f4cbc6d5d3f9e8675327ad	-	-	-	-	-	-	-	-	non-mobilizable	NC_015420	0.0348125	Lactobacillus buchneri NRRL B-30929	AB379	-	genus	Lentilactobacillus	genus	Lentilactobacillus	-	-	-
feed_area_C_filtered_contigs:AC726	12	38353	0.369384	f5582e4bd055eccc320d8eac5702d781	-	-	-	-	-	-	-	-	non-mobilizable	CP012385	0.0552118	Enterococcus durans	AC726	-	genus	Enterococcus	genus	Enterococcus	-	-	-
feed_area_C_filtered_contigs:AD706	1	6591	0.37005	84292eee97e7a9bb363e1db39d7c2128	-	-	-	-	-	-	-	-	non-mobilizable	NC_010853	0.00430121	Bacillus coagulans	AD706	AN338	genus	Heyndrickxia	genus	Heyndrickxia	-	-	-
feed_area_C_filtered_contigs:AC465	13	35847	0.376907	310127f3659469c2b91ccf200581ba3f	-	-	MOBQ	CP006036_00001	-	-	-	-	mobilizable	CP035152	0.0403101	Pediococcus acidilactici	AC465	-	family	Lactobacillaceae	family	Lactobacillaceae	-	-	-
feed_area_C_filtered_contigs:AF620	38	71002	0.427072	ae3f27c3a09a68f14ae674375782d631	-	-	-	-	-	-	-	-	non-mobilizable	CP024415	0.0460045	Lactobacillus plantarum	AF620	-	genus	Lactiplantibacillus	genus	Lactiplantibacillus	-	-	-
feed_area_C_filtered_contigs:AA485	8	20998	0.425755	70bb2f79d84630dd1af6f3c0982b83c5	-	-	-	-	-	-	-	-	non-mobilizable	CP035169	0.0558655	Lactobacillus plantarum	AA485	-	genus	Lactiplantibacillus	genus	Lactiplantibacillus	-	-	-
feed_area_C_filtered_contigs:AA698	8	23710	0.423197	196567699c6f85964aee030cbfea7866	rep_cluster_1244,rep_cluster_1267,rep_cluster_2119	000552__NC_021528_00011,000581__CP011953_00002,CP005948	-	-	-	-	-	-	non-mobilizable	CP017411	0.0558655	Lactobacillus plantarum	AA698	-	family	Lactobacillaceae	family	Lactobacillaceae	-	-	-
feed_area_C_filtered_contigs:AG322	60	121742	0.516822	915e85c858409006780b1661a6887590	-	-	-	-	-	-	-	-	non-mobilizable	CP033373	0.0311746	Lactobacillus fermentum	AG322	-	genus	Limosilactobacillus	genus	Limosilactobacillus	-	-	-
feed_area_C_filtered_contigs:novel_c7480155f4d1b067c8a0893b54c3ad22	2	8872	0.340735	c7480155f4d1b067c8a0893b54c3ad22	rep_cluster_589	002003__CP002900_00004	-	-	-	-	-	-	non-mobilizable	NC_014131	0.0744324	Leuconostoc kimchii IMSNU 11154	novel_c7480155f4d1b067c8a0893b54c3ad22	-	order	Lactobacillales	order	Lactobacillales	-	-	-
feed_area_C_filtered_contigs:AB382	2	12003	0.478547	e63a15fc86be09cc6a83a70ebc2328ef	-	-	-	-	-	-	-	-	non-mobilizable	CP018327	0.0583726	Lactobacillus plantarum subsp. plantarum	AB382	-	genus	Lactiplantibacillus	genus	Lactiplantibacillus	-	-	-
feed_area_C_filtered_contigs:AC457	9	24696	0.419015	26ee329d5b43155f6cbd6cf9c7de7e56	rep_cluster_707	CP002654	-	-	MPF_T	NC_011839_00038	-	-	non-mobilizable	AP012168	0.0491	Lactobacillus brevis KB290	AC457	-	family	Lactobacillaceae	family	Lactobacillaceae	-	-	-
feed_area_C_filtered_contigs:AC158	5	15172	0.417677	7a027a5a77f7b943e2bb3ce33d91fa05	rep_cluster_1364	000682__CU468232_00001	MOBQ,MOBQ	NC_006877_00013,CP038011_00018	-	-	-	-	mobilizable	CP041226	0.0330427	Acinetobacter haemolyticus	AC158	-	genus	Acinetobacter	genus	Acinetobacter	-	-	-
feed_area_C_filtered_contigs:AC961	28	57103	0.39758	83c73f51778cadd3b6620a7e720ebe0e	-	-	-	-	-	-	-	-	non-mobilizable	KX528688	0.0572108	Acinetobacter lwoffii	AC961	-	genus	Acinetobacter	genus	Acinetobacter	-	-	-
feed_area_C_filtered_contigs:AC452	10	21895	0.406029	cfa9c92a9b340aa10198011c4cada8ba	rep_cluster_778	002255__CP003044_00001	-	-	-	-	-	-	non-mobilizable	CP033890	0.0465005	Lactobacillus plantarum	AC452	-	family	Lactobacillaceae	family	Lactobacillaceae	-	-	-
feed_area_C_filtered_contigs:novel_0e80186a0f238525659d8c4d6647bdfd	5	16050	0.442555	0e80186a0f238525659d8c4d6647bdfd	rep_cluster_1567	000940__CP021472	-	-	-	-	-	-	non-mobilizable	CP006038	0.0699663	Lactobacillus plantarum 16	novel_0e80186a0f238525659d8c4d6647bdfd	-	family	Lactobacillaceae	family	Lactobacillaceae	-	-	-
feed_area_C_filtered_contigs:AE516	1	5821	0.397698	ff454b43488dbcd415c705cb578e55d3	-	-	-	-	-	-	-	-	non-mobilizable	CP002463	0.0556462	Lactobacillus sanfranciscensis TMW 1.1304	AE516	-	genus	Fructilactobacillus	genus	Fructilactobacillus	-	-	-
feed_area_C_filtered_contigs:AC925	6	15373	0.375073	05d17a461c0f4873a97ac14bc92bd79d	rep_cluster_707	002181__CP016800	-	-	MPF_T	NC_008498_00006	-	-	non-mobilizable	CP017960	0.0478612	Lactobacillus plantarum	AC925	-	family	Lactobacillaceae	family	Lactobacillaceae	-	-	-
feed_area_C_filtered_contigs:AC754	3	9198	0.353555	21ee0379a1b21304fa95427b870fb139	rep_cluster_556,rep_cluster_556	001947__CP014892,001948__CP012651	MOBP	NC_019350_00002	-	-	MOBP	NC_011752	mobilizable	CP031204	0.0387085	Lactobacillus brevis	AC754	-	class	Bacilli	class	Bacilli	-	-	-
feed_area_C_filtered_contigs:AA011	5	12137	0.29167	429f91adcde643e46e1d7f7f91176b08	rep_cluster_1078,rep_cluster_1118,rep_cluster_1118	000329__KM276080_00001,000388__LC012933_00001,000391__NC_005564_00006	MOBV,MOBV,MOBV,MOBV	NC_001391_00002,NC_002096_00003,NC_001391_00002,NC_002096_00003	-	-	-	-	mobilizable	KM276079	0.057671	Staphylococcus chromogenes	AA011	-	multi-phylla	Bacillota,Bacteroidota,Pseudomonadota	multi-phylla	Bacillota,Bacteroidota,Pseudomonadota	-	-	-
feed_area_C_filtered_contigs:AC572	17	38255	0.435368	36be14d56525dbfc84ad5a0f80bce739	-	-	-	-	-	-	-	-	non-mobilizable	CP035564	0.0581372	Lactobacillus paracasei	AC572	-	genus	Lacticaseibacillus	genus	Lacticaseibacillus	-	-	-
feed_area_C_filtered_contigs:AD419	22	45195	0.346476	7b8693f79e683145f6759743bce85e2a	rep_cluster_589,rep_cluster_589	002004__CP012874_00043,002010__CP020733_00013	-	-	-	-	-	-	non-mobilizable	CP012874	0.0437856	Weissella cibaria	AD419	-	order	Lactobacillales	order	Lactobacillales	-	-	-
feed_area_C_filtered_contigs:AB352	2	6987	0.368685	e8dbffd1f70bc297c11ccd15dca0fa1a	rep_cluster_1219	000513__CU468233_00001	MOBQ	CP032277_00002	-	-	-	-	mobilizable	CP032277	0.0448759	Acinetobacter sp. WCHAc010034	AB352	-	genus	Acinetobacter	genus	Acinetobacter	-	-	-
feed_area_C_filtered_contigs:AD316	6	15702	0.36645	3cf956ced5c23070cd1e94a1d42db304	rep_cluster_589	001998__NC_014132_00002	MOBV,MOBV	NC_016821_00017,NC_016820_00021	-	-	-	-	mobilizable	CP014614	0.0482105	Leuconostoc mesenteroides subsp. jonggajibkimchii	AD316	-	order	Lactobacillales	order	Lactobacillales	-	-	-
feed_area_C_filtered_contigs:AD416	11	27058	0.367211	b0dff3e0916f0dbcdb8d12cf7e8ab75f	-	-	MOBP	CP014333_00023	-	-	-	-	mobilizable	CP033609	0.0590885	Weissella hellenica	AD416	-	family	Lactobacillaceae	family	Lactobacillaceae	-	-	-
feed_area_C_filtered_contigs:AC560	8	22393	0.377037	9b9a867163cc1f64718da771cb16e13b	-	-	-	-	-	-	-	-	non-mobilizable	LT996085	0.0442483	Lactobacillus acidipiscis	AC560	-	genus	Ligilactobacillus	genus	Ligilactobacillus	-	-	-
feed_area_C_filtered_contigs:novel_4e0f5b44d6524112e28520fb94e66507	29	58657	0.349626	4e0f5b44d6524112e28520fb94e66507	rep_cluster_589,rep_cluster_589,rep_cluster_589,rep_cluster_589,rep_cluster_589,rep_cluster_589,rep_cluster_589,rep_cluster_589,rep_cluster_589	002000__NC_016828_00016,002009__CP018764_00014,001997__NC_010469_00005,002013__JN106352_00013,001998__NC_014132_00002,001996__NC_004528_00009,002003__CP002900_00004,002001__NC_022603,002010__CP020733_00013	MOBV,MOBV	NC_016821_00017,NC_010469_00004	-	-	-	-	mobilizable	CP042396	0.0639874	Leuconostoc citreum	novel_4e0f5b44d6524112e28520fb94e66507	-	order	Lactobacillales	order	Lactobacillales	-	-	-
feed_area_C_filtered_contigs:novel_b165111927b96907200c15b90dc4cc8f	3	8815	0.365513	b165111927b96907200c15b90dc4cc8f	rep_cluster_1650	001049__CP014333_00031	-	-	-	-	-	-	non-mobilizable	CP035173	0.0974869	Lactobacillus plantarum	novel_b165111927b96907200c15b90dc4cc8f	-	genus	Weissella	genus	Weissella	-	-	-
feed_area_C_filtered_contigs:AC002	2	9264	0.425842	54f0a462fb586d9dbad0cfe8b4c37dbd	-	-	-	-	-	-	-	-	non-mobilizable	CP045874	0.0547827	Lactobacillus bifermentans	AC002	-	genus	Loigolactobacillus	genus	Loigolactobacillus	-	-	-
feed_area_C_filtered_contigs:AC015	25	51935	0.401001	a913b13830f77d87b2a20fd8ca19560a	rep_cluster_731	002182__CP018327	MOBQ,MOBQ	NC_011352_00007,NC_017480_00003	-	-	-	-	mobilizable	CP021928	0.037311	Pediococcus pentosaceus	AC015	-	family	Lactobacillaceae	family	Lactobacillaceae	-	-	-
feed_area_C_filtered_contigs:AC677	1	5165	0.363601	7c36131cb6ead2b792d5990de50515d1	rep_cluster_1827	001247__NC_010875_00002	MOBV	NC_010875_00006	-	-	-	-	mobilizable	HM235948	0.0192445	Bacillus sp. 24	AC677	AL963	multi-phylla	Bacillota,Campylobacterota	multi-phylla	Bacillota,Campylobacterota	-	-	-
feed_area_C_filtered_contigs:AE919	6	17135	0.359907	6262acecd193b5e8d86e9a41adca7635	-	-	-	-	-	-	-	-	non-mobilizable	CP019984	0.0362143	Pediococcus inopinatus	AE919	-	genus	Pediococcus	genus	Pediococcus	-	-	-
feed_area_C_filtered_contigs:AC489	15	29047	0.343753	11dad49f18aeec47f3c622b6dda34e1a	rep_cluster_707	002174__CP006038_00005	-	-	-	-	-	-	non-mobilizable	CP045184	0.0444041	Lactobacillus paralimentarius	AC489	-	family	Lactobacillaceae	family	Lactobacillaceae	-	-	-
feed_area_C_filtered_contigs:AB300	9	20793	0.380416	6c993e9b22e08e0468c04e359bc558f6	-	-	-	-	-	-	-	-	non-mobilizable	CP042372	0.0422904	Lactobacillus malefermentans	AB300	-	genus	Secundilactobacillus	genus	Secundilactobacillus	-	-	-
feed_area_C_filtered_contigs:novel_45d17b1a214f2e731f663744715da330	56	107332	0.417909	45d17b1a214f2e731f663744715da330	rep_cluster_1675,rep_cluster_707	001076__CP016798,002180__CP003141_00004	-	-	-	-	-	-	non-mobilizable	CP005981	0.0778587	Lactobacillus brevis BSO 464	novel_45d17b1a214f2e731f663744715da330	-	family	Lactobacillaceae	family	Lactobacillaceae	-	-	-
feed_area_C_filtered_contigs:AA690	7	14459	0.363511	1cf894c08ec74a1178dddb2310ddd703	rep_cluster_1229,rep_cluster_2119	000525__CP006247_00002,CP005948	-	-	-	-	-	-	non-mobilizable	NC_004832	0.0563082	Pediococcus acidilactici	AA690	-	family	Lactobacillaceae	family	Lactobacillaceae	-	-	-
feed_area_C_filtered_contigs:AC187	8	19945	0.331111	df0ec15cec084fe5665a1736c306d711	-	-	-	-	-	-	-	-	non-mobilizable	CP003044	0.0558655	Lactobacillus buchneri CD034	AC187	-	genus	Lentilactobacillus	genus	Lentilactobacillus	-	-	-
feed_area_C_filtered_contigs:AH518	23	42843	0.383493	ccb6d2cacd907bbbe067c55b071dbcd3	-	-	-	-	-	-	-	-	non-mobilizable	CP043613	0.0567566	Lactobacillus buchneri	AH518	-	genus	Lentilactobacillus	genus	Lentilactobacillus	-	-	-
feed_area_C_filtered_contigs:AA501	4	9300	0.402688	0371fc7c11cfaafd579fce01d3221007	-	-	-	-	-	-	-	-	non-mobilizable	CP012272	0.0523149	Pediococcus damnosus	AA501	-	genus	Pediococcus	genus	Pediococcus	-	-	-
feed_area_C_filtered_contigs:AB881	1	4709	0.375451	2f5ae32b142b35dde30a50f9ec0b2274	Inc11,rep_cluster_689	000042__NC_011798_00002,002157__NC_011136_00001	-	-	-	-	-	-	non-mobilizable	J03319	0.0473443	Lactobacillus plantarum	AB881	-	genus	Lactiplantibacillus	genus	Lactiplantibacillus	-	-	-
feed_area_C_filtered_contigs:AB700	14	30091	0.451796	6557761b293608b32066edf1a9a8272d	-	-	-	-	-	-	-	-	non-mobilizable	CP035408	0.0200822	Bacillus subtilis	AB700	AK581	genus	Bacillus	genus	Bacillus	-	-	-
feed_area_C_filtered_contigs:AB122	10	19033	0.396049	4e4557e2d55a7f651c86c1817ecc8479	-	-	-	-	-	-	-	-	non-mobilizable	CP027197	0.0433296	Lactobacillus sp. CBA3606	AB122	-	family	Lactobacillaceae	family	Lactobacillaceae	-	-	-
feed_area_C_filtered_contigs:AA480	3	8079	0.397945	0b0e2bdf7fdcdc52b65961f294922c7d	-	-	-	-	-	-	-	-	non-mobilizable	CP032933	0.052714	Lactobacillus brevis	AA480	-	genus	Levilactobacillus	genus	Levilactobacillus	-	-	-
feed_area_C_filtered_contigs:AC333	1	4560	0.304167	6fe54cbfec4103129cc263104ccf4b6f	rep_cluster_1118	000379__NC_013452_00003	MOBV	NC_010262_00002	-	-	-	-	mobilizable	CP033733	0.000191626	Staphylococcus hominis	AC333	AL482	multi-phylla	Bacillota,Bacteroidota,Pseudomonadota	multi-phylla	Bacillota,Bacteroidota,Pseudomonadota	-	-	-
feed_area_C_filtered_contigs:novel_a8b2d85b85b72f49fa56f7213edd6bb3	1	4551	0.443419	a8b2d85b85b72f49fa56f7213edd6bb3	-	-	MOBP	NC_019219_00005	-	-	-	-	mobilizable	NC_019219	0.0766828	Lactobacillus plantarum	novel_a8b2d85b85b72f49fa56f7213edd6bb3	-	genus	Lactiplantibacillus	genus	Lactiplantibacillus	-	-	-
feed_area_C_filtered_contigs:AB164	11	22666	0.413836	8b077920509b8a3b73f4e66487a275fe	-	-	-	-	-	-	-	-	non-mobilizable	CP014876	0.0533217	Lactobacillus backii	AB164	-	family	Lactobacillaceae	family	Lactobacillaceae	-	-	-
feed_area_C_filtered_contigs:AE880	8	16955	0.37458	1415d8b51715a6970779d8826ff5a72a	-	-	-	-	-	-	-	-	non-mobilizable	CP041195	0.0422904	Weissella cibaria	AE880	-	genus	Weissella	genus	Weissella	-	-	-
feed_area_C_filtered_contigs:AA688	1	4399	0.340759	bcb6dd6d5671f32f8c4dc6c5f78144c7	rep_cluster_707	002176__NZ_AVAB01000114_00021	-	-	-	-	-	-	non-mobilizable	CP029968	0.0400373	Lactobacillus curvatus	AA688	-	family	Lactobacillaceae	family	Lactobacillaceae	-	-	-
feed_area_C_filtered_contigs:novel_1203fd726f7b7846a74a8d17cfb1a624	2	7009	0.327008	1203fd726f7b7846a74a8d17cfb1a624	rep_cluster_556	001948__CP012651	-	-	-	-	-	-	non-mobilizable	NC_002502	0.0744324	Lactococcus lactis subsp. lactis	novel_1203fd726f7b7846a74a8d17cfb1a624	-	class	Bacilli	class	Bacilli	-	-	-
feed_area_C_filtered_contigs:AD265	4	10141	0.344443	e40921a87ae4f1eab39fce3fe6c681d5	-	-	-	-	-	-	-	-	non-mobilizable	CP014253	0.0588483	Listeria monocytogenes	AD265	-	genus	Listeria	genus	Listeria	-	-	-
feed_area_C_filtered_contigs:novel_1d9c6b3ab1ab38bfed4a203bf02f5e5e	6	13229	0.388843	1d9c6b3ab1ab38bfed4a203bf02f5e5e	rep_cluster_707	002180__CP003141_00004	-	-	-	-	-	-	non-mobilizable	CP017376	0.0668569	Lactobacillus plantarum	novel_1d9c6b3ab1ab38bfed4a203bf02f5e5e	-	family	Lactobacillaceae	family	Lactobacillaceae	-	-	-
feed_area_C_filtered_contigs:AE621	5	12875	0.38866	2cda240aabbda492afbb025ef4359abd	-	-	-	-	-	-	-	-	non-mobilizable	CP014887	0.0400373	Lactobacillus backii	AE621	-	genus	Loigolactobacillus	genus	Loigolactobacillus	-	-	-
feed_area_C_filtered_contigs:AA502	10	21873	0.423307	9895f7f757343bb1dce30c2d70a5be84	-	-	-	-	-	-	-	-	non-mobilizable	CP013155	0.0253218	Lactobacillus plantarum	AA502	-	genus	Lactiplantibacillus	genus	Lactiplantibacillus	-	-	-
feed_area_C_filtered_contigs:novel_ed8fd1d55b54fef98e7aca12ce63eb53	1	4203	0.63645	ed8fd1d55b54fef98e7aca12ce63eb53	rep_cluster_1405	000748__LC201956_00002	-	-	-	-	-	-	non-mobilizable	LC201956	0.0665597	Kocuria palustris	novel_ed8fd1d55b54fef98e7aca12ce63eb53	-	genus	Kocuria	genus	Kocuria	-	-	-
feed_area_C_filtered_contigs:AB398	3	7801	0.380849	48ff538c0a8c22fcacf24aab77f1bb99	-	-	-	-	-	-	-	-	non-mobilizable	MF766019	0.0403101	Pediococcus parvulus	AB398	-	genus	Pediococcus	genus	Pediococcus	-	-	-
feed_area_C_filtered_contigs:AF098	4	7663	0.480882	5b40d6108c63c79629eaeee8d0ce2a4f	-	-	-	-	-	-	-	-	non-mobilizable	KM189195	0.04288	Vibrio parahaemolyticus	AF098	-	genus	Vibrio	genus	Vibrio	-	-	-
feed_area_C_filtered_contigs:AA367	4	8981	0.317003	5c42a7a5fcecddcf880958315125b28a	rep_cluster_1118,rep_cluster_1118,rep_cluster_1118	NC009751,000381__X02529_00004,000331__NC_019148_00002	MOBP	NC_013306_00004	-	-	-	-	mobilizable	GQ900463	0.0535266	Staphylococcus epidermidis	AA367	-	multi-phylla	Bacillota,Bacteroidota,Pseudomonadota	multi-phylla	Bacillota,Bacteroidota,Pseudomonadota	-	-	-
feed_area_C_filtered_contigs:AC157	2	5990	0.395993	3c31be8794175d42a9e1d51fae495594	rep_cluster_1628	001017__NC_013543_00012	-	-	-	-	-	-	non-mobilizable	EU255257	0.013112	Lactobacillus paracasei	AC157	AL232	genus	Lacticaseibacillus	genus	Lacticaseibacillus	-	-	-
feed_area_C_filtered_contigs:AB355	3	6921	0.386794	d58293d6c4c4e72f147810e8fc10abbe	-	-	-	-	-	-	-	-	non-mobilizable	CP033554	0.0581372	Acinetobacter nosocomialis	AB355	-	genus	Acinetobacter	genus	Acinetobacter	-	-	-
feed_area_C_filtered_contigs:AB203	2	5758	0.310177	de4701266c9983a6f30b2b3040bc765f	-	-	-	-	-	-	-	-	non-mobilizable	AJ493278	0.0259767	Leuconostoc citreum	AB203	-	genus	Leuconostoc	genus	Leuconostoc	-	-	-
feed_area_C_filtered_contigs:AB475	1	4011	0.366492	24010e898660e905e61896c75dbf2034	-	-	-	-	-	-	-	-	non-mobilizable	CP031213	0.0359759	Lactobacillus brevis	AB475	-	genus	Levilactobacillus	genus	Levilactobacillus	-	-	-
feed_area_C_filtered_contigs:AA482	25	47879	0.394724	85e71df82461aea2af8492673b2d6ba1	rep_cluster_1567,rep_cluster_731	000940__CP021472,002182__CP018327	MOBQ,MOBQ	CP006036_00001,CP031177_00018	-	-	-	-	mobilizable	CP021457	0.0374354	Lactobacillus brevis	AA482	-	family	Lactobacillaceae	family	Lactobacillaceae	-	-	-
feed_area_C_filtered_contigs:AA684	1	3976	0.353873	f94eaf1b3992c2e2c2402251dd761c38	-	-	-	-	-	-	-	-	non-mobilizable	CP014629	0.0415686	Lactobacillus backii	AA684	-	genus	Loigolactobacillus	genus	Loigolactobacillus	-	-	-
feed_area_C_filtered_contigs:AB478	1	3889	0.311391	6e9966db93358eda74deee747b41f794	-	-	-	-	-	-	-	-	non-mobilizable	CP016631	0.0350415	Lactobacillus plantarum	AB478	-	genus	Lactiplantibacillus	genus	Lactiplantibacillus	-	-	-
feed_area_C_filtered_contigs:AB139	10	18408	0.381084	ec0eaa2b4866381e17cb487bd140823e	-	-	-	-	-	-	-	-	non-mobilizable	CP017198	0.0590885	Leuconostoc gelidum subsp. gasicomitatum	AB139	-	genus	Leuconostoc	genus	Leuconostoc	-	-	-
feed_area_C_filtered_contigs:AH486	1	3868	0.375646	2f8f36841f4367cdb7903d2354647693	-	-	-	-	-	-	-	-	non-mobilizable	CP014909	0.00277069	Lactobacillus lindneri	AH486	AR542	genus	Fructilactobacillus	genus	Fructilactobacillus	-	-	-
feed_area_C_filtered_contigs:novel_7056a5b59b804c11182d0d714e135413	6	14794	0.364202	7056a5b59b804c11182d0d714e135413	rep_cluster_183	AM296544	-	-	-	-	-	-	non-mobilizable	CP033741	0.080322	Enterococcus sp. FDAARGOS_553	novel_7056a5b59b804c11182d0d714e135413	-	genus	Enterococcus	genus	Enterococcus	-	-	-
feed_area_C_filtered_contigs:AE901	5	10088	0.377676	ee56b3b6a38708620adcbc4fc0286c2f	-	-	-	-	-	-	-	-	non-mobilizable	CP014630	0.0455159	Lactobacillus backii	AE901	-	family	Lactobacillaceae	family	Lactobacillaceae	-	-	-
feed_area_C_filtered_contigs:AB474	4	11224	0.380969	21081f22a915319fe735910c3cf67e75	rep_cluster_1058	000300__NC_008499_00039	-	-	-	-	-	-	non-mobilizable	CP021458	0.0394988	Lactobacillus brevis	AB474	-	family	Lactobacillaceae	family	Lactobacillaceae	-	-	-
feed_area_C_filtered_contigs:AG918	12	24955	0.428331	f7da148a46167f4dc32cd00c7f217f1b	-	-	-	-	-	-	-	-	non-mobilizable	CP035409	0.0193714	Bacillus subtilis	AG918	AQ974	genus	Bacillus	genus	Bacillus	-	-	-
feed_area_C_filtered_contigs:novel_8bfc16261c32b29d4c194e2ddc37ba34	1	3658	0.408967	8bfc16261c32b29d4c194e2ddc37ba34	-	-	MOBP	CP029393_00001	-	-	-	-	mobilizable	CP029393	0.0656822	Acinetobacter defluvii	novel_8bfc16261c32b29d4c194e2ddc37ba34	-	genus	Acinetobacter	genus	Acinetobacter	-	-	-
feed_area_C_filtered_contigs:AA967	2	6603	0.432682	d4db059c4deb22b6e3ed6a26daf09ac3	rep_cluster_1299	000616__NC_019233_00001	-	-	-	-	-	-	non-mobilizable	NC_019219	0.0396325	Lactobacillus plantarum	AA967	-	family	Lactobacillaceae	family	Lactobacillaceae	-	-	-
feed_area_C_filtered_contigs:AB392	12	23728	0.420474	daeef18cc5847325e11b0820fab5159f	-	-	-	-	-	-	-	-	non-mobilizable	CP017698	0.0496454	Lactobacillus coryniformis subsp. torquens DSM 20004 = KCTC 3535	AB392	-	genus	Loigolactobacillus	genus	Loigolactobacillus	-	-	-
feed_area_C_filtered_contigs:novel_4ce947daa4471a253ce09da720b3a2a4	4	7521	0.485707	4ce947daa4471a253ce09da720b3a2a4	-	-	MOBP	NC_021572_00002	-	-	-	-	mobilizable	JN793951	0.0637124	Lactobacillus casei	novel_4ce947daa4471a253ce09da720b3a2a4	-	genus	Lacticaseibacillus	genus	Lacticaseibacillus	-	-	-
feed_area_C_filtered_contigs:AH060	5	10760	0.326766	ade22f9f5c5cc03cad7d808d4106f602	-	-	-	-	-	-	-	-	non-mobilizable	CP016842	0.0246043	Brochothrix thermosphacta	AH060	AR116	genus	Brochothrix	genus	Brochothrix	-	-	-
feed_area_C_filtered_contigs:AH213	3	8274	0.393764	e2c8f094dcacd8828f44178d2517a275	-	-	-	-	-	-	-	-	non-mobilizable	CP032651	0.0252411	Lactobacillus plantarum	AH213	-	genus	Lactiplantibacillus	genus	Lactiplantibacillus	-	-	-
feed_area_C_filtered_contigs:AB138	1	3488	0.425459	432ad7bff0637e8a9b82a506bc9b94dd	-	-	-	-	-	-	-	-	non-mobilizable	CP042398	0.0523149	Leuconostoc citreum	AB138	-	genus	Leuconostoc	genus	Leuconostoc	-	-	-
feed_area_C_filtered_contigs:novel_4b93e735556a8d43a0ceb5193226606a	7	14216	0.374648	4b93e735556a8d43a0ceb5193226606a	rep_cluster_707	002176__NZ_AVAB01000114_00021	-	-	-	-	-	-	non-mobilizable	AP014682	0.0774628	Lactobacillus hokkaidonensis JCM 18461	novel_4b93e735556a8d43a0ceb5193226606a	-	family	Lactobacillaceae	family	Lactobacillaceae	-	-	-
feed_area_C_filtered_contigs:AB471	10	19924	0.349729	8ced278b5e843a6641e2ef0ce16c0adb	rep_cluster_1229	000525__CP006247_00002	-	-	-	-	-	-	non-mobilizable	CP035573	0.0394988	Lactobacillus plantarum	AB471	-	family	Lactobacillaceae	family	Lactobacillaceae	-	-	-
feed_area_C_filtered_contigs:AC152	1	3391	0.442052	35c8aa9fb010f082b01a86667e827361	rep_cluster_1298	000615__HQ259051_00002	-	-	-	-	-	-	non-mobilizable	NC_014619	0.000656154	Lactobacillus casei	AC152	AL225	genus	Lacticaseibacillus	genus	Lacticaseibacillus	-	-	-
feed_area_C_filtered_contigs:AB008	4	9252	0.376351	e5c822b64346e003d093ce8ce466f41b	-	-	MOBP	NC_021158_00020	-	-	MOBP,MOBP	NC_007171,NC_007171	mobilizable	NC_021158	0.0461689	Psychrobacter maritimus	AB008	-	genus	Psychrobacter	genus	Psychrobacter	-	-	-
feed_area_C_filtered_contigs:novel_eaf0db6f0c47bd2ba5ea1b3ecac35d6b	12	23030	0.314199	eaf0db6f0c47bd2ba5ea1b3ecac35d6b	rep_cluster_1663	001064__CP001709	-	-	-	-	-	-	non-mobilizable	NC_013164	0.0914855	Anaerococcus prevotii DSM 20548	novel_eaf0db6f0c47bd2ba5ea1b3ecac35d6b	-	genus	Anaerococcus	genus	Anaerococcus	-	-	-
feed_area_C_filtered_contigs:AE623	1	3260	0.432515	097c7cc37d35bce9806a1046cd052fde	-	-	-	-	-	-	-	-	non-mobilizable	NC_022993	0.0277775	Geobacillus sp. 610	AE623	-	genus	Geobacillus	genus	Geobacillus	-	-	-
feed_area_C_filtered_contigs:AB705	2	4860	0.424897	2cdc434b1979a14a8e4f38d4e2dd597b	-	-	MOBP,MOBP	AF003958_00007,CP033128_00002	-	-	-	-	mobilizable	LN873255	0.00737682	Acinetobacter johnsonii	AB705	AK588	genus	Acinetobacter	genus	Acinetobacter	-	-	-
feed_area_C_filtered_contigs:AB484	4	9579	0.355883	95f53c3aae13c5e0fe1d30adf3f9b362	-	-	-	-	-	-	-	-	non-mobilizable	CP037437	0.0579033	Lactobacillus plantarum	AB484	-	genus	Lactiplantibacillus	genus	Lactiplantibacillus	-	-	-
feed_area_C_filtered_contigs:AB472	3	8074	0.336512	730f6e523b9b781087a095cd68765c29	-	-	-	-	-	-	-	-	non-mobilizable	NC_012031	0.0352724	Pediococcus pentosaceus	AB472	-	genus	Pediococcus	genus	Pediococcus	-	-	-
feed_area_C_filtered_contigs:novel_03085261a435ea2ded60ea5be422846d	1	3219	0.404163	03085261a435ea2ded60ea5be422846d	Col3M	000015__JX514065	-	-	-	-	-	-	non-mobilizable	MF062089	0.0400373	Proteus mirabilis	novel_03085261a435ea2ded60ea5be422846d	-	phylum	Pseudomonadota	phylum	Pseudomonadota	-	-	-
feed_area_C_filtered_contigs:AC259	11	21715	0.545522	996701c6998fc77b0f437ae33c55d28a	-	-	-	-	-	-	-	-	non-mobilizable	DQ390458	0.0583726	Corynebacterium sp. L2-79-05	AC259	-	genus	Corynebacterium	genus	Corynebacterium	-	-	-
feed_area_C_filtered_contigs:AD066	4	7055	0.429483	4e45b437df04626192d9e0837268e48c	-	-	-	-	-	-	-	-	non-mobilizable	NC_015657	0.0157245	Frankia symbiont of Datisca glomerata	AD066	AM493	genus	Frankia	genus	Frankia	-	-	-
feed_area_C_filtered_contigs:AE284	4	9582	0.363912	9a0c59e3a5d02d87881ae499bd20852a	-	-	-	-	-	-	-	-	non-mobilizable	CP032755	0.0458408	Lactobacillus plantarum subsp. argentoratensis	AE284	-	genus	Lactiplantibacillus	genus	Lactiplantibacillus	-	-	-
feed_area_C_filtered_contigs:AB214	1	3096	0.364987	32be630064b0603371c7566bef1423a4	-	-	-	-	-	-	-	-	non-mobilizable	CP012876	0.0496454	Weissella cibaria	AB214	-	genus	Weissella	genus	Weissella	-	-	-
feed_area_C_filtered_contigs:AC607	3	5634	0.425985	377a69fdbc27c61ac54e9186cc00fb2c	-	-	-	-	-	-	-	-	non-mobilizable	KF986324	0.0567566	Lactobacillus casei	AC607	-	genus	Lacticaseibacillus	genus	Lacticaseibacillus	-	-	-
feed_area_C_filtered_contigs:novel_68d22d9b66cb5fdfebf6347c8130ae96	3	7705	0.391823	68d22d9b66cb5fdfebf6347c8130ae96	Inc11,Inc11	000041__NC_006376_00001,000040__GU363552_00003	-	-	-	-	-	-	non-mobilizable	MG944248	0.0766828	Lactobacillus plantarum	novel_68d22d9b66cb5fdfebf6347c8130ae96	-	multi-phylla	Bacillota,Campylobacterota,Pseudomonadota	multi-phylla	Bacillota,Campylobacterota,Pseudomonadota	-	-	-
feed_area_C_filtered_contigs:novel_33c8246c450a75bd73562ce9728e41ef	1	2995	0.444407	33c8246c450a75bd73562ce9728e41ef	-	-	MOBV	NC_017466_00002	-	-	-	-	mobilizable	NC_017466	0.0955937	Lactobacillus casei	novel_33c8246c450a75bd73562ce9728e41ef	-	family	Lactobacillaceae	family	Lactobacillaceae	-	-	-
feed_area_C_filtered_contigs:AE385	10	14829	0.497404	c45ebfcf645958da753d5166a985acaa	-	-	-	-	-	-	-	-	non-mobilizable	CP014789	0.035505	Lactobacillus oris	AE385	-	genus	Limosilactobacillus	genus	Limosilactobacillus	-	-	-
feed_area_C_filtered_contigs:novel_171211817497383b70e0b88fb6c5d4fb	3	7896	0.351317	171211817497383b70e0b88fb6c5d4fb	rep_cluster_589	002005__CP012876_00012	MOBV	NC_016821_00017	-	-	-	-	mobilizable	CP027428	0.0706202	Weissella cibaria	novel_171211817497383b70e0b88fb6c5d4fb	-	order	Lactobacillales	order	Lactobacillales	-	-	-
feed_area_C_filtered_contigs:novel_ca0e06fc39fb47ddd9ae7f694654d744	1	2878	0.654274	ca0e06fc39fb47ddd9ae7f694654d744	rep_cluster_1405	000749__LC201957_00001	-	-	-	-	-	-	non-mobilizable	LC201957	0.0820539	Kocuria palustris	novel_ca0e06fc39fb47ddd9ae7f694654d744	-	genus	Kocuria	genus	Kocuria	-	-	-
feed_area_C_filtered_contigs:novel_fc5c9e2fdd2ee06d52eb344d3c20f4d2	2	5513	0.369672	fc5c9e2fdd2ee06d52eb344d3c20f4d2	rep_cluster_1102,rep_cluster_1102	000359__AB024514_00001,000360__NC_014367_00001	-	-	-	-	-	-	non-mobilizable	AB024514	0.0693234	Lactobacillus plantarum	novel_fc5c9e2fdd2ee06d52eb344d3c20f4d2	-	family	Lactobacillaceae	family	Lactobacillaceae	-	-	-
feed_area_C_filtered_contigs:novel_a16aca0412f5b1255422e3a745891dea	5	8376	0.3633	a16aca0412f5b1255422e3a745891dea	rep_cluster_1041,rep_cluster_1154	000286__CP019145,000434__KX426231_00005	-	-	-	-	-	-	non-mobilizable	CP032138	0.0747985	Acinetobacter sp. WCHAc010052	novel_a16aca0412f5b1255422e3a745891dea	-	genus	Acinetobacter	genus	Acinetobacter	-	-	-
feed_area_C_filtered_contigs:novel_8c37fdc94047711c3fae0cefdd6872e9	1	2832	0.643362	8c37fdc94047711c3fae0cefdd6872e9	rep_cluster_1405	000748__LC201956_00002	-	-	-	-	-	-	non-mobilizable	LC201956	0.0962153	Kocuria palustris	novel_8c37fdc94047711c3fae0cefdd6872e9	-	genus	Kocuria	genus	Kocuria	-	-	-
feed_area_C_filtered_contigs:AH480	3	6311	0.46316	c897a362011fa8ffd1bcf66116c9f63a	-	-	-	-	-	-	-	-	non-mobilizable	CP012656	0.0351567	Lactobacillus plantarum	AH480	-	genus	Lactiplantibacillus	genus	Lactiplantibacillus	-	-	-
feed_area_C_filtered_contigs:AF633	4	8431	0.419049	4217ec0377da1168e8f4e48cf0d96574	-	-	-	-	-	-	-	-	non-mobilizable	KJ868092	0.0334751	Lactobacillus pentosus	AF633	-	genus	Lactiplantibacillus	genus	Lactiplantibacillus	-	-	-
feed_area_C_filtered_contigs:AF706	3	7710	0.387808	65f4bd6b057dc2b1bcaf0da57a5902f6	rep_cluster_689,rep_cluster_689	002155__NC_001370_00001,002153__AB370335_00002	MOBV	NC_016034_00003	-	-	-	-	mobilizable	KT247376	0.0549966	Lactobacillus plantarum	AF706	-	family	Lactobacillaceae	family	Lactobacillaceae	-	-	-
feed_area_C_filtered_contigs:AB631	1	2786	0.293252	aa1c53e1c78ca16280c9ba347c01bd1c	rep_cluster_1017,rep_cluster_1017	000265__NC_019146_00001,000261__GQ900456	-	-	-	-	-	-	non-mobilizable	NC_019146	0.04288	Staphylococcus aureus	AB631	-	genus	Staphylococcus	genus	Staphylococcus	-	-	-
feed_area_C_filtered_contigs:novel_4fe0b19133eeea2ffbb7896d3c70489f	2	3939	0.339172	4fe0b19133eeea2ffbb7896d3c70489f	-	-	MOBP	NC_006977_00007	-	-	-	-	mobilizable	AB369999	0.0702918	Staphylococcus aureus	novel_4fe0b19133eeea2ffbb7896d3c70489f	-	genus	Staphylococcus	genus	Staphylococcus	-	-	-
feed_area_C_filtered_contigs:AD476	1	2778	0.354212	a9a78a4847f724a82057ea8a4ef36481	Inc11	000037__LM651913_00001	-	-	-	-	-	-	non-mobilizable	AB370334	0.0221335	Lactobacillus brevis	AD476	AN044	multi-phylla	Bacillota,Campylobacterota,Pseudomonadota	multi-phylla	Bacillota,Campylobacterota,Pseudomonadota	-	-	-
feed_area_C_filtered_contigs:AC471	3	7353	0.413845	5b7af3857d77cd5800efe9a194aee8b5	-	-	-	-	MPF_T	NC_011839_00038	-	-	non-mobilizable	CP035160	0.0531179	Lactobacillus plantarum	AC471	-	genus	Lactiplantibacillus	genus	Lactiplantibacillus	-	-	-
feed_area_C_filtered_contigs:AH226	16	27191	0.41146	fc9b271e2c2d4d4c786db85614c41e92	-	-	-	-	-	-	-	-	non-mobilizable	CP035192	0.0293293	Bacillus subtilis	AH226	-	genus	Bacillus	genus	Bacillus	-	-	-
feed_area_C_filtered_contigs:AH434	6	12941	0.419751	1dfbaac5d4581132833c7775337680f0	-	-	-	-	-	-	-	-	non-mobilizable	CP039711	0.0246043	Thermoactinomyces vulgaris	AH434	AR490	genus	Thermoactinomyces	genus	Thermoactinomyces	-	-	-
feed_area_C_filtered_contigs:AB732	1	2646	0.30839	6d76ed930d2a1862b3ee571431ab1711	rep_cluster_1017	000262__NC_007169_00002	-	-	-	-	-	-	non-mobilizable	CP042007	0.0272504	Staphylococcus aureus	AB732	-	class	Bacilli	class	Bacilli	-	-	-
feed_area_C_filtered_contigs:AE888	7	12530	0.39186	53722ecfeb242656ccca1b3ebbb331a4	-	-	MOBQ	CP032362_00002	-	-	-	-	mobilizable	CP028982	0.0387085	Lactobacillus plantarum	AE888	-	family	Lactobacillaceae	family	Lactobacillaceae	-	-	-
feed_area_C_filtered_contigs:AE601	4	7099	0.36639	2c891359d5dc57d44d7c43007cdce995	Inc13	000059__FN394966_00002	MOBV	NC_016034_00003	-	-	-	-	mobilizable	JN084215	0.0478612	Lactobacillus buchneri CD034	AE601	-	multi-phylla	Bacillota,Campylobacterota,Cyanobacteriota,Pseudomonadota	multi-phylla	Bacillota,Campylobacterota,Cyanobacteriota,Pseudomonadota	-	-	-
feed_area_C_filtered_contigs:novel_8b9e73a1986782eaee9ee08c3523afd8	1	2586	0.350348	8b9e73a1986782eaee9ee08c3523afd8	rep_cluster_443	001785__NC_019385_00002	-	-	-	-	-	-	non-mobilizable	JX023543	0.0887833	Enterococcus faecalis	novel_8b9e73a1986782eaee9ee08c3523afd8	-	multi-phylla	Actinomycetota,Bacillota	multi-phylla	Actinomycetota,Bacillota	-	-	-
feed_area_C_filtered_contigs:AB625	2	4501	0.419018	c877c5793e9b4d72140b7ce65084285e	-	-	-	-	-	-	-	-	non-mobilizable	MK251542	0.0450347	Glaesserella parasuis	AB625	-	family	Pasteurellaceae	family	Pasteurellaceae	-	-	-
feed_area_C_filtered_contigs:novel_f9fba9428f223eff0fba5535ddae7237	10	15087	0.379333	f9fba9428f223eff0fba5535ddae7237	rep_cluster_707	002180__CP003141_00004	-	-	-	-	-	-	non-mobilizable	CP025691	0.0774628	Lactobacillus plantarum	novel_f9fba9428f223eff0fba5535ddae7237	-	family	Lactobacillaceae	family	Lactobacillaceae	-	-	-
feed_area_C_filtered_contigs:AF239	2	4378	0.398127	ede9b4a7bd88ebde9319a1450b877a13	-	-	-	-	-	-	-	-	non-mobilizable	CP032276	0.0283151	Acinetobacter sp. WCHAc010034	AF239	-	genus	Acinetobacter	genus	Acinetobacter	-	-	-
feed_area_C_filtered_contigs:AG690	3	5051	0.408038	d825d74c009ce90cfa261134b1b396b3	rep_cluster_1649	001048__NC_010078_00001	-	-	-	-	-	-	non-mobilizable	CP012880	0.0389696	Weissella cibaria	AG690	-	genus	Weissella	genus	Weissella	-	-	-
feed_area_C_filtered_contigs:AC126	1	2527	0.388207	df631d95b826dcf304f6597157ca8530	rep_cluster_1102	000359__AB024514_00001	-	-	-	-	-	-	non-mobilizable	AB024514	0.004991	Lactobacillus plantarum	AC126	AL191	family	Lactobacillaceae	family	Lactobacillaceae	-	-	-
feed_area_C_filtered_contigs:AD958	5	9769	0.381718	a44d6c3a1f500a9cc4bfa4491bf14abe	rep_cluster_689,rep_cluster_689	002155__NC_001370_00001,002154__CP003139_00001	-	-	-	-	-	-	non-mobilizable	CP019715	0.0556462	Lactobacillus plantarum	AD958	-	family	Lactobacillaceae	family	Lactobacillaceae	-	-	-
feed_area_C_filtered_contigs:AF512	1	2461	0.379927	296e0ab9c39468aac483c1ff39436083	rep_cluster_1769	001189__NC_014627_00002	-	-	-	-	-	-	non-mobilizable	HQ116412	0.0188053	Lactobacillus plantarum	AF512	AP469	genus	Lactiplantibacillus	genus	Lactiplantibacillus	-	-	-
feed_area_C_filtered_contigs:AF456	3	5156	0.567494	747c46cd255321fd1b726efa3a12d73a	rep_cluster_1366,rep_cluster_1838	000685__NC_011030_00002,001264__NC_002099_00003	-	-	-	-	-	-	non-mobilizable	NC_002099	0.0461689	Corynebacterium glutamicum	AF456	-	genus	Corynebacterium	genus	Corynebacterium	-	-	-
feed_area_C_filtered_contigs:AH222	4	8097	0.500062	af3059123303c42478b346dcc0864921	-	-	-	-	-	-	-	-	non-mobilizable	CP031206	0.0405854	Lactobacillus brevis	AH222	-	genus	Levilactobacillus	genus	Levilactobacillus	-	-	-
feed_area_C_filtered_contigs:AE918	3	5388	0.382888	60480cb2b24ba425c5b3c8ee9a1ebdfe	rep_cluster_1299	000616__NC_019233_00001	MOBP	CP014333_00030	-	-	-	-	mobilizable	CP005983	0.047688	Lactobacillus brevis BSO 464	AE918	-	family	Lactobacillaceae	family	Lactobacillaceae	-	-	-
feed_area_C_filtered_contigs:AD470	2	4147	0.370871	5ae2e42c7303f823e30fe3b157360a3f	rep_cluster_1825	001244__NC_011223_00012	-	-	-	-	-	-	non-mobilizable	KJ868088	0.0404475	Lactobacillus pentosus	AD470	-	family	Lactobacillaceae	family	Lactobacillaceae	-	-	-
feed_area_C_filtered_contigs:AA705	1	2288	0.576049	38634cada2360fd85fee3f314f83db28	rep_cluster_1929	001368__NC_022074_00001	-	-	-	-	-	-	non-mobilizable	AP012166	0.00557568	Komagataeibacter medellinensis NBRC 3288	AA705	AJ000	family	Acetobacteraceae	family	Acetobacteraceae	-	-	-
feed_area_C_filtered_contigs:novel_68cca1dba07f9d694d612f155f78ce01	1	2249	0.302801	68cca1dba07f9d694d612f155f78ce01	rep_cluster_1118	000383__AE015931_00004	-	-	-	-	MOBP	NC_025177	mobilizable	AE015931	0.0893096	Staphylococcus epidermidis ATCC 12228	novel_68cca1dba07f9d694d612f155f78ce01	-	multi-phylla	Bacillota,Bacteroidota,Pseudomonadota	multi-phylla	Bacillota,Bacteroidota,Pseudomonadota	-	-	-
feed_area_C_filtered_contigs:AD959	2	4152	0.389451	a581af525f2d2a758e281085e931be6b	rep_cluster_1402	000741__KJ868090_00001	-	-	-	-	-	-	non-mobilizable	KJ868090	0.0277775	Lactobacillus pentosus	AD959	-	genus	Lactiplantibacillus	genus	Lactiplantibacillus	-	-	-
feed_area_C_filtered_contigs:novel_39caa04f35631d355d54eea4c8db67b3	1	2224	0.392536	39caa04f35631d355d54eea4c8db67b3	rep_cluster_1102	000360__NC_014367_00001	-	-	-	-	-	-	non-mobilizable	AB024514	0.0949813	Lactobacillus plantarum	novel_39caa04f35631d355d54eea4c8db67b3	-	family	Lactobacillaceae	family	Lactobacillaceae	-	-	-
feed_area_C_filtered_contigs:novel_b718436dded48da6092e2b836edc88bd	3	5894	0.400747	b718436dded48da6092e2b836edc88bd	rep_cluster_454	001798__NC_009516_00002	-	-	-	-	-	-	non-mobilizable	NC_009516	0.0981375	Psychrobacter sp. PRwf-1	novel_b718436dded48da6092e2b836edc88bd	-	genus	Psychrobacter	genus	Psychrobacter	-	-	-
feed_area_C_filtered_contigs:novel_75e0c510fb547aaa02ce63138b941962	15	20269	0.385564	75e0c510fb547aaa02ce63138b941962	rep_cluster_1247,rep_cluster_1282	000555__CP019152_00006,000599__KX426232_00098	MOBQ	LN865144_00010	-	-	-	-	mobilizable	CP016900	0.0909306	Acinetobacter soli	novel_75e0c510fb547aaa02ce63138b941962	-	genus	Acinetobacter	genus	Acinetobacter	-	-	-
feed_area_C_filtered_contigs:AB304	1	2171	0.325196	efcfeb7c0cd555c780af9cb0cffb88ef	-	-	-	-	-	-	-	-	non-mobilizable	CP012178	0.0332581	Lactobacillus farciminis	AB304	-	genus	Companilactobacillus	genus	Companilactobacillus	-	-	-
feed_area_C_filtered_contigs:novel_9683a9ce15aba88832e123c5c6c28677	2	3499	0.407259	9683a9ce15aba88832e123c5c6c28677	rep_cluster_1127	000404__NC_021668_00018	-	-	-	-	-	-	non-mobilizable	CP014946	0.0937829	Psychrobacter alimentarius	novel_9683a9ce15aba88832e123c5c6c28677	-	genus	Psychrobacter	genus	Psychrobacter	-	-	-
feed_area_C_filtered_contigs:AC169	3	5358	0.37682	9065ad33ad76caa680495de4fbb1da6a	rep_cluster_1202	000492__KC019311_00003	-	-	-	-	-	-	non-mobilizable	MK167463	0.0535266	Lactobacillus plantarum	AC169	-	genus	Lactiplantibacillus	genus	Lactiplantibacillus	-	-	-
feed_area_C_filtered_contigs:novel_5127ce136231bfe151e37c756627889f	1	2094	0.387775	5127ce136231bfe151e37c756627889f	rep_cluster_1202	000492__KC019311_00003	-	-	-	-	-	-	non-mobilizable	MK167463	0.0829489	Lactobacillus plantarum	novel_5127ce136231bfe151e37c756627889f	-	genus	Lactiplantibacillus	genus	Lactiplantibacillus	-	-	-
feed_area_C_filtered_contigs:novel_15e6fd1bc7f13d1ef206559f16268d4c	2	3528	0.338435	15e6fd1bc7f13d1ef206559f16268d4c	rep_cluster_1880	001316__JX174168	-	-	-	-	-	-	non-mobilizable	CP019583	0.0690061	Lactobacillus helveticus	novel_15e6fd1bc7f13d1ef206559f16268d4c	-	family	Lactobacillaceae	family	Lactobacillaceae	-	-	-
feed_area_C_filtered_contigs:AB883	1	2058	0.391642	a00a12f3c987a4f0a1667d00291fa0d0	rep_cluster_689	002154__CP003139_00001	-	-	-	-	-	-	non-mobilizable	AF459640	0.0157789	Lactobacillus paraplantarum	AB883	AK853	family	Lactobacillaceae	family	Lactobacillaceae	-	-	-
feed_area_C_filtered_contigs:AF441	2	3750	0.367733	b9a16776cf96e61a807527078dd2486e	-	-	-	-	-	-	-	-	non-mobilizable	CP012025	0.0451943	Bacillus smithii	AF441	-	genus	Bacillus	genus	Bacillus	-	-	-
feed_area_C_filtered_contigs:AB399	1	2052	0.468324	38658fd25e7e98a55d1ddb1da723055e	-	-	-	-	-	-	-	-	non-mobilizable	CP035570	0.0590885	Lactobacillus plantarum	AB399	-	genus	Lactiplantibacillus	genus	Lactiplantibacillus	-	-	-
feed_area_C_filtered_contigs:novel_b1f80c65216d863fef53bc23a57ec229	2	3733	0.339137	b1f80c65216d863fef53bc23a57ec229	rep_cluster_1226	000523__LT594096_00001	-	-	-	-	-	-	non-mobilizable	NC_017164	0.0709514	Acinetobacter baumannii 1656-2	novel_b1f80c65216d863fef53bc23a57ec229	-	class	Gammaproteobacteria	class	Gammaproteobacteria	-	-	-
feed_area_C_filtered_contigs:AD472	1	2034	0.359882	ae91f981a97fbd8589a40ea21d7be65a	Inc11,Inc11	000038__AY425961_00002,000042__NC_011798_00002	-	-	-	-	-	-	non-mobilizable	EU429343	0.0579033	Lactobacillus farciminis KCTC 3681 = DSM 20184	AD472	-	genus	Companilactobacillus	genus	Companilactobacillus	-	-	-
feed_area_C_filtered_contigs:AC167	1	2029	0.331198	e99eb697ed659a0536b93707468d03e0	rep_cluster_1861	001296__NC_006399_00002	-	-	-	-	-	-	non-mobilizable	AJ716330	0.0498292	Lactobacillus plantarum	AC167	-	family	Lactobacillaceae	family	Lactobacillaceae	-	-	-
feed_area_C_filtered_contigs:AC193	5	7800	0.382436	b0ea4d16a8388a04d678025eea3fec30	-	-	-	-	-	-	-	-	non-mobilizable	CP014914	0.0581372	Lactobacillus paracollinoides	AC193	-	genus	Secundilactobacillus	genus	Secundilactobacillus	-	-	-
feed_area_C_filtered_contigs:novel_bffab2a31969c4093f38fe7cf30fe8ff	1	2019	0.400198	bffab2a31969c4093f38fe7cf30fe8ff	-	-	MOBP	NZ_AFDA02000006_00006	-	-	-	-	mobilizable	CP042562	0.0637124	Acinetobacter baumannii	novel_bffab2a31969c4093f38fe7cf30fe8ff	-	class	Gammaproteobacteria	class	Gammaproteobacteria	-	-	-
feed_area_C_filtered_contigs:AF465	1	1984	0.250504	06102bc0a6ca1bac60db77726fa482d6	-	-	-	-	-	-	-	-	non-mobilizable	CP013718	0.0547827	Staphylococcus equorum	AF465	-	genus	Staphylococcus	genus	Staphylococcus	-	-	-
feed_area_C_filtered_contigs:AG511	2	3649	0.297616	f4e0e9b3f43651f38403906fc635bf15	rep_cluster_1480	000819__GQ900376_00002	MOBP	CP013719_00002	-	-	-	-	mobilizable	NC_013371	0.0556462	Staphylococcus sp. 693-2	AG511	-	genus	Staphylococcus	genus	Staphylococcus	-	-	-
feed_area_C_filtered_contigs:AE494	3	5074	0.390225	867bc21d92f6da33a031a5b43688403d	-	-	-	-	-	-	-	-	non-mobilizable	CP020930	0.0368186	Weissella cibaria	AE494	-	genus	Weissella	genus	Weissella	-	-	-
feed_area_C_filtered_contigs:novel_a474ebe7a2cba5902b75eb3264fde702	4	6543	0.449947	a474ebe7a2cba5902b75eb3264fde702	-	-	MOBQ	CP032362_00002	-	-	-	-	mobilizable	CP028982	0.0744324	Lactobacillus plantarum	novel_a474ebe7a2cba5902b75eb3264fde702	-	family	Lactobacillaceae	family	Lactobacillaceae	-	-	-
feed_area_C_filtered_contigs:novel_b4cacdfc5d5653390a99982c25884104	4	5842	0.347484	b4cacdfc5d5653390a99982c25884104	-	-	MOBV	NC_016821_00017	-	-	-	-	mobilizable	CP016331	0.0898429	Leuconostoc garlicum	novel_b4cacdfc5d5653390a99982c25884104	-	order	Lactobacillales	order	Lactobacillales	-	-	-
feed_area_C_filtered_contigs:AG160	1	1865	0.642359	b805030c61e2dcaba1dc893d348bb61b	-	-	-	-	-	-	-	-	non-mobilizable	LC201957	0.0393656	Kocuria palustris	AG160	-	genus	Kocuria	genus	Kocuria	-	-	-
feed_area_C_filtered_contigs:AB630	4	5684	0.357495	8f059db1c4599864c117395ae7e90620	Inc11	EU185047	-	-	-	-	-	-	non-mobilizable	CP029969	0.0277775	Lactobacillus curvatus	AB630	-	multi-phylla	Bacillota,Campylobacterota,Pseudomonadota	multi-phylla	Bacillota,Campylobacterota,Pseudomonadota	-	-	-
feed_area_C_filtered_contigs:AB020	1	1784	0.350336	985a0ed7fea95a50dcbd69e895a531ce	Inc11	000034__NC_002192_00002	-	-	-	-	-	-	non-mobilizable	NC_002192	0.0340249	Lactococcus lactis	AB020	-	multi-phylla	Bacillota,Campylobacterota,Pseudomonadota	multi-phylla	Bacillota,Campylobacterota,Pseudomonadota	-	-	-
feed_area_C_filtered_contigs:novel_6d74f5b0691d4ebda8be9e9c6ff822c3	5	7636	0.342719	6d74f5b0691d4ebda8be9e9c6ff822c3	rep_cluster_1254,rep_cluster_1364	000563__CP015621_00010,000682__CU468232_00001	-	-	-	-	-	-	non-mobilizable	JX101644	0.0786628	Acinetobacter sp. M131	novel_6d74f5b0691d4ebda8be9e9c6ff822c3	-	class	Gammaproteobacteria	class	Gammaproteobacteria	-	-	-
feed_area_C_filtered_contigs:AD475	3	4715	0.376882	7856d982ce25d2053b66148177bda1ef	Inc11,Inc11	000042__NC_011798_00002,000040__GU363552_00003	-	-	-	-	-	-	non-mobilizable	CP019714	0.0400373	Lactobacillus plantarum	AD475	-	multi-phylla	Bacillota,Campylobacterota,Pseudomonadota	multi-phylla	Bacillota,Campylobacterota,Pseudomonadota	-	-	-
feed_area_C_filtered_contigs:AE378	2	2907	0.362229	98ec29c4f674f9086eb29f2dfc6868a4	-	-	-	-	-	-	-	-	non-mobilizable	CP031713	0.0567566	Acinetobacter wuhouensis	AE378	-	genus	Acinetobacter	genus	Acinetobacter	-	-	-
feed_area_C_filtered_contigs:AE379	3	4436	0.367223	c11ddc0e48781815401fc0631b702485	-	-	MOBQ	NZ_AFDA02000010_00002	-	-	-	-	mobilizable	CP019150	0.0195632	Acinetobacter lwoffii	AE379	AO147	genus	Acinetobacter	genus	Acinetobacter	-	-	-
feed_area_C_filtered_contigs:AA969	1	1666	0.451381	b72d5888374356df224cedd92c9f0528	-	-	-	-	-	-	-	-	non-mobilizable	CP012658	0.0263945	Lactobacillus plantarum	AA969	-	genus	Lactiplantibacillus	genus	Lactiplantibacillus	-	-	-
feed_area_C_filtered_contigs:AG900	2	2982	0.668343	c44687d10c7fdba5b8bc0fb328313e72	-	-	-	-	-	-	-	-	non-mobilizable	LC317093	0.0380652	Kocuria palustris	AG900	-	genus	Kocuria	genus	Kocuria	-	-	-
feed_area_C_filtered_contigs:novel_b68a9392a3a0917af02b6ca72322a402	3	4022	0.355793	b68a9392a3a0917af02b6ca72322a402	rep_cluster_1058	000300__NC_008499_00039	-	-	-	-	-	-	non-mobilizable	KF559314	0.0696435	Lactobacillus sakei	novel_b68a9392a3a0917af02b6ca72322a402	-	family	Lactobacillaceae	family	Lactobacillaceae	-	-	-
feed_area_C_filtered_contigs:AH074	6	8258	0.456527	60756b71ba20f47e9038cdefa5c0795d	-	-	-	-	-	-	-	-	non-mobilizable	CP035227	0.0560862	Bacillus subtilis	AH074	-	genus	Bacillus	genus	Bacillus	-	-	-
feed_area_C_filtered_contigs:AB640	2	2944	0.293478	3bda4161fb51a4d0fabbe0e305764f4f	rep_cluster_1230,rep_cluster_2234	V01277,HF677199	-	-	-	-	-	-	non-mobilizable	CP015627	0.0239063	Staphylococcus pseudintermedius	AB640	AK498	family	Staphylococcaceae	family	Staphylococcaceae	-	-	-
feed_area_C_filtered_contigs:AE603	1	1490	0.334899	a5debfeff9523aa52b6367a85f411540	-	-	-	-	-	-	-	-	non-mobilizable	CP028984	0.0296126	Lactobacillus plantarum	AE603	-	genus	Lactiplantibacillus	genus	Lactiplantibacillus	-	-	-
feed_area_C_filtered_contigs:AB646	2	2518	0.300635	02755796d1998065fbb36ff7bad4fa1f	rep_cluster_1017,rep_cluster_1017	AM399081,000263__NC_013392_00001	-	-	-	-	-	-	non-mobilizable	MH251945	0.0332581	Staphylococcus aureus subsp. aureus ECT-R 2	AB646	-	class	Bacilli	class	Bacilli	-	-	-
feed_area_C_filtered_contigs:AD467	2	2543	0.346441	abcf3083c5e0be8d7f539fd6697c5c8a	-	-	-	-	-	-	-	-	non-mobilizable	CP012892	0.0554283	Lactobacillus gallinarum	AD467	-	genus	Lactobacillus	genus	Lactobacillus	-	-	-
feed_area_C_filtered_contigs:AF758	1	1286	0.336703	ff2459715ad9fe3770f888968e895882	rep_cluster_987	002468__KY018598	-	-	-	-	-	-	non-mobilizable	KY018598	0.0501998	Salinicoccus sp.	AF758	-	genus	Salinicoccus	genus	Salinicoccus	-	-	-
feed_area_C_filtered_contigs:novel_e0fc265dae412636f9973c238cbd77d0	1	1275	0.388235	e0fc265dae412636f9973c238cbd77d0	rep_cluster_1739	001157__AY662331_00006	-	-	-	-	-	-	non-mobilizable	AY662331	0.0726524	Lactobacillus paracasei subsp. paracasei	novel_e0fc265dae412636f9973c238cbd77d0	-	genus	Lacticaseibacillus	genus	Lacticaseibacillus	-	-	-
feed_area_C_filtered_contigs:AB731	1	1258	0.304452	cbdf821184ea504dcb9d727f7f15487f	rep_cluster_1017	000262__NC_007169_00002	-	-	-	-	-	-	non-mobilizable	MH785245	0.0340249	Staphylococcus aureus	AB731	-	class	Bacilli	class	Bacilli	-	-	-
feed_area_C_filtered_contigs:AG271	1	1251	0.52518	7bcdc32472cb73df82d7067511c6166c	-	-	-	-	-	-	-	-	non-mobilizable	NC_019049	0.0545702	Escherichia coli	AG271	-	genus	Escherichia	genus	Escherichia	-	-	-
feed_area_C_filtered_contigs:AB348	2	2333	0.404629	0ce9612af6a7af84fddc71ec9fba0b22	-	-	-	-	-	-	-	-	non-mobilizable	CP044048	0.0519203	Klebsiella pneumoniae	AB348	-	genus	Klebsiella	genus	Klebsiella	-	-	-
feed_area_C_filtered_contigs:AB036	1	1175	0.523404	39d30156e5b2a85a3f389fc2a4e57be5	rep_cluster_2335	KU302809_00001	-	-	-	-	-	-	non-mobilizable	AP019694	0.0447178	Salmonella enterica subsp. enterica serovar Senftenberg	AB036	-	multi-phylla	Actinomycetota,Bacillota,Pseudomonadota	multi-phylla	Actinomycetota,Bacillota,Pseudomonadota	order	Enterobacterales	20008783
feed_area_C_filtered_contigs:AE602	1	1173	0.399829	2ded026e812aae0fde3afca423177f6c	-	-	MOBV	NC_016034_00003	-	-	-	-	mobilizable	JN084214	0.0593303	Lactobacillus buchneri CD034	AE602	-	family	Lactobacillaceae	family	Lactobacillaceae	-	-	-
feed_area_C_filtered_contigs:AE967	1	1147	0.46469	5fce4df5dc7b4ba7f441d3e6716bcdb1	-	-	-	-	-	-	-	-	non-mobilizable	CP014910	0.0586096	Lactobacillus lindneri	AE967	-	genus	Fructilactobacillus	genus	Fructilactobacillus	-	-	-
feed_area_C_filtered_contigs:novel_7b1718d07ffb917adc6b697a20a73dd9	2	2256	0.371011	7b1718d07ffb917adc6b697a20a73dd9	rep_cluster_1629	001019__KF986324_00005	-	-	-	-	-	-	non-mobilizable	AP012543	0.0623675	Lactobacillus paracasei subsp. paracasei JCM 8130	novel_7b1718d07ffb917adc6b697a20a73dd9	-	genus	Lacticaseibacillus	genus	Lacticaseibacillus	-	-	-
feed_area_C_filtered_contigs:novel_538d87488fb38ff083260778a54f837e	1	1114	0.429084	538d87488fb38ff083260778a54f837e	-	-	MOBQ	CP032110_00003	-	-	-	-	mobilizable	CP032124	0.0962153	Acinetobacter lwoffii	novel_538d87488fb38ff083260778a54f837e	-	genus	Acinetobacter	genus	Acinetobacter	-	-	-
feed_area_C_filtered_contigs:AB642	1	1073	0.291705	4690b1ad13a15024f9596925b5c735f6	-	-	-	-	-	-	-	-	non-mobilizable	CP005289	0.045678	Staphylococcus aureus	AB642	-	family	Staphylococcaceae	family	Staphylococcaceae	-	-	-
feed_area_C_filtered_contigs:novel_c662e68518b34fdf9f908de3ced8e763	1	1068	0.323034	c662e68518b34fdf9f908de3ced8e763	rep_cluster_1017	AJ512814	-	-	-	-	-	-	non-mobilizable	NC_004562	0.0981375	Staphylococcus aureus	novel_c662e68518b34fdf9f908de3ced8e763	-	class	Bacilli	class	Bacilli	-	-	-

## Sheet: LIN_C
sample_id	num_contigs	size	gc	md5	rep_type(s)	rep_type_accession(s)	relaxase_type(s)	relaxase_type_accession(s)	mpf_type	mpf_type_accession(s)	orit_type(s)	orit_accession(s)	predicted_mobility	mash_nearest_neighbor	mash_neighbor_distance	mash_neighbor_identification	primary_cluster_id	secondary_cluster_id	predicted_host_range_overall_rank	predicted_host_range_overall_name	observed_host_range_ncbi_rank	observed_host_range_ncbi_name	reported_host_range_lit_rank	reported_host_range_lit_name	associated_pmid(s)
liner_C_filtered_contigs:novel_55dc920ff47089c17ede55c7af04a33c	20	373091	0.550949	55dc920ff47089c17ede55c7af04a33c	rep_cluster_1232	000536__CP010326_00244	-	-	-	-	-	-	non-mobilizable	CP010326	0.0770708	Pantoea sp. PSNIH1	novel_55dc920ff47089c17ede55c7af04a33c	-	genus	Pantoea	genus	Pantoea	-	-	-
liner_C_filtered_contigs:AC125	1	113778	0.486975	ca3401d6974c1212c10ce760dd86915d	IncFIB	000100__NZ_CP016161_00012	-	-	-	-	-	-	non-mobilizable	CP044030	0.0174175	Klebsiella pneumoniae	AC125	AL184	order	Enterobacterales	order	Enterobacterales	order	Enterobacterales	11254626; 19482926; 15781495; 20851899; 16257053
liner_C_filtered_contigs:AA478	10	256949	0.371712	c2933761e4b83c95bea24dfdffcf1233	-	-	-	-	-	-	-	-	non-mobilizable	AP019741	0.015347	Acinetobacter radioresistens DSM 6976 = NBRC 102413 = CIP 103788	AA478	AI628	genus	Acinetobacter	genus	Acinetobacter	-	-	-
liner_C_filtered_contigs:novel_e6e1de455a794e44ba4770fdc5bcb323	1	58055	0.52123	e6e1de455a794e44ba4770fdc5bcb323	-	-	MOBH	NC_018999_00016	MPF_G	NC_014304_00056,NC_014304_00040,NC_014304_00041,NC_014304_00046,NC_018999_00045,NC_014304_00062,NC_014304_00045	-	-	conjugative	JQ292796	0.0603145	Erwinia amylovora	novel_e6e1de455a794e44ba4770fdc5bcb323	-	genus	Erwinia	genus	Erwinia	-	-	-
liner_C_filtered_contigs:AC137	7	141126	0.536896	67075168b667a7c2dabd325d51f733ac	rep_cluster_807	002288__NZ_CM003470_00143	-	-	-	-	-	-	non-mobilizable	CP016892	0.0240597	Pantoea agglomerans	AC137	AL205	genus	Pantoea	genus	Pantoea	-	-	-
liner_C_filtered_contigs:AB533	13	89708	0.52682	da873218253b11266f7df84c796618db	rep_cluster_1	000232__CP012429	-	-	-	-	-	-	non-mobilizable	CP026270	0.0330427	Klebsiella oxytoca	AB533	-	family	Enterobacteriaceae	family	Enterobacteriaceae	-	-	-
liner_C_filtered_contigs:AE671	2	50026	0.566226	787cae359582c888a7cbe4cc89a0a92b	IncFII	000121__CP024805	-	-	MPF_I	NC_023072_00089,NC_023072_00077,NC_023072_00067,NC_023072_00066,NC_023072_00063,NC_023072_00062,NC_023072_00061,NC_023072_00057	-	-	non-mobilizable	CP028352	0.0590885	Pantoea vagans	AE671	-	order	Enterobacterales	order	Enterobacterales	family	Enterobacteriaceae	20851899
liner_C_filtered_contigs:AD503	2	45360	0.303307	b9af3f0d3ec2b86e7dc06110813744d1	-	-	-	-	-	-	-	-	non-mobilizable	CP041918	0.0364545	Staphylococcus sciuri	AD503	-	genus	Mammaliicoccus	genus	Mammaliicoccus	-	-	-
liner_C_filtered_contigs:AF497	37	151199	0.326054	52533aa350d17be5e6d4994f7eaf1624	rep_cluster_237,rep_cluster_237	001512__NC_014031_00001,001513__CP010587_00071	-	-	-	-	-	-	non-mobilizable	CP032531	0.0307758	Bacillus megaterium NCT-2	AF497	-	genus	Priestia	genus	Priestia	-	-	-
liner_C_filtered_contigs:AD448	2	34966	0.533175	a956ff7370fcdc74075194615f774172	-	-	-	-	-	-	-	-	non-mobilizable	CP035335	0.0136991	Escherichia coli	AD448	AN008	genus	Escherichia	genus	Escherichia	-	-	-
liner_C_filtered_contigs:AC662	17	71407	0.535522	d11a139df5f20035e7df9f94c85576cd	-	-	-	-	MPF_I	NC_015965_00072,NC_023290_00086,NC_019111_00038,NZ_CM001473_00069,NC_022267_00069,NC_022267_00057	-	-	non-mobilizable	CP019249	0.0496454	Escherichia coli	AC662	-	family	Enterobacteriaceae	family	Enterobacteriaceae	-	-	-
liner_C_filtered_contigs:AE272	88	286074	0.386113	4cdca78b88b6cb5e119e6e628fc270ba	-	-	-	-	-	-	-	-	non-mobilizable	CP036285	0.0430292	Acinetobacter baumannii	AE272	-	genus	Acinetobacter	genus	Acinetobacter	-	-	-
liner_C_filtered_contigs:AC079	1	32664	0.549596	1987b46609a903f85e09d1ab3668dc00	rep_cluster_428	001761__KF840720_00014	MOBP	KF840720	MPF_T	NC_023274_00045,NC_023274_00044,NC_023274_00041,NC_023274_00039,NC_023274_00038,NC_023274_00035	-	-	conjugative	NC_023274	0.0282247	Pseudomonas putida	AC079	-	class	Gammaproteobacteria	class	Gammaproteobacteria	-	-	-
liner_C_filtered_contigs:AA828	34	166931	0.511804	66a1b1d0975186a5415f757c5a81c4bc	IncFIB,IncFII	000106__CP022118,000127__CP009275	-	-	MPF_F	NC_014312_00116,NC_014312_00118,NC_023332_00154,NC_021654_00004,NC_014312_00128,NC_022609_00081,NC_019165_00034,NC_021502_00131,NC_014312_00116,NC_014312_00118,NC_023332_00154,NC_021654_00004,NC_021502_00131,NC_014312_00118,NC_014312_00116,NC_022609_00068	-	-	non-mobilizable	CP023879	0.0364545	Raoultella planticola	AA828	-	order	Enterobacterales	order	Enterobacterales	order	Enterobacterales	11254626; 19482926; 15781495; 20851899; 16257053
liner_C_filtered_contigs:novel_a1c16f9fb7671d2c646bca3b487debda	22	80189	0.5609	a1c16f9fb7671d2c646bca3b487debda	rep_cluster_2132	CP022659_00009	-	-	-	-	-	-	non-mobilizable	CP022659	0.0665597	Salmonella enterica subsp. enterica	novel_a1c16f9fb7671d2c646bca3b487debda	-	genus	Salmonella	genus	Salmonella	-	-	-
liner_C_filtered_contigs:AB161	2	33589	0.497961	0b92213d15567dae84f29b7aac3e8e88	IncN	000152__NZ_CP011646_00085	MOBF	NC_015872_00034	MPF_T	NC_015872_00033,NC_015872_00005,NC_015872_00006,NC_015872_00007,NC_015872_00010,NC_015872_00011	-	-	conjugative	CP022277	0.00574147	Citrobacter freundii	AB161	AJ783	class	Gammaproteobacteria	class	Gammaproteobacteria	order	Enterobacterales	23114770; 20851899; 28842132
liner_C_filtered_contigs:AB978	4	40074	0.469556	ffe90cbde2f351190ef6949232401034	rep_cluster_1367	000687__KX348146_00033	MOBC	CP008826_00025	-	-	-	-	mobilizable	CP011579	0.017359	Enterobacter hormaechei	AB978	AK975	order	Enterobacterales	order	Enterobacterales	-	-	-
liner_C_filtered_contigs:novel_f4365e469c78ac2085f8135e1eb56643	21	86013	0.372048	f4365e469c78ac2085f8135e1eb56643	-	-	MOBP	NC_020524_00069	-	-	-	-	mobilizable	MG954377	0.0974869	Acinetobacter baumannii	novel_f4365e469c78ac2085f8135e1eb56643	-	genus	Acinetobacter	genus	Acinetobacter	-	-	-
liner_C_filtered_contigs:AA441	12	91815	0.484245	9c71f4714d0164a603c1878179c7c94a	IncFIB	000107__CP014778_00094	-	-	-	-	-	-	non-mobilizable	CP032357	0.0368186	Klebsiella variicola	AA441	-	order	Enterobacterales	order	Enterobacterales	order	Enterobacterales	11254626; 19482926; 15781495; 20851899; 16257053
liner_C_filtered_contigs:AB409	18	64754	0.433734	e43293d06bf9baf1fe9be2b2613f9355	rep_cluster_639	002092__CU459140_00002	-	-	-	-	-	-	non-mobilizable	CP038259	0.0422904	Acinetobacter baumannii	AB409	-	genus	Acinetobacter	genus	Acinetobacter	-	-	-
liner_C_filtered_contigs:AA304	32	131064	0.478614	64a86e9d0796249a993b7fc7828384ea	IncFIB,IncFIC,IncFII,rep_cluster_2244	000095__NZ_CP014273_00094,AP001918,KF954760,CP033091_00053	MOBF	NC_017627_00068	MPF_F	NC_009837_00049,NC_010488_00021,NC_018966_00040,NC_017639_00100,NC_007675_00027,NC_017639_00094,NC_019094_00090,NC_010409_00124,NC_019037_00043,NC_022651_00077,NC_013437_00116,08-5333_00200	MOBF	CP000430	conjugative	CP027256	0.0150813	Escherichia coli	AA304	AI158	order	Enterobacterales	order	Enterobacterales	order	Enterobacterales	11254626; 30761100; 19482926; 28842132; 15781495; 20851899; 16257053
liner_C_filtered_contigs:AE974	15	90074	0.477452	f5546330b7e241e3b5f509a7ff5d425a	IncX5	000226__MF062700	MOBP	NC_019096_00001	MPF_T	NC_019899_00035,NC_019899_00038,NC_019899_00039,NC_019899_00040,NC_023277_00163	-	-	conjugative	MF344556	0.0349268	Enterobacter cloacae	AE974	-	order	Enterobacterales	order	Enterobacterales	genus	Klebsiella	23114770
liner_C_filtered_contigs:novel_4cd9e21740dbefb57081dc9b0dcc8c1c	62	139284	0.360271	4cd9e21740dbefb57081dc9b0dcc8c1c	rep_cluster_385	001707__CP001986	-	-	-	-	-	-	non-mobilizable	CP041064	0.0719629	Bacillus megaterium	novel_4cd9e21740dbefb57081dc9b0dcc8c1c	-	genus	Priestia	genus	Priestia	-	-	-
liner_C_filtered_contigs:AA362	2	32282	0.457592	3d41af2cf01883aa300552096525753a	IncX6	000227__KU302800_00001	MOBP	CP024709_00002	-	-	-	-	mobilizable	MH236906	0.0227107	Klebsiella pneumoniae	AA362	AI331	order	Enterobacterales	order	Enterobacterales	-	-	-
liner_C_filtered_contigs:AA646	9	49699	0.397835	f31c6bc3dbb9882ba7beabf597629736	rep_cluster_892	002373__CP014238_00040	MOBP	AP017384_00035	-	-	-	-	mobilizable	AP017384	0.0249208	Moraxella osloensis	AA646	AI914	genus	Moraxella	genus	Moraxella	-	-	-
liner_C_filtered_contigs:AA277	50	183716	0.514958	45ce349eb5773104f7ed083750150df4	IncFIB,IncFII,IncFII,IncFII,rep_cluster_2183,IncFII,rep_cluster_2183	000107__CP014778_00094,000129__CP018340,000124__KP125893_00142,000124__KP125893_00142,CP017721_00179,000129__CP018340,CP017721_00179	MOBF	CP008789_00079	MPF_F	NC_014312_00116,NC_014312_00118,NC_023332_00154,NC_019389_00068,NC_014312_00128,NC_022609_00081,NC_021654_00016,NC_019165_00034,NC_021502_00131,NC_021502_00150,NC_019165_00034,NC_021654_00016,NC_014312_00128,NC_021502_00150,NC_014312_00118,NC_014312_00116,NC_023332_00154	-	-	conjugative	CP028954	0.0315792	Klebsiella pneumoniae	AA277	-	order	Enterobacterales	order	Enterobacterales	order	Enterobacterales	11254626; 19482926; 15781495; 20851899; 16257053
liner_C_filtered_contigs:AD622	19	70693	0.358084	845f59559c258edd974b37196731ba0f	-	-	-	-	-	-	-	-	non-mobilizable	CP037425	0.0191181	Acinetobacter johnsonii	AD622	AN234	genus	Acinetobacter	genus	Acinetobacter	-	-	-
liner_C_filtered_contigs:novel_e098aa190dc117d485a1fa8785dbb612	81	249971	0.53281	e098aa190dc117d485a1fa8785dbb612	IncQ1	000195__NC_013728_00014	-	-	MPF_F	NC_014621_00013,NC_014312_00128,NC_022609_00081,NC_011281_00082	-	-	non-mobilizable	CP021835	0.0981375	Klebsiella pneumoniae	novel_e098aa190dc117d485a1fa8785dbb612	-	phylum	Pseudomonadota	phylum	Pseudomonadota	phylum	Pseudomonadota	2653965; 25389419; 20851899
liner_C_filtered_contigs:novel_f24b7531a90aaabbeacd56430843330f	8	36614	0.473944	f24b7531a90aaabbeacd56430843330f	IncFIA,IncFIC	CP022610_00144,CR942285	-	-	-	-	-	-	non-mobilizable	CP027521	0.0623675	Escherichia coli	novel_f24b7531a90aaabbeacd56430843330f	-	-	-	-	-	-	-	-
liner_C_filtered_contigs:AE109	20	79896	0.505945	15d8625259e1c14171ab2618e40972e6	IncFII,rep_cluster_2183	000129__CP018340,CP033468_00001	-	-	MPF_F	NZ_CM001063_00039,NC_022609_00081,NC_011281_00082,NC_019165_00034	-	-	non-mobilizable	CP026718	0.0168391	Klebsiella oxytoca	AE109	AN830	genus	Klebsiella	genus	Klebsiella	-	-	-
liner_C_filtered_contigs:AA079	8	43930	0.382677	56efbed9cb6534d3bf2c2d7d14ecb4c7	-	-	MOBQ	NC_020818_00001	MPF_T	NC_019268_00026,NC_019268_00030,NC_019268_00036,NC_019268_00037,NC_019268_00038	-	-	conjugative	CP015617	0.0190552	Acinetobacter schindleri	AA079	AH683	class	Gammaproteobacteria	class	Gammaproteobacteria	-	-	-
liner_C_filtered_contigs:novel_d51089182f1005885534917a62abf11a	11	41003	0.396142	d51089182f1005885534917a62abf11a	rep_cluster_263	001540__CP014236_00025	-	-	-	-	-	-	non-mobilizable	CP024445	0.0766828	Moraxella osloensis	novel_d51089182f1005885534917a62abf11a	-	genus	Moraxella	genus	Moraxella	-	-	-
liner_C_filtered_contigs:AE271	102	272304	0.384177	89bedf4cfb4c94d83081b2d5a001c74f	-	-	-	-	-	-	-	-	non-mobilizable	CP039931	0.0448759	Acinetobacter baumannii	AE271	-	genus	Acinetobacter	genus	Acinetobacter	-	-	-
liner_C_filtered_contigs:AE771	1	15998	0.623203	9f23cb70033399408a5862455b29042e	IncP	000173__NC_007100_00053	MOBP	NC_005909_00038	-	-	MOBP	CP012630	mobilizable	LT837806	0.040724	Sterolibacterium denitrificans	AE771	-	multi-phylla	Actinomycetota,Pseudomonadota	multi-phylla	Actinomycetota,Pseudomonadota	phylum	Pseudomonadota	27895009; 25389419; 23980652; 54383; 28842132; 30619542; 20851899
liner_C_filtered_contigs:AH457	13	73637	0.422315	c8824b3d60d0f4848b4e1090c09ff959	-	-	-	-	-	-	-	-	non-mobilizable	CP032280	0.0312752	Acinetobacter sp. WCHA55	AH457	-	genus	Acinetobacter	genus	Acinetobacter	-	-	-
liner_C_filtered_contigs:AA425	3	29989	0.496282	82b255ce4068e47fc009ae87b321b840	IncFIB,IncFII	CP039454_00078,CP019890_00139	-	-	-	-	-	-	non-mobilizable	CP031569	0.056983	Enterobacter hormaechei	AA425	-	order	Enterobacterales	order	Enterobacterales	order	Enterobacterales	11254626; 19482926; 15781495; 20851899; 16257053
liner_C_filtered_contigs:AH350	4	24150	0.478882	fc4f9912a3ef12308b6bfc4122f6bb6b	-	-	-	-	-	-	-	-	non-mobilizable	CP024189	0.0234513	Moraxella osloensis	AH350	AR406	genus	Moraxella	genus	Moraxella	-	-	-
liner_C_filtered_contigs:AF153	2	22387	0.623308	e3a246e4301ee296e229b53b16f3a0c9	rep_cluster_528	001902__CP015374	MOBP	FR875157_00038	MPF_T	NC_016053_00033	-	-	conjugative	CP015374	0.0442483	Pandoraea pnomenusa	AF153	-	phylum	Pseudomonadota	phylum	Pseudomonadota	-	-	-
liner_C_filtered_contigs:AG932	1	14068	0.29137	2fe749ccfab8dd62e44021417cfbd23a	-	-	-	-	-	-	-	-	non-mobilizable	CP041882	0.0149234	Staphylococcus sciuri	AG932	AQ988	genus	Mammaliicoccus	genus	Mammaliicoccus	-	-	-
liner_C_filtered_contigs:AE249	54	116048	0.40709	60e806a0b74225011ebd4cc2a163fce1	rep_cluster_481	001839__KT325596	MOBP	CP038024_00064	MPF_T	NZ_ALIR01000021_00020,NC_019217_00010,NC_019217_00008,NC_019218_00007,NC_019218_00004	MOBP,MOBP	KC734561,NC_021158	conjugative	CP038024	0.0357395	Acinetobacter radioresistens	AE249	-	genus	Acinetobacter	genus	Acinetobacter	-	-	-
liner_C_filtered_contigs:AE104	14	53907	0.520841	7d8fbff093204a2a1dc02a9dd9106cd0	IncFIA,IncFII	AF250878,000129__CP018340	-	-	-	-	-	-	non-mobilizable	CP022349	0.0554283	Klebsiella michiganensis	AE104	-	order	Enterobacterales	order	Enterobacterales	order	Enterobacterales	10773089; 25389419; 19897651; 24247128; 20851899; 22511964
liner_C_filtered_contigs:AD634	7	35156	0.307828	d25fa72ffec8dcc0fc38491929d4712d	rep_cluster_195	001394__CP003750_00005	-	-	-	-	-	-	non-mobilizable	CP015591	0.00861543	Bacillus cereus	AD634	AN247	genus	Bacillus	genus	Bacillus	-	-	-
liner_C_filtered_contigs:AA805	13	43921	0.426106	a29985c84fecfb3592dfdbf7291d9ed5	-	-	-	-	-	-	-	-	non-mobilizable	CP024183	0.0455159	Moraxella osloensis	AA805	-	genus	Moraxella	genus	Moraxella	-	-	-
liner_C_filtered_contigs:AA002	5	27960	0.502432	28c17ce54b86af47de16fe7d42e531e2	IncL/M	U27345	MOBP	NC_004464_00056	MPF_I	NC_004464_00105,NC_005246_00057,NC_004464_00066,NC_019344_00078,NC_019063_00094	-	-	conjugative	LT985279	0.0302852	Escherichia coli	AA002	-	phylum	Pseudomonadota	order	Enterobacterales	phylum	Pseudomonadota	25933288; 22083465; 17698626; 20851899
liner_C_filtered_contigs:AB756	15	41711	0.367337	bf83cacebbe9ec71e840d54b19d2dec7	Inc11	000051__FJ374272_00004	MOBT,MOBV,MOBV,MOBV	CP040905_00050,NC_010469_00004,HE662694_00003,NC_016820_00021	-	-	-	-	mobilizable	CP025078	0.052117	Enterococcus faecium	AB756	-	multi-phylla	Bacillota,Campylobacterota,Pseudomonadota	multi-phylla	Bacillota,Campylobacterota,Pseudomonadota	-	-	-
liner_C_filtered_contigs:AB344	5	17981	0.35988	d8b0f75c6cbddfaf5a070f1e365186dc	rep_cluster_1071,rep_cluster_1265,rep_cluster_1265,rep_cluster_1265	000319__CP019146_00009,000580__CP019151_00005,000580__CP019151_00005,000579__CP010353_00004	MOBQ,MOBQ,MOBQ	CP032277_00002,CP028799_00003,CP023023_00004	-	-	-	-	mobilizable	CP033122	0.0574401	Acinetobacter wuhouensis	AB344	-	genus	Acinetobacter	genus	Acinetobacter	-	-	-
liner_C_filtered_contigs:AA081	5	17865	0.360761	2dd21f39033a940ec300d778117ee58c	rep_cluster_1193	000481__NZ_ALIR01000019_00012	MOBQ	NZ_ALIR01000019_00003	-	-	-	-	mobilizable	CP033533	0.0280449	Acinetobacter pittii	AA081	-	genus	Acinetobacter	genus	Acinetobacter	-	-	-
liner_C_filtered_contigs:novel_065c6a3dc2b2eb485570077b98e2a6bf	20	48206	0.356989	065c6a3dc2b2eb485570077b98e2a6bf	-	-	MOBP	CP026738_00023	-	-	-	-	mobilizable	CP018877	0.0926182	Bacillus megaterium	novel_065c6a3dc2b2eb485570077b98e2a6bf	-	genus	Priestia	genus	Priestia	-	-	-
liner_C_filtered_contigs:AD548	11	37942	0.523799	fee92dd6267bf97ec9bd173207c245a6	rep_cluster_1418	000759__NC_013950_00034	-	-	-	-	-	-	non-mobilizable	CP025042	0.0424367	Klebsiella pneumoniae	AD548	-	family	Enterobacteriaceae	family	Enterobacteriaceae	genus	Klebsiella	16940067
liner_C_filtered_contigs:AA647	4	15599	0.396115	d8654fdebfdf13091966d6ae91a069b1	-	-	MOBP	CP014235_00039	-	-	-	-	mobilizable	CP014236	0.0579033	Moraxella osloensis	AA647	-	genus	Moraxella	genus	Moraxella	-	-	-
liner_C_filtered_contigs:AF722	1	9850	0.288122	838a8b3ed23d64ca3845d35e9646f6b0	-	-	-	-	-	-	-	-	non-mobilizable	CP041881	0.0371871	Staphylococcus sciuri	AF722	-	genus	Mammaliicoccus	genus	Mammaliicoccus	-	-	-
liner_C_filtered_contigs:AD690	1	9824	0.401059	e75b7fce55626a7c56864ff86ef49130	-	-	-	-	-	-	-	-	non-mobilizable	CP035346	0.0444041	Escherichia coli	AD690	-	genus	Escherichia	genus	Escherichia	-	-	-
liner_C_filtered_contigs:AC504	5	19573	0.35927	944f788f3c9d134804f285a187489c3a	rep_cluster_554,rep_cluster_554	001939__AJ550509_00002,001932__CP016742	MOBQ	NC_019351_00007	MPF_T	NC_019351_00013	-	-	conjugative	JQ821357	0.0166117	Lactococcus lactis subsp. cremoris	AC504	AL717	order	Lactobacillales	order	Lactobacillales	-	-	-
liner_C_filtered_contigs:novel_0ca886bae809c33c4e67f1a679833d84	11	49179	0.496187	0ca886bae809c33c4e67f1a679833d84	-	-	MOBP	CP015602_00017	-	-	-	-	mobilizable	CP015602	0.0766828	Pseudomonas antarctica	novel_0ca886bae809c33c4e67f1a679833d84	-	genus	Pseudomonas	genus	Pseudomonas	-	-	-
liner_C_filtered_contigs:AD702	2	12727	0.587491	79b960baf76d553a8c204ac9270c456b	IncQ2	000202__NC_003124_00010	MOBP	NC_003124_00014	-	-	-	-	mobilizable	AY043299	0.00208065	Aeromonas salmonicida	AD702	AN331	phylum	Pseudomonadota	phylum	Pseudomonadota	genus	Escherichia	20525990
liner_C_filtered_contigs:AB320	9	27652	0.34135	4a0e8c0667f9ff2a21a933268731315f	rep_cluster_667	002127__CP016693_00001	MOB_Unknown	JQ821353	-	-	-	-	mobilizable	CP043524	0.0535266	Lactococcus lactis subsp. lactis bv. diacetylactis	AB320	-	genus	Lactococcus	genus	Lactococcus	-	-	-
liner_C_filtered_contigs:AB749	6	25981	0.549171	c18ee5606d88dc3a4c28ca41d090d20f	-	-	-	-	-	-	-	-	non-mobilizable	LR134256	0.0437856	Klebsiella aerogenes	AB749	-	genus	Klebsiella	genus	Klebsiella	-	-	-
liner_C_filtered_contigs:AG527	8	31443	0.434246	66fc4d95effd80dd42353d40514e61cc	-	-	-	-	-	-	-	-	non-mobilizable	AP019743	0.0483865	Acinetobacter radioresistens DSM 6976 = NBRC 102413 = CIP 103788	AG527	-	genus	Acinetobacter	genus	Acinetobacter	-	-	-
liner_C_filtered_contigs:AD300	22	58340	0.34832	e63866edc8022874f43d4a132f54f951	rep_cluster_2422	AY849557	-	-	-	-	-	-	non-mobilizable	NC_009435	0.0388388	Lactococcus lactis	AD300	-	genus	Lactococcus	genus	Lactococcus	-	-	-
liner_C_filtered_contigs:novel_a7799c857a1b3b04f9be4b1a4e35d0cc	8	34120	0.366501	a7799c857a1b3b04f9be4b1a4e35d0cc	rep_cluster_1072	000320__KT965092_00001	-	-	-	-	-	-	non-mobilizable	CP038023	0.0656822	Acinetobacter radioresistens	novel_a7799c857a1b3b04f9be4b1a4e35d0cc	-	genus	Acinetobacter	genus	Acinetobacter	-	-	-
liner_C_filtered_contigs:AF335	2	10114	0.386197	0061eeba8ffbe126feaa11359de61698	-	-	MOBV	CP021969_00036	-	-	-	-	mobilizable	CP001755	0.051337	Leuconostoc kimchii IMSNU 11154	AF335	-	genus	Leuconostoc	genus	Leuconostoc	-	-	-
liner_C_filtered_contigs:AC958	10	26439	0.381444	b99cb0f3dd85e7e8a94933c6acd23974	-	-	-	-	-	-	-	-	non-mobilizable	CP026423	0.0447178	Acinetobacter sp. ACNIH1	AC958	-	genus	Acinetobacter	genus	Acinetobacter	-	-	-
liner_C_filtered_contigs:novel_1751458c997dc10aa6a4de6a91e048f4	2	9967	0.289455	1751458c997dc10aa6a4de6a91e048f4	rep_cluster_1017,rep_cluster_1142	AM399081,000421__NC_013320_00022	-	-	-	-	-	-	non-mobilizable	KP890694	0.0862491	Staphylococcus xylosus	novel_1751458c997dc10aa6a4de6a91e048f4	-	class	Bacilli	class	Bacilli	-	-	-
liner_C_filtered_contigs:AE378	3	12407	0.371564	dfa8121f2b88a164c4c53686a073a0cf	-	-	MOBQ	NZ_AFDA02000010_00002	-	-	-	-	mobilizable	CP032108	0.0381928	Acinetobacter lwoffii	AE378	-	genus	Acinetobacter	genus	Acinetobacter	-	-	-
liner_C_filtered_contigs:AG485	8	25859	0.34081	46a678ff36d58ee922c89241581ee9a1	rep_cluster_554	002116__HE651325	MOBP	NC_017483_00041	MPF_T	NC_019308_00015	-	-	conjugative	CP016848	0.0321972	Carnobacterium maltaromaticum	AG485	-	order	Lactobacillales	order	Lactobacillales	-	-	-
liner_C_filtered_contigs:AC963	140	325606	0.405441	383bb1fa6720c03201f197c1bde5ad02	rep_cluster_1282,rep_cluster_1656	000599__KX426232_00098,001057__CP015616_00173	MOBQ	CP032102_00178	-	-	-	-	mobilizable	CP032102	0.047688	Acinetobacter lwoffii	AC963	-	genus	Acinetobacter	genus	Acinetobacter	-	-	-
liner_C_filtered_contigs:AC158	15	34403	0.374648	8158968642bfebcf6a22743eb26c4de7	rep_cluster_1364	000682__CU468232_00001	MOBQ,MOBQ	CP028799_00003,CP038011_00018	-	-	-	-	mobilizable	CP038011	0.0492808	Acinetobacter haemolyticus	AC158	-	class	Gammaproteobacteria	class	Gammaproteobacteria	-	-	-
liner_C_filtered_contigs:novel_720d607237e6f770ffeb829e35f718af	11	23739	0.394204	720d607237e6f770ffeb829e35f718af	rep_cluster_1282,rep_cluster_1282	000600__CP015619_00017,000599__KX426232_00098	MOBQ,MOBQ	CP032102_00178,LN865144_00010	-	-	-	-	mobilizable	MG100202	0.0820539	Acinetobacter baumannii	novel_720d607237e6f770ffeb829e35f718af	-	genus	Acinetobacter	genus	Acinetobacter	-	-	-
liner_C_filtered_contigs:novel_2ea62ad3a3dc4d59456605f2f9c531af	11	24083	0.515509	2ea62ad3a3dc4d59456605f2f9c531af	IncFII	KF954760	MOBF	CP034777_00116	-	-	-	-	mobilizable	CP025040	0.0843302	Klebsiella pneumoniae	novel_2ea62ad3a3dc4d59456605f2f9c531af	-	order	Enterobacterales	order	Enterobacterales	family	Enterobacteriaceae	20851899
liner_C_filtered_contigs:AC971	75	169815	0.392668	254cfc97fc144b361f1809c068544d29	-	-	-	-	-	-	-	-	non-mobilizable	CP026416	0.0399018	Acinetobacter sp. ACNIH2	AC971	-	genus	Acinetobacter	genus	Acinetobacter	-	-	-
liner_C_filtered_contigs:AE270	6	18355	0.358703	f220a6caec473e1608ce83385dee0ce9	rep_cluster_1226,rep_cluster_1241,rep_cluster_1247	000523__LT594096_00001,000549__CP010357_00004,000555__CP019152_00006	-	-	-	-	-	-	non-mobilizable	CP010357	0.0371871	Acinetobacter johnsonii XBB1	AE270	-	class	Gammaproteobacteria	class	Gammaproteobacteria	-	-	-
liner_C_filtered_contigs:AD707	8	21503	0.361019	2d0b9d459c257c4e792ebce4c902d87e	rep_cluster_342	001656__HM021331	-	-	-	-	-	-	non-mobilizable	CP043518	0.0341361	Lactococcus lactis subsp. lactis bv. diacetylactis	AD707	-	order	Lactobacillales	order	Lactobacillales	-	-	-
liner_C_filtered_contigs:novel_f8891048af236d740282af3002a8a8a4	22	43722	0.399844	f8891048af236d740282af3002a8a8a4	-	-	MOBP	NZ_CM001803_00063	-	-	-	-	mobilizable	CP018872	0.0747985	Acinetobacter haemolyticus	novel_f8891048af236d740282af3002a8a8a4	-	genus	Acinetobacter	genus	Acinetobacter	-	-	-
liner_C_filtered_contigs:AD672	5	18809	0.555691	864446122901cf676fcc7c3e887299dd	-	-	-	-	-	-	-	-	non-mobilizable	CP024288	0.0496454	Escherichia albertii	AD672	-	genus	Escherichia	genus	Escherichia	-	-	-
liner_C_filtered_contigs:novel_a87ac75a141656ec3e6a92b632d23fb7	1	7087	0.324397	a87ac75a141656ec3e6a92b632d23fb7	rep_cluster_1906	001341__NC_013277_00009	-	-	-	-	-	-	non-mobilizable	CP034095	0.0397669	Acinetobacter baumannii	novel_a87ac75a141656ec3e6a92b632d23fb7	-	genus	Acinetobacter	genus	Acinetobacter	-	-	-
liner_C_filtered_contigs:novel_655521aeb9f077e9eb9362ae214053df	7	24083	0.543122	655521aeb9f077e9eb9362ae214053df	IncFII,rep_cluster_2183,IncR	AJ851089,CP033468_00001,000204__CP008701_00115	-	-	-	-	-	-	non-mobilizable	CP040177	0.0782587	Klebsiella pneumoniae	novel_655521aeb9f077e9eb9362ae214053df	-	order	Enterobacterales	order	Enterobacterales	genus	Klebsiella	23711894
liner_C_filtered_contigs:novel_a72a8c8f5c0ac0299eccc79734b5bce7	16	49989	0.534098	a72a8c8f5c0ac0299eccc79734b5bce7	IncFIA	AF250878	MOBF	MF156708_00148	MPF_T	NC_021502_00150,NC_021502_00150	-	-	conjugative	CP024543	0.0770708	Klebsiella pneumoniae	novel_a72a8c8f5c0ac0299eccc79734b5bce7	-	order	Enterobacterales	order	Enterobacterales	order	Enterobacterales	10773089; 25389419; 19897651; 24247128; 20851899; 22511964
liner_C_filtered_contigs:AE379	4	12124	0.362422	be1114f725e421d286a227c8b439510e	-	-	MOBQ	NZ_AFDA02000010_00002	-	-	-	-	mobilizable	CP019150	0.040724	Acinetobacter lwoffii	AE379	-	genus	Acinetobacter	genus	Acinetobacter	-	-	-
liner_C_filtered_contigs:AG328	2	9109	0.496432	d75d06c49fa27b8085c5c622c7bc1906	-	-	-	-	-	-	-	-	non-mobilizable	CP031370	0.0498292	Klebsiella pneumoniae	AG328	-	genus	Klebsiella	genus	Klebsiella	-	-	-
liner_C_filtered_contigs:AA552	12	36515	0.467014	eeb951963c065de81930ddfd3110058a	-	-	MOBF	NC_015599_00019	MPF_T	NC_009131_00030,NC_011617_00041,NC_014368_00014	MOBF	NZ_CP012928	conjugative	CP041575	0.015347	Escherichia coli	AA552	AI746	class	Gammaproteobacteria	class	Gammaproteobacteria	-	-	-
liner_C_filtered_contigs:AA882	14	45412	0.34819	8094a017714be7327e08e6b14679adb1	-	-	-	-	-	-	-	-	non-mobilizable	CP023444	0.0200822	Klebsiella pneumoniae	AA882	AJ310	family	Enterobacteriaceae	family	Enterobacteriaceae	-	-	-
liner_C_filtered_contigs:AA035	26	67089	0.524289	3acfdd2f35163999184a340aac0d651b	-	-	-	-	MPF_F	NC_021502_00150,NC_021231_00085,NC_021654_00016,NC_019389_00080,NC_022609_00081,NC_019389_00068	-	-	non-mobilizable	CP042513	0.0572108	Serratia marcescens	AA035	-	order	Enterobacterales	order	Enterobacterales	-	-	-
liner_C_filtered_contigs:AE766	1	5777	0.509953	89e0e70b6a1031c184f259ee6ef946e0	-	-	MOBP	NC_004925_00006	-	-	-	-	mobilizable	KU499859	0.0458408	Aeromonas salmonicida subsp. salmonicida	AE766	-	genus	Aeromonas	genus	Aeromonas	-	-	-
liner_C_filtered_contigs:AA536	4	9590	0.554015	931e813872c75e45edff5947938a21b2	rep_cluster_2335,rep_cluster_2335	EF088686_00008,KU302809_00001	MOBP,MOBP,MOBP,MOBP,MOBP	CP011605_00002,CP043517_00004,NC_001848_00006,NC_001848_00006,CP041056_00004	-	-	MOBP,MOB_unknown,MOB_unknown,MOBP	CP008720,CP016722,CP016722,CP008720	mobilizable	CP011605	0.0448759	Citrobacter freundii	AA536	-	multi-phylla	Actinomycetota,Pseudomonadota	multi-phylla	Actinomycetota,Pseudomonadota	-	-	-
liner_C_filtered_contigs:AD306	15	37751	0.484199	51332ff320f1a47d371ce76f1f1045d6	IncFII	000116__CP022119_00033	-	-	MPF_T	NC_010726_00011,NC_005814_00013,NC_010726_00014,NC_013284_00016,NC_013284_00016,NC_010726_00011,NC_005814_00011,NC_010726_00014,NC_005814_00013	-	-	non-mobilizable	CP022119	0.0292355	Salmonella enterica subsp. enterica serovar Macclesfield str. S-1643	AD306	-	order	Enterobacterales	order	Enterobacterales	family	Enterobacteriaceae	20851899
liner_C_filtered_contigs:AA645	4	12491	0.432311	ec8d239bafb1334cd882a9a50dcbc10d	-	-	-	-	-	-	-	-	non-mobilizable	CP024449	0.0549966	Moraxella osloensis	AA645	-	genus	Moraxella	genus	Moraxella	-	-	-
liner_C_filtered_contigs:novel_e7cfc0079a4f960295e2b3277f6cd87d	8	15696	0.343463	e7cfc0079a4f960295e2b3277f6cd87d	rep_cluster_1219,rep_cluster_1357	000513__CU468233_00001,000676__CU468233_00017	-	-	-	-	-	-	non-mobilizable	CU468233	0.0994698	Acinetobacter baumannii SDF	novel_e7cfc0079a4f960295e2b3277f6cd87d	-	genus	Acinetobacter	genus	Acinetobacter	-	-	-
liner_C_filtered_contigs:AB708	1	5425	0.372903	9452220c4e57786504cc20d55537ccfc	-	-	MOBP	NZ_AFDA02000006_00006	-	-	-	-	mobilizable	CP033565	0.0430292	Acinetobacter nosocomialis	AB708	-	class	Gammaproteobacteria	class	Gammaproteobacteria	-	-	-
liner_C_filtered_contigs:novel_9c55c1963ef0c0ef906239c4c754bc76	3	9694	0.374046	9c55c1963ef0c0ef906239c4c754bc76	rep_cluster_1364	000682__CU468232_00001	-	-	-	-	-	-	non-mobilizable	CP033554	0.0706202	Acinetobacter nosocomialis	novel_9c55c1963ef0c0ef906239c4c754bc76	-	genus	Acinetobacter	genus	Acinetobacter	-	-	-
liner_C_filtered_contigs:AB408	22	47948	0.386064	0c228da730aa1f8bb396f68d56c3d440	rep_cluster_639	002092__CU459140_00002	-	-	-	-	-	-	non-mobilizable	CP033769	0.0391011	Acinetobacter baumannii	AB408	-	genus	Acinetobacter	genus	Acinetobacter	-	-	-
liner_C_filtered_contigs:AF834	2	6919	0.337332	a1882db90227f9a601ad22df658a2e01	-	-	-	-	-	-	-	-	non-mobilizable	CP032274	0.0563082	Acinetobacter sp. WCHAc010034	AF834	-	genus	Acinetobacter	genus	Acinetobacter	-	-	-
liner_C_filtered_contigs:AE842	1	5223	0.340226	f7a98f796eb8fa3a3ef03e3a3e82b17d	-	-	-	-	-	-	-	-	non-mobilizable	CP030758	0.00687462	Acinetobacter schindleri	AE842	AO706	genus	Acinetobacter	genus	Acinetobacter	-	-	-
liner_C_filtered_contigs:AH263	1	5036	0.327244	16a92add35cb66d2e30be81adb089271	-	-	-	-	-	-	-	-	non-mobilizable	CP041886	0.0238299	Staphylococcus sciuri	AH263	AR319	genus	Mammaliicoccus	genus	Mammaliicoccus	-	-	-
liner_C_filtered_contigs:AA208	1	5018	0.33061	224aa023d5966bd0a4f47d6357a3d893	rep_cluster_556	001951__CP009908_00005	-	-	-	-	MOBP	NC_002524	mobilizable	NC_019434	0.0320933	Lactococcus lactis subsp. cremoris UC509.9	AA208	-	class	Bacilli	class	Bacilli	-	-	-
liner_C_filtered_contigs:novel_81524dbab216f19c3c62cb62c1c6cd41	6	15999	0.369398	81524dbab216f19c3c62cb62c1c6cd41	rep_cluster_414,rep_cluster_414,rep_cluster_556,rep_cluster_556	001738__NC_017495_00001,001746__CP016709_00001,001944__MF150537,001948__CP012651	MOB_Unknown	JQ821353	-	-	MOBP,MOBP	NC_010796,NC_017724	mobilizable	NC_002137	0.0645437	Lactococcus lactis subsp. cremoris	novel_81524dbab216f19c3c62cb62c1c6cd41	-	class	Bacilli	class	Bacilli	-	-	-
liner_C_filtered_contigs:AF145	6	12138	0.579173	dfd8d28376dadd30836b27a19887bac2	-	-	-	-	-	-	-	-	non-mobilizable	LR134258	0.0588483	Klebsiella aerogenes	AF145	-	genus	Klebsiella	genus	Klebsiella	-	-	-
liner_C_filtered_contigs:AF190	5	14087	0.533826	10010d352685cff95cbdf8f6dce91d0d	-	-	-	-	-	-	-	-	non-mobilizable	CP019281	0.056983	Escherichia coli	AF190	-	genus	Escherichia	genus	Escherichia	-	-	-
liner_C_filtered_contigs:AA009	1	4805	0.278876	e38935cc75ee33d96590d58368b8ed52	rep_cluster_1118	000395__NC_023313_00001	-	-	-	-	-	-	non-mobilizable	NC_006974	0.0515304	Staphylococcus sciuri subsp. sciuri	AA009	-	multi-phylla	Bacillota,Bacteroidota,Pseudomonadota	multi-phylla	Bacillota,Bacteroidota,Pseudomonadota	-	-	-
liner_C_filtered_contigs:AB442	1	4780	0.460251	d86d6aa0991582b68dedc68379ec36b7	rep_cluster_2350,rep_cluster_2350	CP041342_00001,AY123047_00001	-	-	-	-	-	-	non-mobilizable	CP009169	0.000409992	Escherichia coli 1303	AB442	AK224	genus	Escherichia	genus	Escherichia	-	-	-
liner_C_filtered_contigs:AD176	4	11913	0.337698	a8c607e619d5a545a832117d170519e8	rep_cluster_1357	000676__CU468233_00017	-	-	-	-	-	-	non-mobilizable	CP010354	0.0340249	Acinetobacter johnsonii XBB1	AD176	-	genus	Acinetobacter	genus	Acinetobacter	-	-	-
liner_C_filtered_contigs:AA810	1	4512	0.542332	8ed5064bd6f61e7a9d1a635f6db36435	-	-	-	-	-	-	-	-	non-mobilizable	CP035364	0.0463343	Escherichia coli	AA810	-	genus	Escherichia	genus	Escherichia	-	-	-
liner_C_filtered_contigs:AD245	8	18213	0.344864	b1d09560f82936aeaf6cbe690cca046b	-	-	-	-	-	-	-	-	non-mobilizable	CP032534	0.0593303	Bacillus megaterium NCT-2	AD245	-	genus	Priestia	genus	Priestia	-	-	-
liner_C_filtered_contigs:AD825	1	4442	0.379109	3f57d1d4afa8a20bbebff270480204b2	-	-	MOBP	CP041228_00003	-	-	-	-	mobilizable	CP041228	0.0265635	Acinetobacter haemolyticus	AD825	-	genus	Acinetobacter	genus	Acinetobacter	-	-	-
liner_C_filtered_contigs:AF831	3	7332	0.325423	2fd9a48408d84881a76b0ef90475c3d3	-	-	-	-	-	-	-	-	non-mobilizable	CP042559	0.0519203	Acinetobacter baumannii	AF831	-	genus	Acinetobacter	genus	Acinetobacter	-	-	-
liner_C_filtered_contigs:AB702	9	15445	0.3809	97f7edefe630f3dbf379a8e9b9e22020	-	-	MOBP,MOBP	NZ_AFDA02000006_00006,AF003958_00007	-	-	-	-	mobilizable	CP033770	0.0403101	Acinetobacter baumannii	AB702	-	class	Gammaproteobacteria	class	Gammaproteobacteria	-	-	-
liner_C_filtered_contigs:AF515	12	24609	0.595758	7ceb49ac002d3612618af6b302d61f4f	-	-	-	-	-	-	-	-	non-mobilizable	MK671725	0.050014	Pseudomonas mosselii	AF515	-	genus	Pseudomonas	genus	Pseudomonas	-	-	-
liner_C_filtered_contigs:novel_9568a497069df986bc52778fa060a434	5	10471	0.352402	9568a497069df986bc52778fa060a434	rep_cluster_1261	000573__KJ616406_00008	-	-	-	-	-	-	non-mobilizable	KJ616406	0.0774628	Acinetobacter pittii	novel_9568a497069df986bc52778fa060a434	-	genus	Acinetobacter	genus	Acinetobacter	-	-	-
liner_C_filtered_contigs:novel_7e0965261cb51d40d1f47daf35809ca9	10	20726	0.353131	7e0965261cb51d40d1f47daf35809ca9	rep_cluster_1364	000683__KY499579_00008	-	-	-	-	-	-	non-mobilizable	CP026417	0.0782587	Acinetobacter sp. ACNIH2	novel_7e0965261cb51d40d1f47daf35809ca9	-	genus	Acinetobacter	genus	Acinetobacter	-	-	-
liner_C_filtered_contigs:AF113	7	14189	0.352033	5bdc0440a3cb8854ea366e27b76c95f3	-	-	MOBV	CP022676_00003	-	-	-	-	mobilizable	CP018880	0.052117	Bacillus megaterium	AF113	-	genus	Priestia	genus	Priestia	-	-	-
liner_C_filtered_contigs:novel_4a11861e01d2eb18d77c27a05fc26c49	3	6268	0.367262	4a11861e01d2eb18d77c27a05fc26c49	rep_cluster_1071	000319__CP019146_00009	MOBQ	CP032110_00003	-	-	-	-	mobilizable	CP032124	0.0610707	Acinetobacter lwoffii	novel_4a11861e01d2eb18d77c27a05fc26c49	-	genus	Acinetobacter	genus	Acinetobacter	-	-	-
liner_C_filtered_contigs:AD996	1	4002	0.289355	2e33b2b54810f8dd2599fe13e59e05c2	-	-	-	-	-	-	-	-	non-mobilizable	CP043769	0.0163307	Enterobacter hormaechei	AD996	AN694	genus	Enterobacter	genus	Enterobacter	-	-	-
liner_C_filtered_contigs:AD827	1	3985	0.376412	a800fe1824ccd3d131f19e856f337074	-	-	MOBP	CP028571_00004	-	-	-	-	mobilizable	CP028571	0.00483188	Acinetobacter pittii	AD827	AN489	genus	Acinetobacter	genus	Acinetobacter	-	-	-
liner_C_filtered_contigs:AF832	6	16629	0.345	aa2b653a96a6441a01d319f0c5be289f	rep_cluster_1041	000286__CP019145	-	-	-	-	-	-	non-mobilizable	AP019744	0.0363341	Acinetobacter radioresistens DSM 6976 = NBRC 102413 = CIP 103788	AF832	-	genus	Acinetobacter	genus	Acinetobacter	-	-	-
liner_C_filtered_contigs:AH281	1	3959	0.364486	f744d1a407746781740d3c5eaba6adcf	-	-	-	-	-	-	-	-	non-mobilizable	CP033524	0.0310744	Acinetobacter pittii	AH281	-	genus	Acinetobacter	genus	Acinetobacter	-	-	-
liner_C_filtered_contigs:AC753	2	6508	0.33866	787827ebbdc71d31bcfb06f605176c04	rep_cluster_554,rep_cluster_570	001939__AJ550509_00002,001970__KT717888	-	-	-	-	-	-	non-mobilizable	CP015499	0.0487413	Lactobacillus helveticus	AC753	-	order	Lactobacillales	order	Lactobacillales	-	-	-
liner_C_filtered_contigs:AD665	5	9308	0.625698	c597e23021fc99511f1390bca3fa8c63	-	-	-	-	-	-	-	-	non-mobilizable	CP041021	0.0549966	Sphingobium fuliginis ATCC 27551	AD665	-	genus	Sphingobium	genus	Sphingobium	-	-	-
liner_C_filtered_contigs:AG884	1	3843	0.370544	cb51531ce7ea1285244b8a5ebf91463c	-	-	-	-	-	-	-	-	non-mobilizable	CP034391	0.0287714	Escherichia coli	AG884	-	genus	Escherichia	genus	Escherichia	-	-	-
liner_C_filtered_contigs:AB050	2	5008	0.492812	a22565089c268506b29ce9a81d1cb3cd	ColRNAI_rep_cluster_1987	CP041116_00002	MOBP	CP011605_00002	-	-	MOB_unknown	CP016722	mobilizable	CP033803	0.0112643	Enterobacter roggenkampii	AB050	AJ603	multi-phylla	Actinomycetota,Pseudomonadota	multi-phylla	Actinomycetota,Pseudomonadota	-	-	-
liner_C_filtered_contigs:AE376	3	6822	0.364849	8552b439de2b62178632dcd470a0b506	-	-	MOBQ	NZ_AFDA02000010_00002	-	-	-	-	mobilizable	CP033129	0.0299949	Acinetobacter wuhouensis	AE376	-	genus	Acinetobacter	genus	Acinetobacter	-	-	-
liner_C_filtered_contigs:AC768	3	7627	0.304445	5e4921bf580025426e0dea36c66da89e	-	-	-	-	-	-	-	-	non-mobilizable	CP041883	0.0133059	Staphylococcus sciuri	AC768	AM102	genus	Mammaliicoccus	genus	Mammaliicoccus	-	-	-
liner_C_filtered_contigs:novel_8d50e43b0a31b6a1b3e9fad9fc729f3f	3	7558	0.320455	8d50e43b0a31b6a1b3e9fad9fc729f3f	rep_cluster_1306	000623__NZ_ALIR01000018_00007	-	-	-	-	-	-	non-mobilizable	CP033859	0.0914855	Acinetobacter sp. FDAARGOS_493	novel_8d50e43b0a31b6a1b3e9fad9fc729f3f	-	genus	Acinetobacter	genus	Acinetobacter	-	-	-
liner_C_filtered_contigs:AF456	2	5363	0.58885	921f38b31a2bd858730b6229c4a58324	-	-	-	-	-	-	-	-	non-mobilizable	U85507	0.0419997	Corynebacterium glutamicum	AF456	-	genus	Corynebacterium	genus	Corynebacterium	-	-	-
liner_C_filtered_contigs:novel_424e4e4236c354b0d443c887658a17cb	8	16496	0.349782	424e4e4236c354b0d443c887658a17cb	rep_cluster_1226	000523__LT594096_00001	MOBQ	NZ_AFDA02000008_00004	-	-	-	-	mobilizable	LT594096	0.0914855	Acinetobacter baumannii	novel_424e4e4236c354b0d443c887658a17cb	-	class	Gammaproteobacteria	class	Gammaproteobacteria	-	-	-
liner_C_filtered_contigs:novel_1ffdf4d22074046fb810fccb22f1ff13	11	19117	0.364231	1ffdf4d22074046fb810fccb22f1ff13	rep_cluster_589,rep_cluster_589,rep_cluster_589	002010__CP020733_00013,002003__CP002900_00004,002012__CP021493_00020	MOBV,MOBV	NC_016821_00017,NC_016820_00021	-	-	-	-	mobilizable	CP042423	0.0737105	Leuconostoc lactis	novel_1ffdf4d22074046fb810fccb22f1ff13	-	order	Lactobacillales	order	Lactobacillales	-	-	-
liner_C_filtered_contigs:AA677	1	3625	0.407448	478c9684c90b002aa9cfe22c68e41076	ColRNAI_rep_cluster_1857	GU949535_00001	-	-	-	-	-	-	non-mobilizable	CP023904	0.0214305	Escherichia coli	AA677	AI956	order	Enterobacterales	order	Enterobacterales	genus	Klebsiella	23800906; 24777092
liner_C_filtered_contigs:AE844	3	6011	0.368158	dcf15ed25e1b46b5c2a3e52490246f95	-	-	MOBQ,MOBQ	CP023023_00004,CP032110_00003	-	-	-	-	mobilizable	CP032115	0.050014	Acinetobacter lwoffii	AE844	-	genus	Acinetobacter	genus	Acinetobacter	-	-	-
liner_C_filtered_contigs:AA158	2	6291	0.438563	c594d494c3f7e5c90f8eb9650daf3fb2	ColRNAI_rep_cluster_1857	GU949535_00001	MOBP	NC_019076_00002	-	-	MOBP	MF083142	mobilizable	NC_019982	0.00396608	Escherichia coli	AA158	AH801	order	Enterobacterales	order	Enterobacterales	genus	Klebsiella	23800906; 24777092
liner_C_filtered_contigs:AB343	2	5901	0.379258	d253f2737abdb13919cc33c9196fa284	rep_cluster_1219,rep_cluster_1265	000513__CU468233_00001,000580__CP019151_00005	MOBQ	CP031714_00004	-	-	-	-	mobilizable	CP032140	0.0549966	Acinetobacter sp. WCHAc010052	AB343	-	genus	Acinetobacter	genus	Acinetobacter	-	-	-
liner_C_filtered_contigs:AD389	3	8902	0.382386	2af50f188e07549e42c2cbe8788a9344	-	-	-	-	-	-	-	-	non-mobilizable	AP018826	0.0572108	Acinetobacter ursingii	AD389	-	genus	Acinetobacter	genus	Acinetobacter	-	-	-
liner_C_filtered_contigs:AB336	10	20777	0.36035	69a12d68305535427b78625118684b31	-	-	-	-	-	-	-	-	non-mobilizable	MH999418	0.0583726	Acinetobacter sp. SWBY1	AB336	-	genus	Acinetobacter	genus	Acinetobacter	-	-	-
liner_C_filtered_contigs:novel_e4cc62c0c0bdfbfeff79d196446aae8b	3	9417	0.449825	e4cc62c0c0bdfbfeff79d196446aae8b	rep_cluster_2358	CP036198_00005	-	-	-	-	-	-	non-mobilizable	CP023911	0.0618432	Klebsiella pneumoniae	novel_e4cc62c0c0bdfbfeff79d196446aae8b	-	phylum	Pseudomonadota	order	Enterobacterales	phylum	Pseudomonadota	24096417
liner_C_filtered_contigs:AF114	3	6216	0.371461	a532e5e2b7d131ed092ea119da693e75	-	-	MOBV	CP022676_00003	-	-	-	-	mobilizable	CP032529	0.0465005	Bacillus megaterium NCT-2	AF114	-	genus	Priestia	genus	Priestia	-	-	-
liner_C_filtered_contigs:novel_1fa31d6cf612d2a5952ff9014414455c	1	3426	0.331874	1fa31d6cf612d2a5952ff9014414455c	rep_cluster_2300	AB290882	-	-	-	-	-	-	non-mobilizable	NC_002799	0.0671564	Lactococcus lactis	novel_1fa31d6cf612d2a5952ff9014414455c	-	genus	Lactococcus	genus	Lactococcus	-	-	-
liner_C_filtered_contigs:AF643	6	10506	0.302208	e4f0e8474116f0dda18cbba0e258be20	-	-	-	-	-	-	-	-	non-mobilizable	CP034775	0.050014	Salmonella enterica subsp. enterica serovar Braenderup str. ATCC BAA-664	AF643	-	family	Enterobacteriaceae	family	Enterobacteriaceae	-	-	-
liner_C_filtered_contigs:AD824	2	5242	0.393934	112a4fdbe22d2d7969c7beddc83696a1	-	-	MOBP	CP016901_00002	-	-	-	-	mobilizable	CP016901	0.00274254	Acinetobacter soli	AD824	AN484	genus	Acinetobacter	genus	Acinetobacter	-	-	-
liner_C_filtered_contigs:AG482	3	7414	0.376989	8fcd9ea09293d6b6976bee1d3427c9f3	-	-	-	-	-	-	-	-	non-mobilizable	CP032118	0.0482105	Acinetobacter lwoffii	AG482	-	genus	Acinetobacter	genus	Acinetobacter	-	-	-
liner_C_filtered_contigs:AF585	7	13664	0.570624	1c96f6322d820324b1902e48168a5b7f	-	-	MOBF	NC_004319_00003	-	-	-	-	mobilizable	NC_004319	0.051337	Corynebacterium efficiens YS-314	AF585	-	genus	Corynebacterium	genus	Corynebacterium	-	-	-
liner_C_filtered_contigs:novel_b48fe89b81006b9cd765d93707153bc8	2	4625	0.307243	b48fe89b81006b9cd765d93707153bc8	rep_cluster_282	001560__NC_020237_00009	-	-	-	-	-	-	non-mobilizable	NC_014557	0.0744324	Bacillus sp. BS-02	novel_b48fe89b81006b9cd765d93707153bc8	-	multi-phylla	Bacillota,Pseudomonadota	multi-phylla	Bacillota,Pseudomonadota	-	-	-
liner_C_filtered_contigs:novel_c12ebc72a92da9ae78bf36f0bff734f2	3	7239	0.358061	c12ebc72a92da9ae78bf36f0bff734f2	rep_cluster_1218	000512__CP014652_00146	-	-	-	-	-	-	non-mobilizable	CP027253	0.0770708	Acinetobacter pittii	novel_c12ebc72a92da9ae78bf36f0bff734f2	-	genus	Acinetobacter	genus	Acinetobacter	-	-	-
liner_C_filtered_contigs:AF243	1	3308	0.637848	6ef8f659fc3e381efbf86072020b2181	-	-	-	-	-	-	-	-	non-mobilizable	CP035348	0.0034604	Escherichia coli	AF243	AP168	genus	Escherichia	genus	Escherichia	-	-	-
liner_C_filtered_contigs:AF871	6	11645	0.308201	678f0aaaa8aee65d9155bf2e73509ef4	rep_cluster_1254,rep_cluster_1254	000563__CP015621_00010,CP032270_00001	-	-	-	-	-	-	non-mobilizable	CP032113	0.0565317	Acinetobacter lwoffii	AF871	-	class	Gammaproteobacteria	class	Gammaproteobacteria	-	-	-
liner_C_filtered_contigs:novel_107e2ce3063225b5aaeedcb4c5166548	1	3278	0.307505	107e2ce3063225b5aaeedcb4c5166548	rep_cluster_1977	001418__EU784088	-	-	-	-	-	-	non-mobilizable	FJ040197	0.0706202	Leuconostoc citreum	novel_107e2ce3063225b5aaeedcb4c5166548	-	genus	Leuconostoc	genus	Leuconostoc	-	-	-
liner_C_filtered_contigs:AE589	3	7142	0.676981	7d0b005b51b6c1a62376027b181bafb7	-	-	-	-	-	-	-	-	non-mobilizable	CP035505	0.057671	Kocuria indica	AE589	-	genus	Kocuria	genus	Kocuria	-	-	-
liner_C_filtered_contigs:AD730	1	3199	0.365427	58131d736e69cfd38c6a06496a52d0b1	rep_cluster_1223	000520__CP010352_00002	MOBV	CP029394_00001	-	-	-	-	mobilizable	CP029394	0.00354859	Acinetobacter defluvii	AD730	AN372	genus	Acinetobacter	genus	Acinetobacter	-	-	-
liner_C_filtered_contigs:novel_0cf5409c1bbc5f63967bdfab46f5d627	3	5340	0.339888	0cf5409c1bbc5f63967bdfab46f5d627	rep_cluster_1247	000555__CP019152_00006	-	-	-	-	-	-	non-mobilizable	LN865144	0.0759181	Acinetobacter baumannii	novel_0cf5409c1bbc5f63967bdfab46f5d627	-	genus	Acinetobacter	genus	Acinetobacter	-	-	-
liner_C_filtered_contigs:AD642	5	8860	0.335214	9bde418032b91df566ac6f1bc22330e8	-	-	MOBQ	NC_010401_00007	-	-	-	-	mobilizable	CP032103	0.0421447	Acinetobacter lwoffii	AD642	-	genus	Acinetobacter	genus	Acinetobacter	-	-	-
liner_C_filtered_contigs:AC835	2	4264	0.331614	5f55224ba639fa7ee7eef2abe2066dd0	-	-	-	-	-	-	-	-	non-mobilizable	CP025421	0.0436329	Streptococcus parauberis	AC835	-	family	Streptococcaceae	family	Streptococcaceae	-	-	-
liner_C_filtered_contigs:AF717	1	3020	0.306623	e758f3f869964c86a5c3a07b885a6299	-	-	-	-	-	-	-	-	non-mobilizable	CP009584	0.0215695	Corynebacterium ulcerans	AF717	AP707	multi-phylla	Actinomycetota,Bacillota	multi-phylla	Actinomycetota,Bacillota	-	-	-
liner_C_filtered_contigs:AF236	1	2987	0.373619	21321af92aceb856520181c4a3e5d0c8	-	-	-	-	-	-	-	-	non-mobilizable	CP035942	0.0442483	Acinetobacter cumulans	AF236	-	genus	Acinetobacter	genus	Acinetobacter	-	-	-
liner_C_filtered_contigs:AB640	1	2969	0.299427	eab7414fc5f43f2f2c7d0def5cd72b2f	rep_cluster_1230	000529__NC_007768_00001	-	-	-	-	-	-	non-mobilizable	CP014694	0.00604372	Staphylococcus aureus subsp. aureus	AB640	AK498	family	Staphylococcaceae	family	Staphylococcaceae	-	-	-
liner_C_filtered_contigs:AD733	3	6950	0.340144	444628a9161105cb3fc571f83a8ae749	-	-	-	-	-	-	-	-	non-mobilizable	CP032269	0.0208145	Acinetobacter sp. WCHAc010034	AD733	AN375	genus	Acinetobacter	genus	Acinetobacter	-	-	-
liner_C_filtered_contigs:novel_65734266195dc8d58706542c71d406aa	3	5818	0.379684	65734266195dc8d58706542c71d406aa	-	-	MOBQ,MOBQ	KX426230_00011,CP032119_00001	-	-	-	-	mobilizable	CP032119	0.0747985	Acinetobacter lwoffii	novel_65734266195dc8d58706542c71d406aa	-	genus	Acinetobacter	genus	Acinetobacter	-	-	-
liner_C_filtered_contigs:novel_29453c634feb19878518b57c097986d4	4	6352	0.35296	29453c634feb19878518b57c097986d4	rep_cluster_1041	000286__CP019145	-	-	-	-	-	-	non-mobilizable	CP019145	0.064825	Acinetobacter lwoffii	novel_29453c634feb19878518b57c097986d4	-	genus	Acinetobacter	genus	Acinetobacter	-	-	-
liner_C_filtered_contigs:novel_62235be4cd5d9d2034af1ea7738d4f10	2	5180	0.285907	62235be4cd5d9d2034af1ea7738d4f10	rep_cluster_2234	AM399082	-	-	-	-	-	-	non-mobilizable	CP031840	0.0631684	Staphylococcus aureus	novel_62235be4cd5d9d2034af1ea7738d4f10	-	genus	Staphylococcus	genus	Staphylococcus	-	-	-
liner_C_filtered_contigs:AA579	1	2859	0.512767	8a8f0dc74dee9a425ba1193f8f2a9d93	-	-	MOBQ	NC_011411_00002	-	-	MOBQ,MOBQ	NC_009791,CP016745	mobilizable	CP018208	0.00989629	Escherichia coli	AA579	AI797	family	Enterobacteriaceae	family	Enterobacteriaceae	-	-	-
liner_C_filtered_contigs:AA521	3	7684	0.471369	0742f2866caba8f27f7e9deeaa286d34	ColRNAI_rep_cluster_1987,rep_cluster_2335	000019__CP000651_00005,KJ541069_00010	MOBP	NC_016979_00005	-	-	MOBP	CP008720	mobilizable	CP023889	0.0121679	Raoultella ornithinolytica	AA521	AI691	multi-phylla	Actinomycetota,Bacillota,Pseudomonadota	multi-phylla	Actinomycetota,Bacillota,Pseudomonadota	order	Enterobacterales	20008783
liner_C_filtered_contigs:AF232	4	6873	0.516659	879a43b6055867307dd2f9330f64f358	-	-	-	-	-	-	-	-	non-mobilizable	CP034740	0.0178909	Escherichia coli	AF232	AP155	genus	Escherichia	genus	Escherichia	-	-	-
liner_C_filtered_contigs:AE682	1	2605	0.424184	6b43d628901419287f0c7cfb420f338c	ColRNAI_rep_cluster_1857	GQ470395_00001	-	-	-	-	-	-	non-mobilizable	MG587003	0.0519203	Escherichia coli	AE682	-	class	Gammaproteobacteria	class	Gammaproteobacteria	genus	Klebsiella	23800906; 24777092
liner_C_filtered_contigs:AD055	11	19206	0.35869	17d608477a246d7864b8e5427ef9f568	rep_cluster_183	001252__NC_010980_00001	-	-	MPF_T	NC_014475_00046	-	-	non-mobilizable	NC_013514	0.0547827	Enterococcus faecalis	AD055	-	order	Lactobacillales	order	Lactobacillales	-	-	-
liner_C_filtered_contigs:AB202	1	2564	0.354134	28f37eada51d8acb2316181268469440	-	-	-	-	-	-	-	-	non-mobilizable	CP020734	0.0507636	Leuconostoc mesenteroides subsp. mesenteroides	AB202	-	genus	Leuconostoc	genus	Leuconostoc	-	-	-
liner_C_filtered_contigs:AH042	3	4889	0.38965	b18dd1ebbf5f97b39b5bb1e002292024	-	-	-	-	-	-	-	-	non-mobilizable	AP019747	0.0567566	Acinetobacter radioresistens DSM 6976 = NBRC 102413 = CIP 103788	AH042	-	genus	Acinetobacter	genus	Acinetobacter	-	-	-
liner_C_filtered_contigs:AF242	6	9408	0.595663	a31c7f2b9228f31614471df32c2907f6	-	-	-	-	-	-	-	-	non-mobilizable	CP035365	0.022205	Escherichia coli	AF242	AP166	genus	Escherichia	genus	Escherichia	-	-	-
liner_C_filtered_contigs:novel_5a63306f674bb88c27383e0f2a6c4ef1	3	4750	0.378316	5a63306f674bb88c27383e0f2a6c4ef1	-	-	MOBQ	CP032536_00012	-	-	-	-	mobilizable	NC_010010	0.0994698	Bacillus megaterium QM B1551	novel_5a63306f674bb88c27383e0f2a6c4ef1	-	-	-	-	-	-	-	-
liner_C_filtered_contigs:AB038	1	2400	0.486667	c730b4143a048a1fe013a142384df458	rep_cluster_2358	CP000974_00005	-	-	-	-	-	-	non-mobilizable	CP017224	0.00328537	Escherichia coli	AB038	AJ573	phylum	Pseudomonadota	phylum	Pseudomonadota	phylum	Pseudomonadota	24096417
liner_C_filtered_contigs:AG744	3	4956	0.409806	bad3e7a68c3ecfabccc77dd97f283ec5	rep_cluster_690	002159__JN872565	-	-	-	-	-	-	non-mobilizable	JN872565	0.0509537	Acinetobacter baumannii	AG744	-	genus	Acinetobacter	genus	Acinetobacter	-	-	-
liner_C_filtered_contigs:AE674	1	2389	0.311009	98decdbafe797b29b7f296d944938cf0	-	-	-	-	-	-	-	-	non-mobilizable	KY978588	0.0196275	Enterococcus durans	AE674	AO502	genus	Enterococcus	genus	Enterococcus	-	-	-
liner_C_filtered_contigs:AE924	6	9166	0.577569	7b60230d77ed1de5caa1c58e39288366	-	-	-	-	MPF_T	NC_013509_00011,NC_013509_00004	-	-	non-mobilizable	CP030081	0.0489202	Enterobacter hormaechei	AE924	-	class	Gammaproteobacteria	class	Gammaproteobacteria	-	-	-
liner_C_filtered_contigs:AF761	2	3396	0.325088	081be681cc4351eb6c093d5774423228	rep_cluster_1523	000877__NC_002799_00001	-	-	-	-	-	-	non-mobilizable	AF378372	0.0246831	Lactobacillus fermentum	AF761	AP758	order	Lactobacillales	order	Lactobacillales	-	-	-
liner_C_filtered_contigs:novel_9d17912b547e844f56768886f34b3070	1	2318	0.340811	9d17912b547e844f56768886f34b3070	rep_cluster_1953	001398__CP012010	-	-	-	-	-	-	non-mobilizable	NC_007207	0.0811785	Leuconostoc mesenteroides	novel_9d17912b547e844f56768886f34b3070	-	genus	Leuconostoc	genus	Leuconostoc	-	-	-
liner_C_filtered_contigs:AD743	6	9280	0.373815	be67dc4862fdd2b9bb99048bbc7bd33e	rep_cluster_1172,rep_cluster_1903	000453__KU549174_00001,001339__KY202458_00009	MOBQ	CP032270_00014	-	-	-	-	mobilizable	CP042560	0.0539403	Acinetobacter baumannii	AD743	-	genus	Acinetobacter	genus	Acinetobacter	-	-	-
liner_C_filtered_contigs:novel_f06d995157b4338ffc4888fe4cd8b85b	1	2245	0.41559	f06d995157b4338ffc4888fe4cd8b85b	-	-	MOBQ	NZ_AFDA02000010_00002	-	-	-	-	mobilizable	CP042369	0.0706202	Acinetobacter pittii	novel_f06d995157b4338ffc4888fe4cd8b85b	-	genus	Acinetobacter	genus	Acinetobacter	-	-	-
liner_C_filtered_contigs:AF235	2	4306	0.375755	7fec8b3346016a96d5f3501a9b9781a0	-	-	-	-	-	-	-	-	non-mobilizable	CP032267	0.0565317	Acinetobacter sp. WCHAc010034	AF235	-	genus	Acinetobacter	genus	Acinetobacter	-	-	-
liner_C_filtered_contigs:AA201	1	2200	0.329091	d9da36ed9698e4f9f231fbcb4e66c4c4	-	-	-	-	-	-	-	-	non-mobilizable	CP043519	0.0387085	Lactococcus lactis subsp. lactis bv. diacetylactis	AA201	-	genus	Lactococcus	genus	Lactococcus	-	-	-
liner_C_filtered_contigs:AB235	2	4272	0.534878	456805eb1bb7abc44831efe1b541e671	ColpVC	JX133088	-	-	-	-	-	-	non-mobilizable	KM107839	0.0198862	Escherichia coli	AB235	AJ932	order	Enterobacterales	order	Enterobacterales	-	-	-
liner_C_filtered_contigs:AA105	2	4093	0.446616	25077b5e7ed6eea6a182ac642a7e0eea	rep_cluster_2358	CP000974_00005	-	-	-	-	-	-	non-mobilizable	CP018359	0.0357395	Klebsiella oxytoca	AA105	-	phylum	Pseudomonadota	order	Enterobacterales	phylum	Pseudomonadota	24096417
liner_C_filtered_contigs:AD958	1	2103	0.387542	bd800a69a85f13dd82141901264913b2	-	-	-	-	-	-	-	-	non-mobilizable	CP019715	0.00505504	Lactobacillus plantarum	AD958	AN654	family	Lactobacillaceae	family	Lactobacillaceae	-	-	-
liner_C_filtered_contigs:AA515	1	2093	0.615385	22f3786511dec282df1e9cf56fcadca3	-	-	MOBP	NC_011404_00002	-	-	MOBP	CP008720	mobilizable	NC_013780	0.0334751	Aeromonas hydrophila	AA515	-	multi-phylla	Actinomycetota,Pseudomonadota	multi-phylla	Actinomycetota,Pseudomonadota	-	-	-
liner_C_filtered_contigs:AB207	2	3893	0.329566	7aab5ae0799e7495373831cc434c5e18	-	-	-	-	-	-	-	-	non-mobilizable	CP016331	0.0478612	Leuconostoc garlicum	AB207	-	genus	Leuconostoc	genus	Leuconostoc	-	-	-
liner_C_filtered_contigs:AD476	1	1955	0.380051	611bb0551a78b43f081d081ecbb7765a	Inc11	000036__NC_012548_00002	-	-	-	-	-	-	non-mobilizable	AB370334	0.00857671	Lactobacillus brevis	AD476	AN044	multi-phylla	Bacillota,Campylobacterota,Pseudomonadota	multi-phylla	Bacillota,Campylobacterota,Pseudomonadota	-	-	-
liner_C_filtered_contigs:AF239	7	11285	0.374745	96a0b39d256158775502d2068e07c068	-	-	-	-	-	-	-	-	non-mobilizable	CP032276	0.0399018	Acinetobacter sp. WCHAc010034	AF239	-	genus	Acinetobacter	genus	Acinetobacter	-	-	-
liner_C_filtered_contigs:novel_355ef9a16610849a1692290ba4e235a7	3	4484	0.351695	355ef9a16610849a1692290ba4e235a7	rep_cluster_2359	CP033522_00010	-	-	-	-	-	-	non-mobilizable	AP019748	0.0671564	Acinetobacter radioresistens DSM 6976 = NBRC 102413 = CIP 103788	novel_355ef9a16610849a1692290ba4e235a7	-	genus	Acinetobacter	genus	Acinetobacter	-	-	-
liner_C_filtered_contigs:AD731	3	4434	0.37438	c495f7a8d0c06660b070f576bb748b60	rep_cluster_1223	000520__CP010352_00002	MOBV	CP029394_00001	-	-	-	-	mobilizable	CP042564	0.0137488	Acinetobacter baumannii	AD731	AN373	genus	Acinetobacter	genus	Acinetobacter	-	-	-
liner_C_filtered_contigs:novel_d8ad761e28732ecf6f97762198c09451	1	1730	0.338728	d8ad761e28732ecf6f97762198c09451	rep_cluster_1861	001296__NC_006399_00002	-	-	-	-	-	-	non-mobilizable	AJ716330	0.0893096	Lactobacillus plantarum	novel_d8ad761e28732ecf6f97762198c09451	-	family	Lactobacillaceae	family	Lactobacillaceae	-	-	-
liner_C_filtered_contigs:AB685	1	1713	0.5108	600c5963bd2bd122fe315d4d8313ca35	Col(MG828)	NC_008486	-	-	-	-	MOBP,MOB_unknown	NC_002145,JN985534	mobilizable	CP011143	0.0180709	Escherichia coli VR50	AB685	AK563	order	Enterobacterales	order	Enterobacterales	genus	Escherichia	30761100
liner_C_filtered_contigs:AB633	2	3345	0.312407	a9dfaea22c945f4c04cdaead215b90d4	rep_cluster_1118	000381__X02529_00004	MOBV	CP027423_00001	-	-	-	-	mobilizable	CP027423	0.028588	Staphylococcus cohnii	AB633	-	multi-phylla	Bacillota,Bacteroidota,Pseudomonadota	multi-phylla	Bacillota,Bacteroidota,Pseudomonadota	-	-	-
liner_C_filtered_contigs:AA525	3	4728	0.609772	12de379990566285a840eaac29a69687	-	-	MOBP,MOBP,MOBP	CP043517_00004,LT985292_00003,NC_001848_00006	-	-	MOB_unknown,MOB_unknown,MOBP	CP016722,CP016722,CP008720	mobilizable	AY079200	0.0556462	Salmonella enterica subsp. enterica serovar Enteritidis	AA525	-	family	Enterobacteriaceae	family	Enterobacteriaceae	-	-	-
liner_C_filtered_contigs:novel_f4b5f3e76672a8708adc2fd6eceb8045	1	1599	0.300813	f4b5f3e76672a8708adc2fd6eceb8045	rep_cluster_1891	001323__NC_010098_00003	-	-	-	-	-	-	non-mobilizable	NC_010098	0.0631684	Lactobacillus plantarum	novel_f4b5f3e76672a8708adc2fd6eceb8045	-	genus	Lactiplantibacillus	genus	Lactiplantibacillus	-	-	-
liner_C_filtered_contigs:AA476	1	1503	0.558882	05dcd519a8328552d8874a8f69414235	-	-	-	-	-	-	-	-	non-mobilizable	CP019692	0.0556462	Shigella sonnei	AA476	-	family	Enterobacteriaceae	family	Enterobacteriaceae	-	-	-
liner_C_filtered_contigs:novel_b7426861902074419cffcebd88545101	3	3825	0.299346	b7426861902074419cffcebd88545101	rep_cluster_1017	000261__GQ900456	-	-	-	-	-	-	non-mobilizable	CP042088	0.0807479	Staphylococcus aureus	novel_b7426861902074419cffcebd88545101	-	class	Bacilli	class	Bacilli	-	-	-
liner_C_filtered_contigs:novel_8bca01e1800890915976bc5fa709df2b	1	1415	0.309541	8bca01e1800890915976bc5fa709df2b	rep_cluster_1832	001257__CP001168	-	-	-	-	-	-	non-mobilizable	CP006865	0.0943778	Bacillus toyonensis BCT-7112	novel_8bca01e1800890915976bc5fa709df2b	-	genus	Bacillus	genus	Bacillus	-	-	-
liner_C_filtered_contigs:AA010	1	1316	0.274316	23bce5472cfb98163cea45c0419fc783	-	-	-	-	-	-	-	-	non-mobilizable	CP013623	0.059819	Staphylococcus aureus	AA010	-	family	Staphylococcaceae	family	Staphylococcaceae	-	-	-
liner_C_filtered_contigs:novel_0103bb222e92ae0759d3eb9276a0d61f	1	1272	0.53066	0103bb222e92ae0759d3eb9276a0d61f	rep_cluster_1840	001267__NC_006826_00004	-	-	-	-	-	-	non-mobilizable	CP020542	0.0862491	Sphingobium herbicidovorans	novel_0103bb222e92ae0759d3eb9276a0d61f	-	family	Sphingomonadaceae	family	Sphingomonadaceae	-	-	-
liner_C_filtered_contigs:novel_780638b6e9a439c6d9174f3bb9719b7e	3	3752	0.347814	780638b6e9a439c6d9174f3bb9719b7e	rep_cluster_2146,rep_cluster_943,rep_cluster_943	CP006625,002428__NC_022881_00001,EU370688	-	-	-	-	-	-	non-mobilizable	KY978588	0.0709514	Enterococcus durans	novel_780638b6e9a439c6d9174f3bb9719b7e	-	class	Bacilli	class	Bacilli	-	-	-
liner_C_filtered_contigs:AA104	1	1246	0.489567	2b6b0d66a06ee5f87a318f8dbf758188	-	-	-	-	-	-	-	-	non-mobilizable	CP012489	0.0455159	Enterobacter sp. FY-07	AA104	-	family	Enterobacteriaceae	family	Enterobacteriaceae	-	-	-
liner_C_filtered_contigs:AA674	1	1219	0.396226	84b3b92800a74dcf3aefa5944577a5a1	-	-	-	-	-	-	-	-	non-mobilizable	CP041117	0.0298031	Escherichia coli	AA674	-	family	Enterobacteriaceae	family	Enterobacteriaceae	-	-	-
liner_C_filtered_contigs:AB044	2	2225	0.516854	28b9c543d82035c2d7074fe43ccc8238	-	-	-	-	-	-	-	-	non-mobilizable	CP041445	0.0237537	Escherichia coli	AB044	AJ586	genus	Escherichia	genus	Escherichia	-	-	-
liner_C_filtered_contigs:AD486	1	1171	0.51836	8a513a2165be63f0d8ffc1a3c3dfa8cc	-	-	-	-	-	-	MOBP,MOB_unknown	CP010136,NC_019986	mobilizable	CP010205	0.0496454	Escherichia coli	AD486	-	genus	Escherichia	genus	Escherichia	-	-	-
liner_C_filtered_contigs:AA090	2	2148	0.273743	462cf95715c41f2d7176a2a229b23854	-	-	-	-	-	-	-	-	non-mobilizable	CP041885	0.0284967	Staphylococcus sciuri	AA090	-	genus	Mammaliicoccus	genus	Mammaliicoccus	-	-	-

## Sheet: MAT_C
sample_id	num_contigs	size	gc	md5	rep_type(s)	rep_type_accession(s)	relaxase_type(s)	relaxase_type_accession(s)	mpf_type	mpf_type_accession(s)	orit_type(s)	orit_accession(s)	predicted_mobility	mash_nearest_neighbor	mash_neighbor_distance	mash_neighbor_identification	primary_cluster_id	secondary_cluster_id	predicted_host_range_overall_rank	predicted_host_range_overall_name	observed_host_range_ncbi_rank	observed_host_range_ncbi_name	reported_host_range_lit_rank	reported_host_range_lit_name	associated_pmid(s)
mat_C_filtered_contigs:AD907	1	46030	0.356637	f5b0efcf85080f97d9d6c3e61dcd598e	rep_cluster_893	002374__CP004064_00076	MOBP	CP018062_00130	MPF_T	NC_020208_00096	-	-	conjugative	CP006031	0.0186813	Enterococcus faecium T110	AD907	AN587	genus	Enterococcus	genus	Enterococcus	-	-	-
mat_C_filtered_contigs:novel_23c32a5ca01bae25ad50aeb82916acf0	1	40038	0.294495	23c32a5ca01bae25ad50aeb82916acf0	rep_cluster_1142	000421__NC_013320_00022	MOBQ	NC_013653_00017	-	-	-	-	mobilizable	KP890694	0.0501998	Staphylococcus xylosus	novel_23c32a5ca01bae25ad50aeb82916acf0	-	genus	Staphylococcus	genus	Staphylococcus	-	-	-
mat_C_filtered_contigs:novel_739b8c26ce2d6dba3473c6157368bc88	23	98216	0.623177	739b8c26ce2d6dba3473c6157368bc88	rep_cluster_547	001919__CP010859_00001	-	-	-	-	-	-	non-mobilizable	CP028920	0.0613264	Gemmobacter sp. HYN0069	novel_739b8c26ce2d6dba3473c6157368bc88	-	order	Rhodobacterales	order	Rhodobacterales	-	-	-
mat_C_filtered_contigs:novel_2c003bd6f62712e5c717eab10a53ae54	124	296630	0.564144	2c003bd6f62712e5c717eab10a53ae54	IncP,rep_cluster_1527,rep_cluster_2238	000164__NC_022344_00310,000882__CP012005_00092,CP017058_00081	MOBP,MOBP	CP010360_00062,NC_020552_00059	MPF_T	NC_015727_00490,NC_022344_00330,NC_014621_00013,NC_014621_00013,NC_014621_00013,NC_019157_00029,NC_019157_00030,NC_022344_00330,NC_008757_00075,NC_015727_00494,NC_019083_00030	-	-	conjugative	CP011634	0.0937829	Klebsiella oxytoca	novel_2c003bd6f62712e5c717eab10a53ae54	-	multi-phylla	Actinomycetota,Pseudomonadota	multi-phylla	Actinomycetota,Pseudomonadota	phylum	Pseudomonadota	27895009; 25389419; 23980652; 54383; 28842132; 30619542; 20851899
mat_C_filtered_contigs:AD503	12	47466	0.307083	b8b00727b31f66f66eb6164ae44a2d6e	-	-	-	-	-	-	-	-	non-mobilizable	CP041918	0.0284967	Staphylococcus sciuri	AD503	-	genus	Mammaliicoccus	genus	Mammaliicoccus	-	-	-
mat_C_filtered_contigs:AE526	2	23809	0.575119	c15d54adeb41690ba4a5c72a9f85984b	rep_cluster_820	002302__CP017783	MOBQ	CP034332_00001	-	-	-	-	mobilizable	CP017783	0.0560862	Rhodobacter sp. LPB0142	AE526	-	order	Rhodobacterales	order	Rhodobacterales	-	-	-
mat_C_filtered_contigs:AD622	24	73982	0.357749	dc01f62f7f1f831272e805774930992e	-	-	-	-	-	-	-	-	non-mobilizable	MF078634	0.0196919	Acinetobacter pittii	AD622	AN234	genus	Acinetobacter	genus	Acinetobacter	-	-	-
mat_C_filtered_contigs:AA079	6	37236	0.365319	49bbf4ed1f833ff036238829eafbae9d	-	-	MOBQ	NC_020818_00001	MPF_T	NC_019268_00038,NC_019268_00037,NC_019268_00036,NC_019268_00030	-	-	conjugative	CP032142	0.0186195	Acinetobacter sp. WCHAc010052	AA079	AH682	class	Gammaproteobacteria	class	Gammaproteobacteria	-	-	-
mat_C_filtered_contigs:AE249	14	52427	0.384039	2122c6d56d56c3afc8851495ae81f69f	rep_cluster_481	001839__KT325596	MOBP	CP038024_00064	MPF_T	NZ_ALIR01000021_00020,NC_019217_00010,NC_019217_00008,NC_019218_00007,NC_019218_00004	MOBP	KC734561	conjugative	CP038024	0.0370638	Acinetobacter radioresistens	AE249	-	genus	Acinetobacter	genus	Acinetobacter	-	-	-
mat_C_filtered_contigs:AC935	64	226763	0.385001	ceadab1abf7dbb41a6ee3279cb5bbe50	rep_cluster_1481	000820__KT325596	MOBP	NZ_ALIG01000010_00048	-	-	-	-	mobilizable	MK134375	0.0257292	Acinetobacter baumannii	AC935	-	family	Moraxellaceae	family	Moraxellaceae	-	-	-
mat_C_filtered_contigs:AH457	14	67767	0.420514	6e18c2d916bf573598b508cd6a1fdec5	-	-	-	-	-	-	-	-	non-mobilizable	CP032280	0.0321972	Acinetobacter sp. WCHA55	AH457	-	genus	Acinetobacter	genus	Acinetobacter	-	-	-
mat_C_filtered_contigs:novel_4354038ea7a2d296c0c7d1d42794e8bb	107	271063	0.428089	4354038ea7a2d296c0c7d1d42794e8bb	rep_cluster_1656	001057__CP015616_00173	MOBP,MOBP	NZ_AEOY01000096_00007,NZ_ALIG01000010_00048	-	-	-	-	mobilizable	CP032290	0.0639874	Acinetobacter lwoffii	novel_4354038ea7a2d296c0c7d1d42794e8bb	-	genus	Acinetobacter	genus	Acinetobacter	-	-	-
mat_C_filtered_contigs:AF014	2	25066	0.639671	9c32af8df73c50024a6bebac979f74e4	rep_cluster_1420	000762__KU922118	MOBQ	CP039915_00012	MPF_T	NC_016813_00008	-	-	conjugative	CP024589	0.0491	Roseomonas sp. FDAARGOS_362	AF014	-	phylum	Pseudomonadota	phylum	Pseudomonadota	-	-	-
mat_C_filtered_contigs:AC413	27	125710	0.541508	c4090f4616047bddb52f96ba9abef440	-	-	-	-	-	-	-	-	non-mobilizable	CP015623	0.0142009	Corynebacterium crudilactis	AC413	AL596	genus	Corynebacterium	genus	Corynebacterium	-	-	-
mat_C_filtered_contigs:AC726	18	68785	0.365181	c6d78a799a861042d50fe8bea3e19540	-	-	-	-	-	-	-	-	non-mobilizable	CP012385	0.037311	Enterococcus durans	AC726	-	genus	Enterococcus	genus	Enterococcus	-	-	-
mat_C_filtered_contigs:novel_9bdbc4372e0602bad9014d5126ec17ae	1	15301	0.533495	9bdbc4372e0602bad9014d5126ec17ae	-	-	MOBF	NC_009128_00017	-	-	-	-	mobilizable	CP004352	0.0834041	Corynebacterium casei LMG S-19264	novel_9bdbc4372e0602bad9014d5126ec17ae	-	genus	Corynebacterium	genus	Corynebacterium	-	-	-
mat_C_filtered_contigs:AE184	3	19048	0.583473	c11889415c4b31e15bfb65e1dfd10f33	-	-	-	-	-	-	-	-	non-mobilizable	CP014329	0.0565317	Corynebacterium glutamicum	AE184	-	genus	Corynebacterium	genus	Corynebacterium	-	-	-
mat_C_filtered_contigs:novel_f249a1a8dd2bfecd91fe6abfe6d0ff99	1	14531	0.347464	f249a1a8dd2bfecd91fe6abfe6d0ff99	-	-	MOBQ	NC_017017_00001	-	-	-	-	mobilizable	MK861852	0.0848014	Enterococcus faecalis	novel_f249a1a8dd2bfecd91fe6abfe6d0ff99	-	family	Lactobacillaceae	family	Lactobacillaceae	-	-	-
mat_C_filtered_contigs:AC137	30	120240	0.537641	633936ae78aa7c997d706f87f9e3f309	-	-	-	-	-	-	-	-	non-mobilizable	CP016892	0.0273375	Pantoea agglomerans	AC137	-	genus	Pantoea	genus	Pantoea	-	-	-
mat_C_filtered_contigs:novel_2ffaada67ceb206c36734d657ffbfb97	5	28965	0.489694	2ffaada67ceb206c36734d657ffbfb97	-	-	MOBP	CP015602_00017	-	-	-	-	mobilizable	CP015602	0.0877506	Pseudomonas antarctica	novel_2ffaada67ceb206c36734d657ffbfb97	-	genus	Pseudomonas	genus	Pseudomonas	-	-	-
mat_C_filtered_contigs:novel_5efbfb6f339ca56b6b2092553be0e59e	31	90269	0.407825	5efbfb6f339ca56b6b2092553be0e59e	-	-	MOBP,MOBP	NZ_ALIG01000010_00048,AM157767_00077	-	-	MOBP	KX712121	mobilizable	CP025619	0.0824989	Acinetobacter schindleri	novel_5efbfb6f339ca56b6b2092553be0e59e	-	-	-	-	-	-	-	-
mat_C_filtered_contigs:novel_ccb758281f5e6047b2a5c0b809fd2e76	3	15342	0.62078	ccb758281f5e6047b2a5c0b809fd2e76	rep_cluster_1927	001366__KM659095	MOBQ	KM659095_00005	-	-	-	-	mobilizable	KM659095	0.0751681	Paracoccus yeei	novel_ccb758281f5e6047b2a5c0b809fd2e76	-	genus	Paracoccus	genus	Paracoccus	-	-	-
mat_C_filtered_contigs:AC296	13	49795	0.611527	bdfd5bf1f2b8b14a10aaf6735cb7c6ef	IncP	000176__U67194	-	-	MPF_T	NC_019318_00057,NC_019318_00058,NC_019318_00059	MOBP	KX712121	mobilizable	CP028340	0.0374354	Thauera aromatica K172	AC296	-	multi-phylla	Actinomycetota,Pseudomonadota	multi-phylla	Actinomycetota,Pseudomonadota	phylum	Pseudomonadota	27895009; 25389419; 23980652; 54383; 28842132; 30619542; 20851899
mat_C_filtered_contigs:novel_38f6f18826cb5643f8437e8dd45ca02f	21	56191	0.382695	38f6f18826cb5643f8437e8dd45ca02f	-	-	MOBT,MOBV	CP040905_00050,HE662694_00003	MPF_T	NC_018699_00034	-	-	conjugative	CP007650	0.0642645	Lactobacillus salivarius	novel_38f6f18826cb5643f8437e8dd45ca02f	-	class	Bacilli	class	Bacilli	-	-	-
mat_C_filtered_contigs:novel_307a498ad2441cc3009ce419c418a5e4	23	58290	0.381335	307a498ad2441cc3009ce419c418a5e4	rep_cluster_1247,rep_cluster_1282,rep_cluster_1282,rep_cluster_2314	000555__CP019152_00006,000600__CP015619_00017,000599__KX426232_00098,CP033538_00006	-	-	-	-	-	-	non-mobilizable	CP032112	0.0877506	Acinetobacter lwoffii	novel_307a498ad2441cc3009ce419c418a5e4	-	genus	Acinetobacter	genus	Acinetobacter	-	-	-
mat_C_filtered_contigs:novel_5b324901076af109e5a20663623e77a1	5	17417	0.355859	5b324901076af109e5a20663623e77a1	rep_cluster_589,rep_cluster_589	002009__CP018764_00014,002010__CP020733_00013	MOBV	NC_016821_00017	-	-	-	-	mobilizable	CP042423	0.0686914	Leuconostoc lactis	novel_5b324901076af109e5a20663623e77a1	-	order	Lactobacillales	order	Lactobacillales	-	-	-
mat_C_filtered_contigs:AE562	57	142010	0.683839	ca30473eded4ae7ad96d804b13c829b5	-	-	-	-	-	-	-	-	non-mobilizable	CP022317	0.0418553	Brachybacterium sp. VR2415	AE562	-	genus	Brachybacterium	genus	Brachybacterium	-	-	-
mat_C_filtered_contigs:AC072	2	16939	0.555346	3bb4eb1fb17d599aef73c3678ba7d5d9	-	-	-	-	-	-	-	-	non-mobilizable	CP039906	0.0427316	Agrobacterium tumefaciens	AC072	-	genus	Agrobacterium	genus	Agrobacterium	-	-	-
mat_C_filtered_contigs:AC934	12	43480	0.374034	bb3ee9e96410301ed903a89b8e784671	-	-	-	-	-	-	-	-	non-mobilizable	CP030935	0.0289561	Enterococcus gilvus	AC934	-	genus	Enterococcus	genus	Enterococcus	-	-	-
mat_C_filtered_contigs:AF722	1	9850	0.288122	838a8b3ed23d64ca3845d35e9646f6b0	-	-	-	-	-	-	-	-	non-mobilizable	CP041881	0.0371871	Staphylococcus sciuri	AF722	-	genus	Mammaliicoccus	genus	Mammaliicoccus	-	-	-
mat_C_filtered_contigs:AD056	25	51762	0.359356	197bdbefa9f6357dcf45f8665e9a4a63	rep_cluster_183	CP003585	-	-	MPF_T	NC_013514_00028,NC_014475_00046	-	-	non-mobilizable	CP030934	0.0385787	Enterococcus gilvus	AD056	-	genus	Enterococcus	genus	Enterococcus	-	-	-
mat_C_filtered_contigs:AC958	9	30400	0.373684	faa9ae996e5e3cfc52a37b74c7263ffd	rep_cluster_1261	000573__KJ616406_00008	-	-	-	-	-	-	non-mobilizable	CP026423	0.0478612	Acinetobacter sp. ACNIH1	AC958	-	genus	Acinetobacter	genus	Acinetobacter	-	-	-
mat_C_filtered_contigs:AH350	4	14424	0.482806	9fa9ef22136b3dd570fa2f839fc230c2	-	-	-	-	-	-	-	-	non-mobilizable	CP024189	0.0400373	Moraxella osloensis	AH350	-	genus	Moraxella	genus	Moraxella	-	-	-
mat_C_filtered_contigs:novel_5a1e390e44447dca10346045d6aee30b	2	10377	0.574154	5a1e390e44447dca10346045d6aee30b	rep_cluster_160,rep_cluster_392	000980__NC_009955_00156,001717__CP019309	-	-	-	-	-	-	non-mobilizable	CP019130	0.0820539	Brevirhabdus pacifica	novel_5a1e390e44447dca10346045d6aee30b	-	-	-	-	-	-	-	-
mat_C_filtered_contigs:AG485	5	15042	0.340314	69431c10bedb89f050c19bb3950ee876	-	-	-	-	MPF_T	NC_019308_00015	-	-	non-mobilizable	CP016848	0.0269907	Carnobacterium maltaromaticum	AG485	-	genus	Carnobacterium	genus	Carnobacterium	-	-	-
mat_C_filtered_contigs:AF015	3	13777	0.595558	d75e776d49c66cf2ef53e9077c211d9f	-	-	-	-	-	-	-	-	non-mobilizable	CP039915	0.0581372	Agrobacterium tumefaciens	AF015	-	genus	Agrobacterium	genus	Agrobacterium	-	-	-
mat_C_filtered_contigs:AC961	34	72306	0.391586	97c3cafde866f90805c46b4eef984139	-	-	-	-	-	-	-	-	non-mobilizable	AP019742	0.0344723	Acinetobacter radioresistens DSM 6976 = NBRC 102413 = CIP 103788	AC961	-	genus	Acinetobacter	genus	Acinetobacter	-	-	-
mat_C_filtered_contigs:novel_539b9ea77f5e1950c56d450e9c065a64	3	13569	0.354927	539b9ea77f5e1950c56d450e9c065a64	rep_cluster_660	002115__NC_008436_00001	-	-	-	-	-	-	non-mobilizable	CP034583	0.0712856	Lactococcus lactis subsp. lactis	novel_539b9ea77f5e1950c56d450e9c065a64	-	genus	Lactococcus	genus	Lactococcus	-	-	-
mat_C_filtered_contigs:novel_3d2ec7b7d2b7e047f17f6a5c242b472a	8	23753	0.612049	3d2ec7b7d2b7e047f17f6a5c242b472a	-	-	MOBP,MOBQ	NC_017386_00037,CP010723_00015	-	-	-	-	mobilizable	KX434882	0.0733545	Klebsiella pneumoniae	novel_3d2ec7b7d2b7e047f17f6a5c242b472a	-	order	Rhodobacterales	order	Rhodobacterales	-	-	-
mat_C_filtered_contigs:AG932	1	7820	0.287724	d246ef3f82aa93842aef630634a89e21	-	-	-	-	-	-	-	-	non-mobilizable	CP041882	0.0140492	Staphylococcus sciuri	AG932	AQ988	genus	Mammaliicoccus	genus	Mammaliicoccus	-	-	-
mat_C_filtered_contigs:novel_bade0ac2c053d054bb8abda203441596	3	11257	0.345563	bade0ac2c053d054bb8abda203441596	rep_cluster_414,rep_cluster_554	001739__AF306799,001939__AJ550509_00002	-	-	-	-	-	-	non-mobilizable	FR872378	0.0659724	Lactococcus lactis subsp. lactis	novel_bade0ac2c053d054bb8abda203441596	-	order	Lactobacillales	order	Lactobacillales	-	-	-
mat_C_filtered_contigs:AC967	10	30660	0.357828	36a0dd4c0d4f8598fa36302c41475a07	rep_cluster_1218	000512__CP014652_00146	MOBP	NZ_ALIG01000010_00048	-	-	-	-	mobilizable	CP018872	0.0269047	Acinetobacter haemolyticus	AC967	-	genus	Acinetobacter	genus	Acinetobacter	-	-	-
mat_C_filtered_contigs:AE378	1	7416	0.381203	a7ae7237b1674026ddc69649b03382e7	-	-	MOBQ	NZ_AFDA02000010_00002	-	-	-	-	mobilizable	CP032108	0.026143	Acinetobacter lwoffii	AE378	-	genus	Acinetobacter	genus	Acinetobacter	-	-	-
mat_C_filtered_contigs:AB344	11	27034	0.363801	b03609864765e696fc4fb7fc9c439930	rep_cluster_1071,rep_cluster_1219,rep_cluster_1265,rep_cluster_1280	000319__CP019146_00009,000513__CU468233_00001,000580__CP019151_00005,000595__CU468231_00001	MOBQ,MOBQ	CP028799_00003,CP032277_00002	-	-	-	-	mobilizable	CP033122	0.0505746	Acinetobacter wuhouensis	AB344	-	class	Gammaproteobacteria	class	Gammaproteobacteria	-	-	-
mat_C_filtered_contigs:AG033	1	7007	0.653347	9ae7aed260aae5038a558b656dd00937	rep_cluster_1324	000643__NC_019340_00005	-	-	-	-	-	-	non-mobilizable	AB007909	0.0105261	Acidipropionibacterium acidipropionici	AG033	AQ046	genus	Acidipropionibacterium	genus	Acidipropionibacterium	-	-	-
mat_C_filtered_contigs:AD642	4	11786	0.339725	7fbaf385648c01af447ba85e90e31dab	rep_cluster_1171	000452__NC_010401_00001	MOBQ,MOBQ	NC_010401_00007,CP042561_00004	-	-	-	-	mobilizable	CP032272	0.0245258	Acinetobacter sp. WCHAc010034	AD642	AN261	genus	Acinetobacter	genus	Acinetobacter	-	-	-
mat_C_filtered_contigs:novel_03732817dbd3e4278c9a38a7c96a1aef	1	6539	0.363817	03732817dbd3e4278c9a38a7c96a1aef	rep_cluster_2229	EFU26268	-	-	-	-	-	-	non-mobilizable	CP032629	0.0931964	Lactococcus sp. 1JSPR-7	novel_03732817dbd3e4278c9a38a7c96a1aef	-	-	-	-	-	-	-	-
mat_C_filtered_contigs:AB147	1	6312	0.439797	a5c79d7f53e0870b1765c99e3909d388	-	-	-	-	-	-	-	-	non-mobilizable	CP003852	0.0531179	Leuconostoc carnosum JB16	AB147	-	genus	Leuconostoc	genus	Leuconostoc	-	-	-
mat_C_filtered_contigs:novel_24d2fa4ea5009c7b1c43bc7cc4563006	28	56578	0.410531	24d2fa4ea5009c7b1c43bc7cc4563006	-	-	MOBP	NZ_CM001803_00063	-	-	-	-	mobilizable	CP026415	0.0790711	Acinetobacter sp. ACNIH2	novel_24d2fa4ea5009c7b1c43bc7cc4563006	-	genus	Acinetobacter	genus	Acinetobacter	-	-	-
mat_C_filtered_contigs:novel_2a4dc5ba1323b92ea62558d8cdd7e7cf	1	6159	0.332522	2a4dc5ba1323b92ea62558d8cdd7e7cf	-	-	MOBQ	CP030757_00008	-	-	-	-	mobilizable	CP042559	0.0702918	Acinetobacter baumannii	novel_2a4dc5ba1323b92ea62558d8cdd7e7cf	-	genus	Acinetobacter	genus	Acinetobacter	-	-	-
mat_C_filtered_contigs:AC008	4	11691	0.364041	c84e685f5a8406d7a730a9a6469af959	rep_cluster_1255	CP003162	-	-	-	-	-	-	non-mobilizable	NC_004944	0.030875	Lactobacillus plantarum	AC008	-	order	Lactobacillales	order	Lactobacillales	-	-	-
mat_C_filtered_contigs:AB353	5	14381	0.44371	039817d1f786e60b5eba7d5637b02891	-	-	MOBQ	CP032110_00003	-	-	-	-	mobilizable	CP026421	0.0298988	Acinetobacter sp. ACNIH1	AB353	-	genus	Acinetobacter	genus	Acinetobacter	-	-	-
mat_C_filtered_contigs:AC671	2	7724	0.307872	8de11ab48bb627af8bc9582eb5ca0c57	rep_cluster_282	001560__NC_020237_00009	MOBV,MOBV	NC_020237_00008,FN377602_00009	-	-	-	-	mobilizable	CP014695	0.0326168	Staphylococcus aureus subsp. aureus	AC671	-	multi-phylla	Bacillota,Pseudomonadota	multi-phylla	Bacillota,Pseudomonadota	-	-	-
mat_C_filtered_contigs:AE690	7	13943	0.370078	e41e140899f12703e79cef7fa5c95db5	rep_cluster_1364	000682__CU468232_00001	MOBQ,MOBQ	NC_006877_00013,CP033542_00018	-	-	-	-	mobilizable	CP033752	0.0117564	Acinetobacter baumannii	AE690	AO526	genus	Acinetobacter	genus	Acinetobacter	-	-	-
mat_C_filtered_contigs:novel_0ecf9c5e503da1669c2b5ea2e391592b	13	31721	0.310015	0ecf9c5e503da1669c2b5ea2e391592b	rep_cluster_1663	001064__CP001709	-	-	-	-	-	-	non-mobilizable	NC_013164	0.0834041	Anaerococcus prevotii DSM 20548	novel_0ecf9c5e503da1669c2b5ea2e391592b	-	genus	Anaerococcus	genus	Anaerococcus	-	-	-
mat_C_filtered_contigs:AE502	1	5530	0.394937	6dd8b9b86c8e76ded4fa924c7e15ca1e	-	-	MOBQ	CP032128_00006	-	-	-	-	mobilizable	CP032128	0.000508006	Acinetobacter chinensis	AE502	AO298	genus	Acinetobacter	genus	Acinetobacter	-	-	-
mat_C_filtered_contigs:AD131	5	16621	0.422117	c7b17d2c1ccb94ae7b92553fdc1a60be	-	-	-	-	-	-	-	-	non-mobilizable	CP033618	0.0393656	Lactobacillus plantarum	AD131	-	genus	Lactiplantibacillus	genus	Lactiplantibacillus	-	-	-
mat_C_filtered_contigs:novel_67b4255b8dd8edc4eb6006387f11faa8	9	21438	0.366219	67b4255b8dd8edc4eb6006387f11faa8	rep_cluster_1041,rep_cluster_1154	000286__CP019145,000434__KX426231_00005	MOBQ,MOBQ	CP031711_00011,NZ_AFDA02000011_00004	-	-	-	-	mobilizable	CP032274	0.0631684	Acinetobacter sp. WCHAc010034	novel_67b4255b8dd8edc4eb6006387f11faa8	-	genus	Acinetobacter	genus	Acinetobacter	-	-	-
mat_C_filtered_contigs:AA478	70	143146	0.376462	70b3a2faac834222209be72e320328c9	-	-	-	-	-	-	-	-	non-mobilizable	AP019741	0.0239063	Acinetobacter radioresistens DSM 6976 = NBRC 102413 = CIP 103788	AA478	AI628	genus	Acinetobacter	genus	Acinetobacter	-	-	-
mat_C_filtered_contigs:novel_fe63f5bea3f4445fc1d97944ccd5c469	2	8407	0.559177	fe63f5bea3f4445fc1d97944ccd5c469	rep_cluster_1744	001164__KM659094	MOBP	NC_019316_00005	-	-	-	-	mobilizable	JQ684025	0.0887833	Paracoccus aestuarii	novel_fe63f5bea3f4445fc1d97944ccd5c469	-	genus	Paracoccus	genus	Paracoccus	-	-	-
mat_C_filtered_contigs:AD265	3	9856	0.341721	e54ba7bc98d06fbb531af103d7bf7c21	-	-	-	-	-	-	-	-	non-mobilizable	CP014253	0.0583726	Listeria monocytogenes	AD265	-	genus	Listeria	genus	Listeria	-	-	-
mat_C_filtered_contigs:AB640	2	7097	0.307877	b6f07b193e6e50e3b449b941a67506f8	rep_cluster_1017,rep_cluster_1230	000261__GQ900456,000529__NC_007768_00001	-	-	-	-	-	-	non-mobilizable	CP014694	0.0310744	Staphylococcus aureus subsp. aureus	AB640	-	genus	Staphylococcus	genus	Staphylococcus	-	-	-
mat_C_filtered_contigs:AC670	3	7548	0.345257	9a4c2a1efd7843bd96c1c75f0f8d15dc	rep_cluster_1018	000268__U32369_00002	MOBV,MOBV	NC_022618_00010,HE662694_00003	-	-	-	-	mobilizable	U32369	0.0137986	Bacillus cereus	AC670	AL950	multi-phylla	Bacillota,Pseudomonadota	multi-phylla	Bacillota,Pseudomonadota	-	-	-
mat_C_filtered_contigs:AC768	3	11960	0.311037	cb9b20d9ae45001522f43a703f92c888	-	-	-	-	-	-	-	-	non-mobilizable	CP041883	0.011621	Staphylococcus sciuri	AC768	AM102	genus	Mammaliicoccus	genus	Mammaliicoccus	-	-	-
mat_C_filtered_contigs:AA517	1	4982	0.528503	f94adb97bbea12e4899517a4151475e6	rep_cluster_2335	KU302809_00001	MOBP	NC_011404_00002	-	-	MOBP	CP008720	mobilizable	CP030346	0.00719593	Enterobacter hormaechei	AA517	AI686	multi-phylla	Actinomycetota,Bacillota,Pseudomonadota	multi-phylla	Actinomycetota,Bacillota,Pseudomonadota	order	Enterobacterales	20008783
mat_C_filtered_contigs:novel_d2efe27843308075e63ddc6969f6e843	1	4951	0.386185	d2efe27843308075e63ddc6969f6e843	rep_cluster_1128	000406__CP012539_00001	MOBV	NC_019294_00006	-	-	-	-	mobilizable	CP012539	0.0824989	Psychrobacter sp. P11G5	novel_d2efe27843308075e63ddc6969f6e843	-	genus	Psychrobacter	genus	Psychrobacter	-	-	-
mat_C_filtered_contigs:novel_f082524be4b9435f2e8b66081d167534	1	4913	0.585182	f082524be4b9435f2e8b66081d167534	rep_cluster_996	002481__EU043115_00004	-	-	-	-	-	-	non-mobilizable	CP045366	0.0974869	Roseivivax sp. THAF40	novel_f082524be4b9435f2e8b66081d167534	-	order	Rhodobacterales	order	Rhodobacterales	-	-	-
mat_C_filtered_contigs:novel_e294bedc5f8f6ba4c804af95fb1b71cd	2	8605	0.608716	e294bedc5f8f6ba4c804af95fb1b71cd	rep_cluster_1826	001246__NC_008246_00008	MOBQ	NC_008246_00003	-	-	-	-	mobilizable	AB265740	0.0686914	Sphingobium yanoikuyae	novel_e294bedc5f8f6ba4c804af95fb1b71cd	-	family	Sphingomonadaceae	family	Sphingomonadaceae	-	-	-
mat_C_filtered_contigs:AF831	4	9767	0.359271	dc8d0292fd0425b8919fbff175f5806d	-	-	MOBQ	CP042561_00004	-	-	-	-	mobilizable	KP890934	0.0311746	Acinetobacter baumannii	AF831	-	genus	Acinetobacter	genus	Acinetobacter	-	-	-
mat_C_filtered_contigs:AA009	1	4805	0.275546	ae31f1051df73b55b870676607348a26	rep_cluster_1118	000395__NC_023313_00001	-	-	-	-	-	-	non-mobilizable	NC_006974	0.0515304	Staphylococcus sciuri subsp. sciuri	AA009	-	multi-phylla	Bacillota,Bacteroidota,Pseudomonadota	multi-phylla	Bacillota,Bacteroidota,Pseudomonadota	-	-	-
mat_C_filtered_contigs:AB919	13	29432	0.347139	b4f4c6b66e8179aa04bf876e2d269f8f	-	-	-	-	-	-	-	-	non-mobilizable	KJ645709	0.0503867	Enterococcus faecium	AB919	-	genus	Enterococcus	genus	Enterococcus	-	-	-
mat_C_filtered_contigs:novel_4c7825ae1763342ca2c34c1991381bdd	1	4573	0.343757	4c7825ae1763342ca2c34c1991381bdd	-	-	MOBV	NC_004930_00001	-	-	-	-	mobilizable	AY026767	0.0974869	Lactococcus lactis subsp. cremoris	novel_4c7825ae1763342ca2c34c1991381bdd	-	genus	Lactococcus	genus	Lactococcus	-	-	-
mat_C_filtered_contigs:AB201	3	7747	0.378727	cc3e00d2f7b00734edc4fe00daa825ed	-	-	-	-	-	-	-	-	non-mobilizable	CP035273	0.0425838	Leuconostoc mesenteroides	AB201	-	genus	Leuconostoc	genus	Leuconostoc	-	-	-
mat_C_filtered_contigs:AE639	2	6858	0.61811	20000082e6f77cec5757b6560961509b	-	-	-	-	-	-	-	-	non-mobilizable	AF121000	0.04288	Corynebacterium glutamicum	AE639	-	genus	Corynebacterium	genus	Corynebacterium	-	-	-
mat_C_filtered_contigs:AD825	2	5996	0.387091	68f9731ba877105c3d988a638c46d980	-	-	MOBP	CP016901_00002	-	-	-	-	mobilizable	CP041228	0.0324062	Acinetobacter haemolyticus	AD825	-	genus	Acinetobacter	genus	Acinetobacter	-	-	-
mat_C_filtered_contigs:AD175	1	4343	0.336864	5c15507572f1744465aa14712cf072ba	-	-	MOBQ	NC_006877_00013	-	-	-	-	mobilizable	CP032287	0.054149	Acinetobacter lwoffii	AD175	-	genus	Acinetobacter	genus	Acinetobacter	-	-	-
mat_C_filtered_contigs:AG527	6	17375	0.455194	bffed4373226dc7d54c917446e16ac41	-	-	-	-	-	-	-	-	non-mobilizable	AP019743	0.0269047	Acinetobacter radioresistens DSM 6976 = NBRC 102413 = CIP 103788	AG527	-	genus	Acinetobacter	genus	Acinetobacter	-	-	-
mat_C_filtered_contigs:AB705	1	4276	0.426801	207f15163a2c0105d03a7973d620b2ee	-	-	MOBP	LN873256_00002	-	-	-	-	mobilizable	LN873255	0.000855821	Acinetobacter johnsonii	AB705	AK588	genus	Acinetobacter	genus	Acinetobacter	-	-	-
mat_C_filtered_contigs:AG539	1	4211	0.393493	44fafab44e27b66028c7caeede01b732	-	-	MOBQ	CP033118_00004	-	-	-	-	mobilizable	CP033118	0.0537328	Acinetobacter wuhouensis	AG539	-	genus	Acinetobacter	genus	Acinetobacter	-	-	-
mat_C_filtered_contigs:AC239	12	20418	0.379322	5c3811f41cd2bc62534a8b7355c2986c	rep_cluster_1259	000571__CP015620_00012	-	-	-	-	-	-	non-mobilizable	LR026974	0.0202797	Acinetobacter baumannii	AC239	AL342	genus	Acinetobacter	genus	Acinetobacter	-	-	-
mat_C_filtered_contigs:AE376	5	11872	0.363208	415b656b284798a6ac773919edc9980d	-	-	MOBQ	NZ_AFDA02000010_00002	-	-	-	-	mobilizable	CP033129	0.04288	Acinetobacter wuhouensis	AE376	-	genus	Acinetobacter	genus	Acinetobacter	-	-	-
mat_C_filtered_contigs:novel_20c5825082092b48c74cbea3deef5add	5	12107	0.34575	20c5825082092b48c74cbea3deef5add	rep_cluster_1233,rep_cluster_1364	000541__DQ278485_00001,000683__KY499579_00008	-	-	-	-	-	-	non-mobilizable	DQ278485	0.0799006	Acinetobacter venetianus	novel_20c5825082092b48c74cbea3deef5add	-	genus	Acinetobacter	genus	Acinetobacter	-	-	-
mat_C_filtered_contigs:AD827	1	3936	0.377541	87074b04648ed3e442f6d979bd550aa2	-	-	MOBP	CP028571_00004	-	-	-	-	mobilizable	CP028571	0.0055427	Acinetobacter pittii	AD827	AN489	genus	Acinetobacter	genus	Acinetobacter	-	-	-
mat_C_filtered_contigs:AA362	9	18408	0.473435	842f95c31a8c897ee40250a70405f527	-	-	-	-	-	-	-	-	non-mobilizable	MH236906	0.0433296	Klebsiella pneumoniae	AA362	-	order	Enterobacterales	order	Enterobacterales	-	-	-
mat_C_filtered_contigs:novel_11aa2d79551990a0475198399a4726f6	9	15848	0.395192	11aa2d79551990a0475198399a4726f6	rep_cluster_1072	000321__KX528687_00080	-	-	-	-	-	-	non-mobilizable	CP026617	0.0737105	Acinetobacter sp. SWBY1	novel_11aa2d79551990a0475198399a4726f6	-	genus	Acinetobacter	genus	Acinetobacter	-	-	-
mat_C_filtered_contigs:novel_d7d7da8af85ff5fe357d761cf8c42e98	11	21120	0.36714	d7d7da8af85ff5fe357d761cf8c42e98	-	-	MOB_Unknown	JQ821353	-	-	-	-	mobilizable	CP031539	0.0628995	Lactococcus lactis subsp. cremoris	novel_d7d7da8af85ff5fe357d761cf8c42e98	-	genus	Lactococcus	genus	Lactococcus	-	-	-
mat_C_filtered_contigs:AC758	10	17471	0.368325	df5b25b6a2893aa0e5e01c6ea75a8583	rep_cluster_414,rep_cluster_556	001738__NC_017495_00001,001951__CP009908_00005	MOBP,MOB_Unknown	NC_019350_00002,JQ821353	-	-	MOBQ	CP007015	mobilizable	NC_002137	0.0547827	Lactococcus lactis subsp. cremoris	AC758	-	class	Bacilli	class	Bacilli	-	-	-
mat_C_filtered_contigs:AH263	1	3784	0.318182	559bd0f12833c50b1f0aaf6ded30aa65	-	-	-	-	-	-	-	-	non-mobilizable	CP041886	0.0173006	Staphylococcus sciuri	AH263	AR319	genus	Mammaliicoccus	genus	Mammaliicoccus	-	-	-
mat_C_filtered_contigs:AA010	2	4866	0.323058	475aa47e378e79b1e5124700a0b36c9b	rep_cluster_1118,rep_cluster_1118	000391__NC_005564_00006,NC009751	MOBP	NC_012000_00003	-	-	-	-	mobilizable	CP014380	0.00448671	Staphylococcus aureus	AA010	AH549	multi-phylla	Bacillota,Bacteroidota,Pseudomonadota	multi-phylla	Bacillota,Bacteroidota,Pseudomonadota	-	-	-
mat_C_filtered_contigs:AD702	7	17636	0.588342	ec98a6a84d313e4ccde68fbd610be504	IncQ2	000202__NC_003124_00010	MOBP	NC_007100_00025	-	-	-	-	mobilizable	AY043299	0.0109571	Aeromonas salmonicida	AD702	AN331	phylum	Pseudomonadota	phylum	Pseudomonadota	genus	Escherichia	20525990
mat_C_filtered_contigs:AF706	2	5353	0.378293	5e84834319876bea3fda36143afd10ca	rep_cluster_689,rep_cluster_689	002155__NC_001370_00001,002153__AB370335_00002	MOBV	NC_016034_00003	-	-	-	-	mobilizable	NC_010242	0.035622	Lactobacillus casei	AF706	AP694	family	Lactobacillaceae	family	Lactobacillaceae	-	-	-
mat_C_filtered_contigs:novel_bc4dcb0668b443de7d6e5959c8a376f5	5	10371	0.620094	bc4dcb0668b443de7d6e5959c8a376f5	rep_cluster_1420	000762__KU922118	-	-	-	-	-	-	non-mobilizable	CP024589	0.0723061	Roseomonas sp. FDAARGOS_362	novel_bc4dcb0668b443de7d6e5959c8a376f5	-	phylum	Pseudomonadota	phylum	Pseudomonadota	-	-	-
mat_C_filtered_contigs:novel_971810e50e026ef7300706ce22bcb01c	1	3569	0.436537	971810e50e026ef7300706ce22bcb01c	-	-	MOBQ	CP012537_00009	-	-	-	-	mobilizable	CP012537	0.0668569	Psychrobacter sp. P11G5	novel_971810e50e026ef7300706ce22bcb01c	-	genus	Psychrobacter	genus	Psychrobacter	-	-	-
mat_C_filtered_contigs:novel_93f815f20182e7a4ecdd98798adcd656	1	3551	0.50521	93f815f20182e7a4ecdd98798adcd656	-	-	MOBP	CP037862_00002	-	-	-	-	mobilizable	CP037862	0.0747985	Citrobacter sp. LY-1	novel_93f815f20182e7a4ecdd98798adcd656	-	genus	Citrobacter	genus	Citrobacter	-	-	-
mat_C_filtered_contigs:AB604	2	4564	0.42901	2954222052558812dd395b4f6113afb9	-	-	-	-	-	-	-	-	non-mobilizable	CP042373	0.0480354	Lactobacillus malefermentans	AB604	-	family	Lactobacillaceae	family	Lactobacillaceae	-	-	-
mat_C_filtered_contigs:AE771	5	12211	0.613873	9bbb6557612529c5bbf384ac5948ab74	IncP	000172__KU578314_00001	-	-	-	-	-	-	non-mobilizable	LT837806	0.0483865	Sterolibacterium denitrificans	AE771	-	multi-phylla	Actinomycetota,Pseudomonadota	multi-phylla	Actinomycetota,Pseudomonadota	phylum	Pseudomonadota	27895009; 25389419; 23980652; 54383; 28842132; 30619542; 20851899
mat_C_filtered_contigs:novel_a812fc86762b9a26d687fe1c84b8305b	1	3311	0.367261	a812fc86762b9a26d687fe1c84b8305b	-	-	MOBP	AF003958_00007	-	-	-	-	mobilizable	CP028559	0.0751681	Acinetobacter sp. WCHA45	novel_a812fc86762b9a26d687fe1c84b8305b	-	genus	Acinetobacter	genus	Acinetobacter	-	-	-
mat_C_filtered_contigs:AD730	1	3199	0.365427	58131d736e69cfd38c6a06496a52d0b1	rep_cluster_1223	000520__CP010352_00002	MOBV	CP029394_00001	-	-	-	-	mobilizable	CP029394	0.00354859	Acinetobacter defluvii	AD730	AN372	genus	Acinetobacter	genus	Acinetobacter	-	-	-
mat_C_filtered_contigs:novel_5b81517a3ebdffb2bfbcc4fa5d4d1a2a	2	4520	0.377876	5b81517a3ebdffb2bfbcc4fa5d4d1a2a	-	-	MOBP	NC_021158_00020	-	-	MOBP	NC_007171	mobilizable	NC_021158	0.0786628	Psychrobacter maritimus	novel_5b81517a3ebdffb2bfbcc4fa5d4d1a2a	-	genus	Psychrobacter	genus	Psychrobacter	-	-	-
mat_C_filtered_contigs:AB039	2	4226	0.549929	820140e3d69ddd672f9e95f3dc316c7e	ColRNAI_rep_cluster_1987	CP041116_00002	MOBP	NC_001898_00003	-	-	-	-	mobilizable	CP030009	0.0130157	Enterobacter hormaechei subsp. xiangfangensis	AB039	AJ577	multi-phylla	Actinomycetota,Pseudomonadota	multi-phylla	Actinomycetota,Pseudomonadota	-	-	-
mat_C_filtered_contigs:AB633	2	5487	0.290687	d315d674f4dc929fec19905b0a9696f1	rep_cluster_1118,rep_cluster_1118	000381__X02529_00004,000382__CP017110	MOBV	CP027423_00001	-	-	-	-	mobilizable	LC012933	0.0433296	Staphylococcus aureus	AB633	-	multi-phylla	Bacillota,Bacteroidota,Pseudomonadota	multi-phylla	Bacillota,Bacteroidota,Pseudomonadota	-	-	-
mat_C_filtered_contigs:AF875	3	7399	0.389107	60f3656c2e3f861987619bc2bf26c7f8	-	-	-	-	-	-	-	-	non-mobilizable	CP033123	0.0463343	Acinetobacter wuhouensis	AF875	-	genus	Acinetobacter	genus	Acinetobacter	-	-	-
mat_C_filtered_contigs:novel_49920671b6b5ee1db16cf5ef284300f9	10	18296	0.378443	49920671b6b5ee1db16cf5ef284300f9	-	-	MOBQ	NC_017480_00003	-	-	-	-	mobilizable	CP017265	0.0759181	Lactobacillus paracasei	novel_49920671b6b5ee1db16cf5ef284300f9	-	family	Lactobacillaceae	family	Lactobacillaceae	-	-	-
mat_C_filtered_contigs:AF239	5	7655	0.394513	8d72bbb5c69a67076c357b03a9383292	-	-	-	-	-	-	-	-	non-mobilizable	CP032276	0.0363341	Acinetobacter sp. WCHAc010034	AF239	-	genus	Acinetobacter	genus	Acinetobacter	-	-	-
mat_C_filtered_contigs:AB642	1	3013	0.294059	64da2e6b9d7802e033fe46aff78bf472	rep_cluster_2234	AM399082	-	-	-	-	-	-	non-mobilizable	JX898993	0.0465005	Staphylococcus aureus subsp. aureus	AB642	-	family	Staphylococcaceae	family	Staphylococcaceae	-	-	-
mat_C_filtered_contigs:AD733	2	4032	0.34747	f46ff04cd82ee9b7202ec75b09f8e5b9	-	-	-	-	-	-	-	-	non-mobilizable	CP032269	0.00944662	Acinetobacter sp. WCHAc010034	AD733	AN375	genus	Acinetobacter	genus	Acinetobacter	-	-	-
mat_C_filtered_contigs:AB475	4	7111	0.367318	0ab14f4f35d7c7ba64d891d8330d51dc	-	-	-	-	-	-	-	-	non-mobilizable	CP031213	0.0283151	Lactobacillus brevis	AB475	-	genus	Levilactobacillus	genus	Levilactobacillus	-	-	-
mat_C_filtered_contigs:AA521	7	14029	0.534749	0fce8d26816434f46ffed35e9bf08f17	rep_cluster_2335,rep_cluster_2373	KJ541069_00010,LT985313_00005	MOBP,MOBP,MOBP,MOBP	NC_013090_00004,NC_016979_00005,CP043517_00004,LT985292_00003	-	-	MOB_unknown,MOBP,MOBP	CP016722,NZ_CP008718,CP007070	mobilizable	CP029592	0.0280449	Klebsiella pneumoniae	AA521	-	multi-phylla	Actinomycetota,Bacillota,Pseudomonadota	multi-phylla	Actinomycetota,Bacillota,Pseudomonadota	order	Enterobacterales	26169555; 20008783
mat_C_filtered_contigs:novel_74b63e7fed4f8b4dae4397e0aac409b0	1	2630	0.312548	74b63e7fed4f8b4dae4397e0aac409b0	rep_cluster_1294	000612__AP009492	MOBC	NC_004669_00010	-	-	-	-	mobilizable	NC_019146	0.0766828	Staphylococcus aureus	novel_74b63e7fed4f8b4dae4397e0aac409b0	-	class	Bacilli	class	Bacilli	-	-	-
mat_C_filtered_contigs:novel_66d45844ed8c1057e52e6a782b8919dc	3	5313	0.33578	66d45844ed8c1057e52e6a782b8919dc	rep_cluster_570	001970__KT717888	-	-	-	-	-	-	non-mobilizable	CP015499	0.0690061	Lactobacillus helveticus	novel_66d45844ed8c1057e52e6a782b8919dc	-	order	Lactobacillales	order	Lactobacillales	-	-	-
mat_C_filtered_contigs:AE375	5	9820	0.380652	67877ab3473077b76cb81959f391038d	-	-	MOBQ	NZ_AFDA02000010_00002	-	-	-	-	mobilizable	CP032129	0.0345853	Acinetobacter chinensis	AE375	-	genus	Acinetobacter	genus	Acinetobacter	-	-	-
mat_C_filtered_contigs:AD958	1	2552	0.382837	0ea376b62bcab5c636286449d403e5fb	rep_cluster_689	002154__CP003139_00001	-	-	-	-	-	-	non-mobilizable	CP019715	0.000981871	Lactobacillus plantarum	AD958	AN654	family	Lactobacillaceae	family	Lactobacillaceae	-	-	-
mat_C_filtered_contigs:novel_c892f4f291e0e6a2b9307a785bb00254	8	14295	0.427632	c892f4f291e0e6a2b9307a785bb00254	-	-	MOBQ	CP014946_00017	-	-	-	-	mobilizable	CP012534	0.0790711	Psychrobacter sp. P11G5	novel_c892f4f291e0e6a2b9307a785bb00254	-	genus	Psychrobacter	genus	Psychrobacter	-	-	-
mat_C_filtered_contigs:AF456	4	7848	0.631116	95f328983a9bb757d111aec3cb722a90	-	-	-	-	-	-	-	-	non-mobilizable	U85507	0.0515304	Corynebacterium glutamicum	AF456	-	genus	Corynebacterium	genus	Corynebacterium	-	-	-
mat_C_filtered_contigs:AH042	3	4663	0.402531	a01c206434bdf0032d5ac5c0b4981c63	-	-	-	-	-	-	-	-	non-mobilizable	AP019747	0.0445606	Acinetobacter radioresistens DSM 6976 = NBRC 102413 = CIP 103788	AH042	-	genus	Acinetobacter	genus	Acinetobacter	-	-	-
mat_C_filtered_contigs:AE844	5	9069	0.348881	6ad4b89168b7eee6e699e0b0ca6c46f3	-	-	MOBQ	CP028799_00003	-	-	-	-	mobilizable	CP032115	0.0271635	Acinetobacter lwoffii	AE844	-	class	Gammaproteobacteria	class	Gammaproteobacteria	-	-	-
mat_C_filtered_contigs:AF761	4	7875	0.331302	f601669089a2331bad0c52e81c4356bb	rep_cluster_1523	000877__NC_002799_00001	-	-	-	-	-	-	non-mobilizable	AF378372	0.0265635	Lactobacillus fermentum	AF761	-	order	Lactobacillales	order	Lactobacillales	-	-	-
mat_C_filtered_contigs:AB020	1	2340	0.335043	68e82b9d8588a8dbeb7f10c3f786f246	Inc11	000034__NC_002192_00002	-	-	-	-	MOBP	KU302809	mobilizable	CP034596	0.0163866	Lactococcus lactis subsp. cremoris	AB020	AJ547	multi-phylla	Bacillota,Campylobacterota,Pseudomonadota	multi-phylla	Bacillota,Campylobacterota,Pseudomonadota	-	-	-
mat_C_filtered_contigs:AC834	3	5717	0.32622	c95d2a946d562f81d706d0a6cfb5d6fd	-	-	-	-	-	-	-	-	non-mobilizable	JX275965	0.0539403	Streptococcus infantis	AC834	-	genus	Streptococcus	genus	Streptococcus	-	-	-
mat_C_filtered_contigs:AB916	3	4936	0.512966	541d33d62db8caeb53989313beb8b25a	-	-	-	-	-	-	-	-	non-mobilizable	MH229772	0.0138485	Clostridioides difficile	AB916	AK893	genus	Clostridioides	genus	Clostridioides	-	-	-
mat_C_filtered_contigs:AD743	4	6115	0.380703	f7e8e08aa4fddba4eca6746896da2da2	rep_cluster_1172,rep_cluster_1903	000453__KU549174_00001,001339__KY202458_00009	-	-	-	-	-	-	non-mobilizable	CP042560	0.0525139	Acinetobacter baumannii	AD743	-	genus	Acinetobacter	genus	Acinetobacter	-	-	-
mat_C_filtered_contigs:novel_6f0c81dd6a2fb515fcef96b425453198	5	8551	0.30628	6f0c81dd6a2fb515fcef96b425453198	rep_cluster_282,rep_cluster_282	001558__HQ128580_00001,FN377602	-	-	-	-	-	-	non-mobilizable	NC_014557	0.0903831	Bacillus sp. BS-02	novel_6f0c81dd6a2fb515fcef96b425453198	-	multi-phylla	Bacillota,Pseudomonadota	multi-phylla	Bacillota,Pseudomonadota	-	-	-
mat_C_filtered_contigs:novel_b08631d40e4d400115346216638c97c6	4	6698	0.344431	b08631d40e4d400115346216638c97c6	rep_cluster_1172,rep_cluster_1172	000453__KU549174_00001,000454__KY202458_00008	-	-	-	-	-	-	non-mobilizable	NC_017164	0.0852783	Acinetobacter baumannii 1656-2	novel_b08631d40e4d400115346216638c97c6	-	genus	Acinetobacter	genus	Acinetobacter	-	-	-
mat_C_filtered_contigs:AF815	3	4615	0.395016	67a322166abbd66cf7034ed926c009fe	rep_cluster_1058	000300__NC_008499_00039	-	-	-	-	-	-	non-mobilizable	CP012895	0.0588483	Lactobacillus gallinarum	AF815	-	family	Lactobacillaceae	family	Lactobacillaceae	-	-	-
mat_C_filtered_contigs:AB342	2	3270	0.341284	cf958822119a3f187251bafc7c5165f5	-	-	-	-	-	-	-	-	non-mobilizable	CP026340	0.0593303	Acinetobacter baumannii	AB342	-	genus	Acinetobacter	genus	Acinetobacter	-	-	-
mat_C_filtered_contigs:novel_5f4d87722487e66ada62ec91e6718963	1	2116	0.410208	5f4d87722487e66ada62ec91e6718963	Inc13	000067__CP000715_00002	-	-	-	-	-	-	non-mobilizable	NC_009517	0.0843302	Psychrobacter sp. PRwf-1	novel_5f4d87722487e66ada62ec91e6718963	-	multi-phylla	Bacillota,Campylobacterota,Cyanobacteriota,Pseudomonadota	multi-phylla	Bacillota,Campylobacterota,Cyanobacteriota,Pseudomonadota	-	-	-
mat_C_filtered_contigs:novel_a9c0d233981927398574e46e91b4bddb	2	3548	0.35513	a9c0d233981927398574e46e91b4bddb	rep_cluster_2359	CP033522_00010	-	-	-	-	-	-	non-mobilizable	AP019748	0.0702918	Acinetobacter radioresistens DSM 6976 = NBRC 102413 = CIP 103788	novel_a9c0d233981927398574e46e91b4bddb	-	genus	Acinetobacter	genus	Acinetobacter	-	-	-
mat_C_filtered_contigs:novel_a41c6940d524745c30f39c30210550d0	1	2057	0.601847	a41c6940d524745c30f39c30210550d0	IncP	000182__CP002151_00001	-	-	-	-	-	-	non-mobilizable	KT950740	0.0893096	Escherichia coli	novel_a41c6940d524745c30f39c30210550d0	-	multi-phylla	Actinomycetota,Pseudomonadota	multi-phylla	Actinomycetota,Pseudomonadota	phylum	Pseudomonadota	27895009; 25389419; 23980652; 54383; 28842132; 30619542; 20851899
mat_C_filtered_contigs:AF680	1	2034	0.599803	a9f336ea0320cc2ac8a2402fb296f806	-	-	-	-	-	-	-	-	non-mobilizable	CP026336	0.0412845	Xanthomonas citri pv. glycines	AF680	-	genus	Xanthomonas	genus	Xanthomonas	-	-	-
mat_C_filtered_contigs:novel_4249eb8005440aed0ce77ae3a401f705	3	4687	0.549179	4249eb8005440aed0ce77ae3a401f705	rep_cluster_1156	000436__NC_002143_00004	-	-	-	-	-	-	non-mobilizable	AF076997	0.0683793	Comamonas testosteroni	novel_4249eb8005440aed0ce77ae3a401f705	-	genus	Comamonas	genus	Comamonas	-	-	-
mat_C_filtered_contigs:novel_bda61781046980fd3d38ac80c5fe5bff	1	2007	0.293473	bda61781046980fd3d38ac80c5fe5bff	rep_cluster_1017	000261__GQ900456	-	-	-	-	-	-	non-mobilizable	AY373761	0.0994698	Staphylococcus aureus	novel_bda61781046980fd3d38ac80c5fe5bff	-	class	Bacilli	class	Bacilli	-	-	-
mat_C_filtered_contigs:AD476	1	1955	0.384655	868c93a64cf9291ae5c4d7fc64deda58	Inc11	000036__NC_012548_00002	-	-	-	-	-	-	non-mobilizable	AB370334	0.00748619	Lactobacillus brevis	AD476	AN044	multi-phylla	Bacillota,Campylobacterota,Pseudomonadota	multi-phylla	Bacillota,Campylobacterota,Pseudomonadota	-	-	-
mat_C_filtered_contigs:novel_d4f07ee506cfcfd1136812b16e03f91e	1	1940	0.354124	d4f07ee506cfcfd1136812b16e03f91e	rep_cluster_1259	000571__CP015620_00012	-	-	-	-	-	-	non-mobilizable	CP033244	0.0834041	Acinetobacter baumannii	novel_d4f07ee506cfcfd1136812b16e03f91e	-	genus	Acinetobacter	genus	Acinetobacter	-	-	-
mat_C_filtered_contigs:AE371	2	3562	0.369736	b735d1af9b5f6f8c11814cb8a148144b	-	-	MOBQ	NZ_AFDA02000010_00002	-	-	-	-	mobilizable	CP016902	0.0393656	Acinetobacter soli	AE371	-	genus	Acinetobacter	genus	Acinetobacter	-	-	-
mat_C_filtered_contigs:AG049	1	1848	0.387987	f4ebee28b079328a591b78f00e0c9922	-	-	-	-	-	-	-	-	non-mobilizable	CP022302	0.0332581	Acinetobacter johnsonii	AG049	-	genus	Acinetobacter	genus	Acinetobacter	-	-	-
mat_C_filtered_contigs:AB622	2	3513	0.427839	09d8e5c5409278320057c8778ca1486a	-	-	-	-	-	-	-	-	non-mobilizable	FR687372	0.0547827	[Pasteurella] aerogenes	AB622	-	family	Pasteurellaceae	family	Pasteurellaceae	-	-	-
mat_C_filtered_contigs:AD731	3	4026	0.382017	75d0942dde721b93776e692640eccec7	rep_cluster_1223	000520__CP010352_00002	MOBV	CP029394_00001	-	-	-	-	mobilizable	CP042564	0.00873204	Acinetobacter baumannii	AD731	AN373	genus	Acinetobacter	genus	Acinetobacter	-	-	-
mat_C_filtered_contigs:AC260	2	2837	0.592527	742640768824348862992be188724da1	-	-	-	-	-	-	-	-	non-mobilizable	AY255627	0.0403101	Trueperella pyogenes	AC260	-	class	Actinomycetes	class	Actinomycetes	-	-	-
mat_C_filtered_contigs:novel_ba68f51dad1a75f56e7f72b13a558b0f	2	3342	0.313285	ba68f51dad1a75f56e7f72b13a558b0f	rep_cluster_1306	000623__NZ_ALIR01000018_00007	-	-	-	-	-	-	non-mobilizable	CP033859	0.0759181	Acinetobacter sp. FDAARGOS_493	novel_ba68f51dad1a75f56e7f72b13a558b0f	-	genus	Acinetobacter	genus	Acinetobacter	-	-	-
mat_C_filtered_contigs:AC835	4	5262	0.343596	de34a10d7fcd81aba1fbc285071845ae	rep_cluster_414,rep_cluster_556	001746__CP016709_00001,001944__MF150537	-	-	-	-	-	-	non-mobilizable	CP025421	0.0539403	Streptococcus parauberis	AC835	-	class	Bacilli	class	Bacilli	-	-	-
mat_C_filtered_contigs:AB038	1	1494	0.442436	08520e6c36e881e1fd5a38d2342f55c5	-	-	-	-	-	-	-	-	non-mobilizable	CP039276	0.015347	Salmonella enterica subsp. enterica serovar Senftenberg str. CFSAN004025	AB038	AJ573	phylum	Pseudomonadota	phylum	Pseudomonadota	-	-	-
mat_C_filtered_contigs:AE674	5	6567	0.337749	467476fbd9a14676e1f9d7624671e311	rep_cluster_2146,rep_cluster_943,rep_cluster_943	CP006625,002428__NC_022881_00001,EU370688	-	-	-	-	-	-	non-mobilizable	KY978588	0.0498292	Enterococcus durans	AE674	-	class	Bacilli	class	Bacilli	-	-	-
mat_C_filtered_contigs:AB965	6	7709	0.647166	3627ca202000184ef594a8489eb532cb	rep_cluster_995	002480__NC_019220_00009	-	-	-	-	-	-	non-mobilizable	KM659090	0.0554283	Achromobacter sp. LM16	AB965	-	phylum	Pseudomonadota	phylum	Pseudomonadota	-	-	-
mat_C_filtered_contigs:AE814	1	1371	0.346462	e91f2f3eeeb984f10d230d0ed11a4d09	Inc11	000051__FJ374272_00004	-	-	-	-	-	-	non-mobilizable	NC_012628	0.0330427	Lactobacillus plantarum	AE814	-	multi-phylla	Bacillota,Campylobacterota,Pseudomonadota	multi-phylla	Bacillota,Campylobacterota,Pseudomonadota	-	-	-
mat_C_filtered_contigs:AA090	2	2523	0.251288	7aaac02c8f7f3c60a5e46ff0f6f36845	-	-	-	-	-	-	-	-	non-mobilizable	CP041885	0.0237537	Staphylococcus sciuri	AA090	AH704	genus	Mammaliicoccus	genus	Mammaliicoccus	-	-	-
mat_C_filtered_contigs:AE379	1	1158	0.37133	37ae85218dc996ba06b51dd1aeb9d960	-	-	-	-	-	-	-	-	non-mobilizable	CP019150	0.0433296	Acinetobacter lwoffii	AE379	-	genus	Acinetobacter	genus	Acinetobacter	-	-	-

## Sheet: SAN_C
sample_id	num_contigs	size	gc	md5	rep_type(s)	rep_type_accession(s)	relaxase_type(s)	relaxase_type_accession(s)	mpf_type	mpf_type_accession(s)	orit_type(s)	orit_accession(s)	predicted_mobility	mash_nearest_neighbor	mash_neighbor_distance	mash_neighbor_identification	primary_cluster_id	secondary_cluster_id	predicted_host_range_overall_rank	predicted_host_range_overall_name	observed_host_range_ncbi_rank	observed_host_range_ncbi_name	reported_host_range_lit_rank	reported_host_range_lit_name	associated_pmid(s)
sand_C_filtered_contigs:AA478	12	253123	0.372234	40fc58b9838b8f411d7348ee7edf54b9	-	-	-	-	-	-	-	-	non-mobilizable	AP019741	0.0146626	Acinetobacter radioresistens DSM 6976 = NBRC 102413 = CIP 103788	AA478	AI628	genus	Acinetobacter	genus	Acinetobacter	-	-	-
sand_C_filtered_contigs:AD622	18	60325	0.348811	b2ee28308d53a1611bc4381ab3570f08	-	-	-	-	-	-	-	-	non-mobilizable	CP032117	0.0164989	Acinetobacter lwoffii	AD622	AN234	genus	Acinetobacter	genus	Acinetobacter	-	-	-
sand_C_filtered_contigs:AD006	3	23612	0.546078	70cc7e8d9748da6f2fbe544c0df86ea0	-	-	-	-	-	-	-	-	non-mobilizable	CP045396	0.0242917	Roseovarius sp. THAF27	AD006	AM405	genus	Roseovarius	genus	Roseovarius	-	-	-
sand_C_filtered_contigs:AE249	37	103489	0.402651	e6baa042f356caaca079c60d26cc1ee3	rep_cluster_481	001839__KT325596	MOBP	CP038024_00064	MPF_T	NC_019218_00004,NC_019218_00007,NC_019217_00008,NC_019217_00010,NZ_ALIR01000021_00020	MOBP	KC734561	conjugative	CP038024	0.032829	Acinetobacter radioresistens	AE249	-	genus	Acinetobacter	genus	Acinetobacter	-	-	-
sand_C_filtered_contigs:AF272	84	175265	0.62632	b27a99393066d357aee8ff27b546758a	-	-	-	-	MPF_T	NC_022050_00041,NC_022050_00040,NC_022050_00041,NC_022050_00040,NC_022050_00040	-	-	non-mobilizable	CP006655	0.0543589	Paracoccus aminophilus JCM 7686	AF272	-	genus	Paracoccus	genus	Paracoccus	-	-	-
sand_C_filtered_contigs:novel_6cae236de7ac1021f86f38046e58aedf	87	174830	0.53286	6cae236de7ac1021f86f38046e58aedf	IncY,rep_cluster_1527	000230__CP009168_00001,000882__CP012005_00092	-	-	-	-	-	-	non-mobilizable	KX156772	0.0949813	Escherichia coli	novel_6cae236de7ac1021f86f38046e58aedf	-	class	Gammaproteobacteria	class	Gammaproteobacteria	genus	Escherichia	28031198
sand_C_filtered_contigs:AB409	28	78627	0.432828	4080788cda4610decc267493621e7fa0	rep_cluster_639	002092__CU459140_00002	MOBP,MOBP,MOBP	NZ_CM001803_00063,NZ_AEOY01000096_00007,NZ_ALIG01000010_00048	-	-	-	-	mobilizable	CP038259	0.0404475	Acinetobacter baumannii	AB409	-	genus	Acinetobacter	genus	Acinetobacter	-	-	-
sand_C_filtered_contigs:AA313	23	76049	0.492196	17e5654c596b66e8638d9db84cb8239e	-	-	-	-	-	-	-	-	non-mobilizable	CP027448	0.0537328	Escherichia coli	AA313	-	genus	Escherichia	genus	Escherichia	-	-	-
sand_C_filtered_contigs:AG485	7	26404	0.33904	9742436e0beb7239a34223c427d27c05	rep_cluster_342	001656__HM021331	MOBP	NC_017483_00041	MPF_T	NC_019308_00015	-	-	conjugative	CP016848	0.0414262	Carnobacterium maltaromaticum	AG485	-	order	Lactobacillales	order	Lactobacillales	-	-	-
sand_C_filtered_contigs:novel_13bee6ccda2d6ee5d6ca993ce862ef01	14	36847	0.420278	13bee6ccda2d6ee5d6ca993ce862ef01	-	-	MOBP,MOBQ	NZ_AEOY01000096_00007,NC_010310_00017	-	-	-	-	mobilizable	CP022299	0.0981375	Acinetobacter johnsonii	novel_13bee6ccda2d6ee5d6ca993ce862ef01	-	genus	Acinetobacter	genus	Acinetobacter	-	-	-
sand_C_filtered_contigs:AG294	12	27076	0.52456	c8438aa900ba2b79a5065f1461def68d	-	-	-	-	-	-	-	-	non-mobilizable	CP019906	0.0465005	Escherichia coli	AG294	-	genus	Escherichia	genus	Escherichia	-	-	-
sand_C_filtered_contigs:AA304	43	126695	0.479088	6e4eb5726fe66017c440ac7219c4e2ac	IncFIA,IncFIC,IncFII	AF250878,AP001918,LS992172_00069	MOBF	AP018572_00011	MPF_F	NC_022651_00077,NC_010409_00124,NC_019094_00090,NC_017639_00094,NC_007675_00027,NC_017639_00100,NC_013437_00116,08-5333_00200,NC_018966_00040,NC_010488_00021	MOBF	CP000430	conjugative	CP027256	0.0136002	Escherichia coli	AA304	AI158	order	Enterobacterales	order	Enterobacterales	order	Enterobacterales	10773089; 25389419; 19897651; 28842132; 24247128; 20851899; 22511964
sand_C_filtered_contigs:novel_e03fa3639838798ebf98deadee4fd562	18	50526	0.373808	e03fa3639838798ebf98deadee4fd562	rep_cluster_589,rep_cluster_589	002003__CP002900_00004,002000__NC_016828_00016	MOBV,MOBV	NC_016820_00021,NC_016821_00017	-	-	-	-	mobilizable	CP026848	0.0872439	Weissella koreensis	novel_e03fa3639838798ebf98deadee4fd562	-	order	Lactobacillales	order	Lactobacillales	-	-	-
sand_C_filtered_contigs:AC962	205	433715	0.422951	faa18621966ac6e31f6c4eabb428493d	rep_cluster_1656	001057__CP015616_00173	MOBP	NZ_AEOY01000096_00007	-	-	-	-	mobilizable	CP015616	0.0595738	Acinetobacter schindleri	AC962	-	genus	Acinetobacter	genus	Acinetobacter	-	-	-
sand_C_filtered_contigs:novel_275d4bcec16c45113188921250ca421e	94	194332	0.419874	275d4bcec16c45113188921250ca421e	rep_cluster_2359	CP033522_00010	-	-	-	-	-	-	non-mobilizable	CP010351	0.0962153	Acinetobacter johnsonii XBB1	novel_275d4bcec16c45113188921250ca421e	-	genus	Acinetobacter	genus	Acinetobacter	-	-	-
sand_C_filtered_contigs:AD707	6	21101	0.366049	41ad60b1e9c8ee0112bf5a0bfd10571c	rep_cluster_342	001656__HM021331	-	-	-	-	-	-	non-mobilizable	CP043518	0.0453547	Lactococcus lactis subsp. lactis bv. diacetylactis	AD707	-	order	Lactobacillales	order	Lactobacillales	-	-	-
sand_C_filtered_contigs:AE639	4	14810	0.612424	f24c3bb435748fc200a34848e6980cf7	rep_cluster_1578	000953__NC_001415_00025	-	-	-	-	-	-	non-mobilizable	AF121000	0.0293293	Corynebacterium glutamicum	AE639	-	class	Actinomycetes	class	Actinomycetes	-	-	-
sand_C_filtered_contigs:novel_cf777d685da5194b3e0f55b176b5b257	4	13364	0.359174	cf777d685da5194b3e0f55b176b5b257	rep_cluster_1903	001339__KY202458_00009	MOBP	NC_020524_00069	-	-	-	-	mobilizable	CP033870	0.0920479	Acinetobacter baumannii	novel_cf777d685da5194b3e0f55b176b5b257	-	genus	Acinetobacter	genus	Acinetobacter	-	-	-
sand_C_filtered_contigs:AD641	5	13341	0.359643	0d14e69ab9ec14972d9d0728df85bc5b	rep_cluster_1265	000579__CP010353_00004	MOBQ	CP043310_00017	-	-	-	-	mobilizable	CP031712	0.045678	Acinetobacter wuhouensis	AD641	-	genus	Acinetobacter	genus	Acinetobacter	-	-	-
sand_C_filtered_contigs:novel_3c5f25df72a869b0c5f534bb5a2e95b6	15	29959	0.351447	3c5f25df72a869b0c5f534bb5a2e95b6	rep_cluster_1072	000321__KX528687_00080	-	-	-	-	-	-	non-mobilizable	CP032284	0.0852783	Acinetobacter sp. WCHA55	novel_3c5f25df72a869b0c5f534bb5a2e95b6	-	genus	Acinetobacter	genus	Acinetobacter	-	-	-
sand_C_filtered_contigs:AB705	1	7138	0.408518	588575f04b0c0c3cf5db04e4687adf36	-	-	MOBP,MOBP	NZ_AFDA02000006_00006,LN873256_00002	-	-	-	-	mobilizable	LN873255	0.0158335	Acinetobacter johnsonii	AB705	AK588	genus	Acinetobacter	genus	Acinetobacter	-	-	-
sand_C_filtered_contigs:AC621	12	44231	0.445118	682c6b7c8cff536b06fb8e8848625467	-	-	-	-	-	-	-	-	non-mobilizable	CP009582	0.0166117	Escherichia coli FAP1	AC621	AL885	genus	Escherichia	genus	Escherichia	-	-	-
sand_C_filtered_contigs:novel_77a794f41e4acf8155d0a1ac2686ebeb	30	62083	0.626017	77a794f41e4acf8155d0a1ac2686ebeb	rep_cluster_1240	000548__CP007792_00075	-	-	-	-	-	-	non-mobilizable	CP007792	0.0618432	Corynebacterium marinum DSM 44953	novel_77a794f41e4acf8155d0a1ac2686ebeb	-	genus	Corynebacterium	genus	Corynebacterium	-	-	-
sand_C_filtered_contigs:AA346	15	37963	0.432	b99e5de70d24a377f08a0194b77a2833	-	-	-	-	-	-	-	-	non-mobilizable	CP027473	0.0360949	Escherichia coli	AA346	-	genus	Escherichia	genus	Escherichia	-	-	-
sand_C_filtered_contigs:novel_1cffde37165e66140a2d60af2d38ba3b	11	35264	0.37103	1cffde37165e66140a2d60af2d38ba3b	rep_cluster_183	CP003585	-	-	-	-	-	-	non-mobilizable	CP023514	0.0778587	Enterococcus sp. FDAARGOS_375	novel_1cffde37165e66140a2d60af2d38ba3b	-	genus	Enterococcus	genus	Enterococcus	-	-	-
sand_C_filtered_contigs:AE640	18	37367	0.603393	1f4deaa3acdec428928b015f95ed668a	-	-	-	-	MPF_T	NC_014549_00037	-	-	non-mobilizable	NC_014549	0.0543589	Glutamicibacter arilaitensis Re117	AE640	-	genus	Glutamicibacter	genus	Glutamicibacter	-	-	-
sand_C_filtered_contigs:novel_f3b6fe90f458c4e085c562869800c747	37	78185	0.39042	f3b6fe90f458c4e085c562869800c747	rep_cluster_1247,rep_cluster_1282,rep_cluster_1282,rep_cluster_2314	000555__CP019152_00006,000599__KX426232_00098,000600__CP015619_00017,CP033538_00006	MOBQ	CP032102_00178	-	-	-	-	mobilizable	CP032102	0.0914855	Acinetobacter lwoffii	novel_f3b6fe90f458c4e085c562869800c747	-	genus	Acinetobacter	genus	Acinetobacter	-	-	-
sand_C_filtered_contigs:AB200	2	9141	0.355213	14c48265f1ea4d976c9093e57d4f8d69	-	-	-	-	-	-	-	-	non-mobilizable	CP017200	0.0399018	Leuconostoc gelidum subsp. gasicomitatum	AB200	-	genus	Leuconostoc	genus	Leuconostoc	-	-	-
sand_C_filtered_contigs:novel_3977aba4501a95688ea9dd0ba4b3af7a	9	24345	0.359663	3977aba4501a95688ea9dd0ba4b3af7a	rep_cluster_554,rep_cluster_554,rep_cluster_556,rep_cluster_556	001938__AF001314_00001,001932__CP016742,001951__CP009908_00005,001944__MF150537	MOBP,MOB_Unknown	NC_019350_00002,JQ821353	-	-	MOBQ,MOBP,MOBP	CP007015,NC_010796,NC_004566	mobilizable	CP020606	0.0626325	Lactococcus lactis subsp. lactis bv. diacetylactis	novel_3977aba4501a95688ea9dd0ba4b3af7a	-	class	Bacilli	class	Bacilli	-	-	-
sand_C_filtered_contigs:AE502	1	5449	0.394935	9347f86d0b0f3df8cbc71cb20d2224df	-	-	MOBQ	CP032128_00006	-	-	-	-	mobilizable	CP032128	0.000508006	Acinetobacter chinensis	AE502	AO298	genus	Acinetobacter	genus	Acinetobacter	-	-	-
sand_C_filtered_contigs:novel_bd36c4d7cdf64909bc711d6114e28c4c	4	11084	0.354565	bd36c4d7cdf64909bc711d6114e28c4c	rep_cluster_1357,rep_cluster_1364	000676__CU468233_00017,000682__CU468232_00001	-	-	-	-	-	-	non-mobilizable	CP016899	0.0914855	Acinetobacter soli	novel_bd36c4d7cdf64909bc711d6114e28c4c	-	genus	Acinetobacter	genus	Acinetobacter	-	-	-
sand_C_filtered_contigs:AC239	17	37239	0.358764	879cb7ee27d81f4fb276c863bd05eebc	rep_cluster_1233,rep_cluster_1254,rep_cluster_1254,rep_cluster_1259,rep_cluster_1283,rep_cluster_1902	000540__CP010356_00002,000562__KT346360_00001,000563__CP015621_00010,000571__CP015620_00012,000602__DQ278486_00001,001338__CP015618_00014	-	-	-	-	-	-	non-mobilizable	KY617771	0.0547827	Acinetobacter baumannii	AC239	-	class	Gammaproteobacteria	class	Gammaproteobacteria	-	-	-
sand_C_filtered_contigs:AF585	13	25215	0.546738	71f26e4c2b12f07014601ecd06f50966	-	-	-	-	-	-	-	-	non-mobilizable	NC_004319	0.0315792	Corynebacterium efficiens YS-314	AF585	-	genus	Corynebacterium	genus	Corynebacterium	-	-	-
sand_C_filtered_contigs:AD446	4	12659	0.512284	de332e29202b98f21d2bd17cf66a1d02	-	-	-	-	-	-	-	-	non-mobilizable	CP012732	0.0393656	Shigella flexneri 1a	AD446	-	genus	Shigella	genus	Shigella	-	-	-
sand_C_filtered_contigs:AA159	2	7075	0.481696	c2278ff5828bfa79e4ab1fbc910b27cd	rep_cluster_2350	CP041342_00001	MOBP	LT985292_00003	-	-	MOBP	MF083142	mobilizable	CP027259	0.00294054	Escherichia coli	AA159	AH803	multi-phylla	Actinomycetota,Bacillota,Bacteroidota,Pseudomonadota	multi-phylla	Actinomycetota,Bacillota,Bacteroidota,Pseudomonadota	genus	Escherichia	6263753; 17122402; 26802429
sand_C_filtered_contigs:AD672	4	11988	0.557891	95589bcd6b60cb9aa7db1310c40644af	-	-	-	-	-	-	-	-	non-mobilizable	CP024288	0.0424367	Escherichia albertii	AD672	-	genus	Escherichia	genus	Escherichia	-	-	-
sand_C_filtered_contigs:novel_eece0570b0d293994a08e57c3b0698e8	4	10703	0.365412	eece0570b0d293994a08e57c3b0698e8	rep_cluster_1041	000286__CP019145	-	-	-	-	-	-	non-mobilizable	CP026424	0.0887833	Acinetobacter sp. ACNIH1	novel_eece0570b0d293994a08e57c3b0698e8	-	genus	Acinetobacter	genus	Acinetobacter	-	-	-
sand_C_filtered_contigs:novel_b882ba90f66fa54090ed05ec89f8794c	1	4789	0.383379	b882ba90f66fa54090ed05ec89f8794c	rep_cluster_1219	000513__CU468233_00001	MOBQ	CP031714_00004	-	-	-	-	mobilizable	CP029391	0.0626325	Acinetobacter defluvii	novel_b882ba90f66fa54090ed05ec89f8794c	-	genus	Acinetobacter	genus	Acinetobacter	-	-	-
sand_C_filtered_contigs:novel_e35952a2d9c021628c2bddf2b1ab354e	8	18183	0.371391	e35952a2d9c021628c2bddf2b1ab354e	Inc11,rep_cluster_589	000051__FJ374272_00004,002010__CP020733_00013	MOBV,MOBV	NC_016821_00017,HE662694_00003	-	-	-	-	mobilizable	NC_012628	0.0799006	Lactobacillus plantarum	novel_e35952a2d9c021628c2bddf2b1ab354e	-	multi-phylla	Bacillota,Campylobacterota,Pseudomonadota	multi-phylla	Bacillota,Campylobacterota,Pseudomonadota	-	-	-
sand_C_filtered_contigs:novel_f86e591a0b44309f07bc9aa36da18878	40	70295	0.505128	f86e591a0b44309f07bc9aa36da18878	IncFIB	000107__CP014778_00094	-	-	MPF_I	NC_019097_00085	-	-	non-mobilizable	CP019249	0.0716227	Escherichia coli	novel_f86e591a0b44309f07bc9aa36da18878	-	order	Enterobacterales	order	Enterobacterales	order	Enterobacterales	11254626; 19482926; 15781495; 20851899; 16257053
sand_C_filtered_contigs:AD176	2	5279	0.318053	887185765f68d3e3fc3df3921d320d5c	rep_cluster_1357	000676__CU468233_00017	-	-	-	-	-	-	non-mobilizable	CP010354	0.0408631	Acinetobacter johnsonii XBB1	AD176	-	genus	Acinetobacter	genus	Acinetobacter	-	-	-
sand_C_filtered_contigs:AF872	3	6946	0.347826	cf79357b27216cccfe58bb9a77ec8df8	rep_cluster_1903	001339__KY202458_00009	-	-	-	-	-	-	non-mobilizable	KX426230	0.0494626	Acinetobacter lwoffii	AF872	-	genus	Acinetobacter	genus	Acinetobacter	-	-	-
sand_C_filtered_contigs:novel_d388ae0026d2c0f6da8a740e8ea51684	3	7407	0.344269	d388ae0026d2c0f6da8a740e8ea51684	rep_cluster_1175	000457__KX426230_00013	-	-	-	-	-	-	non-mobilizable	CP026413	0.0848014	Acinetobacter sp. ACNIH2	novel_d388ae0026d2c0f6da8a740e8ea51684	-	genus	Acinetobacter	genus	Acinetobacter	-	-	-
sand_C_filtered_contigs:novel_69fb5b32229a8ebac8ac2c0bf5018e2d	11	22043	0.333303	69fb5b32229a8ebac8ac2c0bf5018e2d	rep_cluster_554,rep_cluster_667	001939__AJ550509_00002,002127__CP016693_00001	-	-	-	-	-	-	non-mobilizable	NC_017493	0.0651085	Lactococcus lactis subsp. cremoris A76	novel_69fb5b32229a8ebac8ac2c0bf5018e2d	-	order	Lactobacillales	order	Lactobacillales	-	-	-
sand_C_filtered_contigs:AB442	1	3961	0.437263	8393bff53373e8b52c28aa80dc073ac1	ColRNAI_rep_cluster_1857	000008__AJ627566	-	-	-	-	-	-	non-mobilizable	CP009169	0.00414809	Escherichia coli 1303	AB442	AK224	order	Enterobacterales	order	Enterobacterales	genus	Klebsiella	23800906; 24777092
sand_C_filtered_contigs:AH281	1	3959	0.360192	ba84be3a13d6dbc5437b430894e3adba	-	-	-	-	-	-	-	-	non-mobilizable	CP033524	0.0310744	Acinetobacter pittii	AH281	-	genus	Acinetobacter	genus	Acinetobacter	-	-	-
sand_C_filtered_contigs:AF190	9	15568	0.525244	ce10915aae4c811fe40768f8cf76e28d	-	-	-	-	-	-	-	-	non-mobilizable	CP019281	0.051337	Escherichia coli	AF190	-	genus	Escherichia	genus	Escherichia	-	-	-
sand_C_filtered_contigs:AC158	9	19243	0.395884	ee60cdbcb6e7278f1069af7325625981	rep_cluster_1364	000682__CU468232_00001	MOBQ,MOBQ	CP038011_00018,CP042207_00010	-	-	-	-	mobilizable	CP041226	0.0444041	Acinetobacter haemolyticus	AC158	-	genus	Acinetobacter	genus	Acinetobacter	-	-	-
sand_C_filtered_contigs:AF993	4	9404	0.36208	43e046522e66ae2fc403b99ea28ba604	rep_cluster_1285	000603__KX426228_00015	-	-	-	-	-	-	non-mobilizable	KX426228	0.0424367	Acinetobacter lwoffii	AF993	-	genus	Acinetobacter	genus	Acinetobacter	-	-	-
sand_C_filtered_contigs:AB595	1	3487	0.595928	405c2fa1bed27e446a057ee15283dfc1	-	-	-	-	-	-	-	-	non-mobilizable	CP043755	0.052714	Escherichia coli	AB595	-	family	Enterobacteriaceae	family	Enterobacteriaceae	-	-	-
sand_C_filtered_contigs:AF239	4	9147	0.391057	d981218dcfc16e442621ef6fcace8676	-	-	-	-	-	-	-	-	non-mobilizable	CP032276	0.0381928	Acinetobacter sp. WCHAc010034	AF239	-	genus	Acinetobacter	genus	Acinetobacter	-	-	-
sand_C_filtered_contigs:novel_d62846d21ae4673c756ad1f0c97d9beb	8	14694	0.342725	d62846d21ae4673c756ad1f0c97d9beb	rep_cluster_1041	000286__CP019145	-	-	-	-	-	-	non-mobilizable	CP032138	0.080322	Acinetobacter sp. WCHAc010052	novel_d62846d21ae4673c756ad1f0c97d9beb	-	genus	Acinetobacter	genus	Acinetobacter	-	-	-
sand_C_filtered_contigs:AC670	3	5945	0.3418	8ad8852942a5bb300b4bdd5b197ac43c	-	-	MOBV	NC_022618_00010	-	-	-	-	mobilizable	KY389065	0.00705245	Staphylococcus sciuri	AC670	AL951	class	Bacilli	class	Bacilli	-	-	-
sand_C_filtered_contigs:AA669	1	3099	0.458212	d908be8b97d448a0901ad36cf8450131	rep_cluster_2350,rep_cluster_2370	CP041342_00001,CP010205_00002	MOBF	CP019897	-	-	MOB_unknown	CP010224	mobilizable	CP041118	0.000434439	Escherichia coli	AA669	AI946	family	Enterobacteriaceae	family	Enterobacteriaceae	-	-	-
sand_C_filtered_contigs:AF834	5	11402	0.346167	4465b9fc8563e656c83d0380939367f1	rep_cluster_1154,rep_cluster_1172	000434__KX426231_00005,000453__KU549174_00001	MOBQ	NZ_AFDA02000011_00004	-	-	-	-	mobilizable	CP032274	0.0543589	Acinetobacter sp. WCHAc010034	AF834	-	genus	Acinetobacter	genus	Acinetobacter	-	-	-
sand_C_filtered_contigs:AE379	4	7174	0.393226	92b815bf3385f2a4a775685ea152164e	-	-	MOBQ	NZ_AFDA02000010_00002	-	-	-	-	mobilizable	CP019150	0.0193714	Acinetobacter lwoffii	AE379	AO147	genus	Acinetobacter	genus	Acinetobacter	-	-	-
sand_C_filtered_contigs:novel_3fa8f750d74543c3b5558572bbd9edff	4	7387	0.340192	3fa8f750d74543c3b5558572bbd9edff	-	-	MOBQ	CP033542_00018	-	-	-	-	mobilizable	CP032287	0.0613264	Acinetobacter lwoffii	novel_3fa8f750d74543c3b5558572bbd9edff	-	-	-	-	-	-	-	-
sand_C_filtered_contigs:novel_1c9be6f4e34f1b840be771548460f490	8	15012	0.35012	1c9be6f4e34f1b840be771548460f490	rep_cluster_1226	000523__LT594096_00001	-	-	-	-	-	-	non-mobilizable	CP027180	0.0893096	Acinetobacter baumannii	novel_1c9be6f4e34f1b840be771548460f490	-	class	Gammaproteobacteria	class	Gammaproteobacteria	-	-	-
sand_C_filtered_contigs:AB622	2	4443	0.426739	8a59b1ce7413fd69b4a4fc50cfa423d2	-	-	-	-	-	-	-	-	non-mobilizable	FR687372	0.059819	[Pasteurella] aerogenes	AB622	-	family	Pasteurellaceae	family	Pasteurellaceae	-	-	-
sand_C_filtered_contigs:AD691	8	15328	0.471099	2bff54314bc479d4f45c781284c7f305	-	-	-	-	-	-	-	-	non-mobilizable	NC_009037	0.0509537	Shewanella baltica OS155	AD691	-	genus	Shewanella	genus	Shewanella	-	-	-
sand_C_filtered_contigs:AH321	3	5348	0.536275	43cddf8e2972ab1171c4c54a11d8ef49	-	-	-	-	-	-	-	-	non-mobilizable	FN597255	0.0334751	Acetobacter estunensis	AH321	-	genus	Acetobacter	genus	Acetobacter	-	-	-
sand_C_filtered_contigs:novel_a3755f06cfc51094843597208cfd8252	6	10927	0.31262	a3755f06cfc51094843597208cfd8252	rep_cluster_282,rep_cluster_282	FN377602,001558__HQ128580_00001	MOBV,MOBV	FN377602_00009,NC_020237_00008	-	-	-	-	mobilizable	CP014695	0.0634394	Staphylococcus aureus subsp. aureus	novel_a3755f06cfc51094843597208cfd8252	-	multi-phylla	Bacillota,Pseudomonadota	multi-phylla	Bacillota,Pseudomonadota	-	-	-
sand_C_filtered_contigs:AC164	2	4658	0.32632	8cc6a0e1fe673a3ddaae5d049f450813	-	-	-	-	-	-	-	-	non-mobilizable	CP033538	0.0581372	Acinetobacter pittii	AC164	-	genus	Acinetobacter	genus	Acinetobacter	-	-	-
sand_C_filtered_contigs:AA619	12	20402	0.44079	7cbb157d2bae0000fde559c21717c9cb	-	-	MOBP	NC_013718_00057	MPF_T	NC_013718_00045,NC_013718_00044,NC_013718_00041	-	-	conjugative	NC_013718	0.0363341	Citrobacter rodentium ICC168	AA619	-	family	Enterobacteriaceae	family	Enterobacteriaceae	-	-	-
sand_C_filtered_contigs:AD486	1	2593	0.481296	2c53a470bebce271c5fb5b72a110ecf4	-	-	-	-	-	-	MOBF,MOBP,MOB_unknown	KT950740,NC_008697,NC_019986	mobilizable	CP010205	0.0425838	Escherichia coli	AD486	-	genus	Escherichia	genus	Escherichia	-	-	-
sand_C_filtered_contigs:AB355	3	6045	0.378329	17d86d89e17d05727cb8bc9f4ebea393	rep_cluster_1280	000595__CU468231_00001	MOBQ	CP028799_00003	-	-	-	-	mobilizable	CP029392	0.0422904	Acinetobacter defluvii	AB355	-	class	Gammaproteobacteria	class	Gammaproteobacteria	-	-	-
sand_C_filtered_contigs:AC504	5	8966	0.369061	cd258d86ad34e69f77ce9db5bc1c21ed	-	-	-	-	-	-	-	-	non-mobilizable	JQ821357	0.0330427	Lactococcus lactis subsp. cremoris	AC504	-	genus	Lactococcus	genus	Lactococcus	-	-	-
sand_C_filtered_contigs:novel_9dd64cafa0410640987e28442b32c105	1	2526	0.401821	9dd64cafa0410640987e28442b32c105	rep_cluster_690	002159__JN872565	-	-	-	-	-	-	non-mobilizable	JN872565	0.0872439	Acinetobacter baumannii	novel_9dd64cafa0410640987e28442b32c105	-	genus	Acinetobacter	genus	Acinetobacter	-	-	-
sand_C_filtered_contigs:AC835	3	5206	0.305993	a08c3b31c3b221889319d15a7a956f8f	rep_cluster_1118,rep_cluster_1118	NC009751,000395__NC_023313_00001	-	-	-	-	-	-	non-mobilizable	CP025421	0.0543589	Streptococcus parauberis	AC835	-	multi-phylla	Bacillota,Bacteroidota,Pseudomonadota	multi-phylla	Bacillota,Bacteroidota,Pseudomonadota	-	-	-
sand_C_filtered_contigs:novel_f7bb4ffb0a4093c88613417a45b9aff5	8	15036	0.520019	f7bb4ffb0a4093c88613417a45b9aff5	-	-	MOBP,MOBP	CP042618_00082,CP031283_00205	-	-	MOBP	CP018984	mobilizable	CP027393	0.0706202	Escherichia coli O104:H4	novel_f7bb4ffb0a4093c88613417a45b9aff5	-	-	-	-	-	-	-	-
sand_C_filtered_contigs:AD265	1	2481	0.379283	94f53693db32039b12451e69c862c62b	-	-	-	-	-	-	-	-	non-mobilizable	CP014253	0.054149	Listeria monocytogenes	AD265	-	genus	Listeria	genus	Listeria	-	-	-
sand_C_filtered_contigs:novel_507efd27ed9dfdd66a2f4d964e6d17a7	1	2442	0.397215	507efd27ed9dfdd66a2f4d964e6d17a7	-	-	MOBP	CP032111_00003	-	-	-	-	mobilizable	CP032111	0.0696435	Acinetobacter lwoffii	novel_507efd27ed9dfdd66a2f4d964e6d17a7	-	genus	Acinetobacter	genus	Acinetobacter	-	-	-
sand_C_filtered_contigs:AF042	4	6568	0.296742	3ca3b72b01bb0571d1731783953c7f01	-	-	-	-	-	-	-	-	non-mobilizable	NC_014557	0.0466675	Bacillus sp. BS-02	AF042	-	genus	Bacillus	genus	Bacillus	-	-	-
sand_C_filtered_contigs:novel_314e1f36c41cbcf3aa186007c7055822	2	3503	0.305738	314e1f36c41cbcf3aa186007c7055822	rep_cluster_1233	000540__CP010356_00002	-	-	-	-	-	-	non-mobilizable	CP010356	0.0608169	Acinetobacter johnsonii XBB1	novel_314e1f36c41cbcf3aa186007c7055822	-	genus	Acinetobacter	genus	Acinetobacter	-	-	-
sand_C_filtered_contigs:AC751	2	4007	0.356875	d0ad8a57de74b0c25e76ddce0d234db5	rep_cluster_570	001970__KT717888	-	-	-	-	-	-	non-mobilizable	CP028840	0.054149	Enterococcus faecalis	AC751	-	order	Lactobacillales	order	Lactobacillales	-	-	-
sand_C_filtered_contigs:AF236	1	2263	0.380027	f3b2c532ff0221e11d1c9dd52300b59e	-	-	-	-	-	-	-	-	non-mobilizable	CP035942	0.0249208	Acinetobacter cumulans	AF236	AP159	genus	Acinetobacter	genus	Acinetobacter	-	-	-
sand_C_filtered_contigs:novel_f8e0c44bc9001b643fbe893811c48781	3	4960	0.335081	f8e0c44bc9001b643fbe893811c48781	rep_cluster_987	002468__KY018598	-	-	-	-	-	-	non-mobilizable	KY018598	0.0737105	Salinicoccus sp.	novel_f8e0c44bc9001b643fbe893811c48781	-	genus	Salinicoccus	genus	Salinicoccus	-	-	-
sand_C_filtered_contigs:AH042	2	3336	0.398681	f2348434d3b6f547d97c45b07028c012	-	-	-	-	-	-	-	-	non-mobilizable	AP019747	0.0511448	Acinetobacter radioresistens DSM 6976 = NBRC 102413 = CIP 103788	AH042	-	genus	Acinetobacter	genus	Acinetobacter	-	-	-
sand_C_filtered_contigs:AE844	3	5568	0.362787	8f93ede002ac12fdff1d8311001fec70	-	-	MOBQ	CP032110_00003	-	-	-	-	mobilizable	CP032115	0.0210864	Acinetobacter lwoffii	AE844	AO708	genus	Acinetobacter	genus	Acinetobacter	-	-	-
sand_C_filtered_contigs:AC601	3	5542	0.358174	0e5488402cca2ebaffd92648fa10404f	-	-	-	-	-	-	-	-	non-mobilizable	CP026422	0.0593303	Acinetobacter sp. ACNIH1	AC601	-	genus	Acinetobacter	genus	Acinetobacter	-	-	-
sand_C_filtered_contigs:novel_a429b2d0bf6f5432414941aa76a9e4aa	4	5713	0.349204	a429b2d0bf6f5432414941aa76a9e4aa	rep_cluster_1071	000319__CP019146_00009	-	-	-	-	-	-	non-mobilizable	CU468233	0.0898429	Acinetobacter baumannii SDF	novel_a429b2d0bf6f5432414941aa76a9e4aa	-	genus	Acinetobacter	genus	Acinetobacter	-	-	-
sand_C_filtered_contigs:novel_35195b78feefaf119a35735367d14788	4	5237	0.376742	35195b78feefaf119a35735367d14788	rep_cluster_1172,rep_cluster_1172	000453__KU549174_00001,000454__KY202458_00008	-	-	-	-	-	-	non-mobilizable	CP039029	0.0626325	Acinetobacter baumannii ATCC 17978	novel_35195b78feefaf119a35735367d14788	-	genus	Acinetobacter	genus	Acinetobacter	-	-	-
sand_C_filtered_contigs:AG482	5	8081	0.363074	ad9d62322007c264cfb7fea252a00589	-	-	-	-	-	-	-	-	non-mobilizable	CP032118	0.0572108	Acinetobacter lwoffii	AG482	-	genus	Acinetobacter	genus	Acinetobacter	-	-	-
sand_C_filtered_contigs:novel_054412c289a7d63cbd78429364dc8c67	5	7148	0.640039	054412c289a7d63cbd78429364dc8c67	rep_cluster_1420	000762__KU922118	-	-	-	-	-	-	non-mobilizable	CP024589	0.0903831	Roseomonas sp. FDAARGOS_362	novel_054412c289a7d63cbd78429364dc8c67	-	phylum	Pseudomonadota	phylum	Pseudomonadota	-	-	-
sand_C_filtered_contigs:AF680	1	1929	0.617937	1c8492acce82cbbe59e71d4dad9d42c9	-	-	-	-	-	-	-	-	non-mobilizable	CP026336	0.0588483	Xanthomonas citri pv. glycines	AF680	-	genus	Xanthomonas	genus	Xanthomonas	-	-	-
sand_C_filtered_contigs:AG049	2	3407	0.398004	3e7eb51c03a620bfc3d5d13aa06de73b	-	-	-	-	-	-	-	-	non-mobilizable	CP022302	0.0284967	Acinetobacter johnsonii	AG049	-	genus	Acinetobacter	genus	Acinetobacter	-	-	-
sand_C_filtered_contigs:novel_c7bd5bcd2899db1ff3cc6d9b95b896b1	4	5560	0.415647	c7bd5bcd2899db1ff3cc6d9b95b896b1	rep_cluster_1451	000793__CP011573	MOBP	LT985292_00003	-	-	MOBP	CP008720	mobilizable	KM373703	0.0898429	Citrobacter sp. 36-4CPA	novel_c7bd5bcd2899db1ff3cc6d9b95b896b1	-	family	Enterobacteriaceae	family	Enterobacteriaceae	-	-	-
sand_C_filtered_contigs:AB728	1	1833	0.301691	37a38b3d0f761b24fcdb344aa3acb5f0	rep_cluster_1017	AM399081	-	-	-	-	-	-	non-mobilizable	KR870313	0.0489202	Staphylococcus aureus	AB728	-	class	Bacilli	class	Bacilli	-	-	-
sand_C_filtered_contigs:AE840	4	5238	0.366934	24a4dbef8c6c8cb62a6a517004fbf3e6	rep_cluster_1265	000580__CP019151_00005	-	-	-	-	-	-	non-mobilizable	CP019151	0.0525139	Acinetobacter lwoffii	AE840	-	genus	Acinetobacter	genus	Acinetobacter	-	-	-
sand_C_filtered_contigs:AE376	1	1638	0.345543	f9bf6fcd386c06ff0c5355a7ac3084fd	-	-	-	-	-	-	-	-	non-mobilizable	CP033129	0.0511448	Acinetobacter wuhouensis	AE376	-	genus	Acinetobacter	genus	Acinetobacter	-	-	-
sand_C_filtered_contigs:AE378	2	2687	0.359881	d873e6f62d117c395bb8d5fe053f06c5	-	-	-	-	-	-	-	-	non-mobilizable	CP031713	0.0433296	Acinetobacter wuhouensis	AE378	-	genus	Acinetobacter	genus	Acinetobacter	-	-	-
sand_C_filtered_contigs:AH237	1	1613	0.33974	4c8d94cccb4c8cd259ea8a96b8a25ccd	rep_cluster_1891	001323__NC_010098_00003	-	-	-	-	-	-	non-mobilizable	NC_010098	0.0556462	Lactobacillus plantarum	AH237	-	genus	Lactiplantibacillus	genus	Lactiplantibacillus	-	-	-
sand_C_filtered_contigs:novel_6b74bd31e8b1432272cdfb9ed904628d	1	1581	0.352941	6b74bd31e8b1432272cdfb9ed904628d	rep_cluster_1071	000319__CP019146_00009	-	-	-	-	-	-	non-mobilizable	CP032124	0.0867434	Acinetobacter lwoffii	novel_6b74bd31e8b1432272cdfb9ed904628d	-	genus	Acinetobacter	genus	Acinetobacter	-	-	-
sand_C_filtered_contigs:AB042	2	2596	0.502311	1b41431c3ea1ddd29a0979a826a3587e	-	-	-	-	-	-	MOBP	CP018223	mobilizable	GQ374157	0.0161084	Escherichia coli	AB042	AJ582	family	Enterobacteriaceae	family	Enterobacteriaceae	-	-	-
sand_C_filtered_contigs:AF232	3	3846	0.548102	65c015ce61d935f63828376d373e3e78	-	-	-	-	-	-	-	-	non-mobilizable	CP034740	0.047688	Escherichia coli	AF232	-	genus	Escherichia	genus	Escherichia	-	-	-
sand_C_filtered_contigs:novel_120c4255c051e53231b524e0acffc6c6	2	2646	0.368481	120c4255c051e53231b524e0acffc6c6	-	-	MOBQ	CP028799_00003	-	-	-	-	mobilizable	CP044048	0.0926182	Klebsiella pneumoniae	novel_120c4255c051e53231b524e0acffc6c6	-	class	Gammaproteobacteria	class	Gammaproteobacteria	-	-	-
sand_C_filtered_contigs:AB353	2	2426	0.407255	78ec7ca9b9c8e67cd9a84c085f500ad4	-	-	MOBQ,MOBQ	CP030758_00001,CP023023_00004	-	-	-	-	mobilizable	AP019746	0.0565317	Acinetobacter radioresistens DSM 6976 = NBRC 102413 = CIP 103788	AB353	-	genus	Acinetobacter	genus	Acinetobacter	-	-	-
sand_C_filtered_contigs:novel_dbc1303130d86449516e2fc516b0014e	1	1288	0.377329	dbc1303130d86449516e2fc516b0014e	-	-	MOBP	AF003958_00007	-	-	-	-	mobilizable	CP033770	0.0639874	Acinetobacter baumannii	novel_dbc1303130d86449516e2fc516b0014e	-	genus	Acinetobacter	genus	Acinetobacter	-	-	-
sand_C_filtered_contigs:AE296	1	1231	0.369618	3186b145c85456ed5da439aa263d1ace	-	-	-	-	-	-	-	-	non-mobilizable	CP030107	0.0243695	Acinetobacter baumannii	AE296	AO048	genus	Acinetobacter	genus	Acinetobacter	-	-	-
sand_C_filtered_contigs:novel_d08606351749c2c302c5c1fe9ea19403	1	1208	0.345199	d08606351749c2c302c5c1fe9ea19403	-	-	MOBV	CP010352_00001	-	-	-	-	mobilizable	CP010352	0.0702918	Acinetobacter johnsonii XBB1	novel_d08606351749c2c302c5c1fe9ea19403	-	genus	Acinetobacter	genus	Acinetobacter	-	-	-
sand_C_filtered_contigs:AE960	1	1186	0.390388	a3f2b5fd9f284f7fda5f5491e522419e	-	-	-	-	-	-	-	-	non-mobilizable	AB360637	0.0466675	Leuconostoc citreum	AE960	-	genus	Leuconostoc	genus	Leuconostoc	-	-	-
sand_C_filtered_contigs:AB881	1	1122	0.339572	8c80a100e6501c8c707d39cbaaaba95b	-	-	-	-	-	-	-	-	non-mobilizable	CP013168	0.0489202	Lactobacillus plantarum	AB881	-	genus	Lactiplantibacillus	genus	Lactiplantibacillus	-	-	-
sand_C_filtered_contigs:AE375	2	2050	0.352683	4843156dd8439a50e7f5d910b3e2bd30	-	-	-	-	-	-	-	-	non-mobilizable	CP032129	0.0461689	Acinetobacter chinensis	AE375	-	genus	Acinetobacter	genus	Acinetobacter	-	-	-

## Sheet: TAD_C
sample_id	num_contigs	size	gc	md5	rep_type(s)	rep_type_accession(s)	relaxase_type(s)	relaxase_type_accession(s)	mpf_type	mpf_type_accession(s)	orit_type(s)	orit_accession(s)	predicted_mobility	mash_nearest_neighbor	mash_neighbor_distance	mash_neighbor_identification	primary_cluster_id	secondary_cluster_id	predicted_host_range_overall_rank	predicted_host_range_overall_name	observed_host_range_ncbi_rank	observed_host_range_ncbi_name	reported_host_range_lit_rank	reported_host_range_lit_name	associated_pmid(s)
TAD_C_filtered_contigs:AB804	1	279621	0.520526	5d3dcabde26231dd5189921e96eb342e	rep_cluster_1232	000576__NC_017553_00001	-	-	-	-	-	-	non-mobilizable	CP020944	0.00924552	Pantoea ananatis	AB804	AK746	genus	Pantoea	genus	Pantoea	-	-	-
TAD_C_filtered_contigs:AE272	75	261290	0.386448	5863ae81ca022afef56b2f7586a8152b	-	-	-	-	-	-	-	-	non-mobilizable	CP036285	0.0404475	Acinetobacter baumannii	AE272	-	genus	Acinetobacter	genus	Acinetobacter	-	-	-
TAD_C_filtered_contigs:AC962	130	351473	0.416607	1b0585eda4d38124c563cf5a75ddc228	rep_cluster_1656	001057__CP015616_00173	MOBP	NZ_AEOY01000096_00007	-	-	-	-	mobilizable	CP015616	0.0494626	Acinetobacter schindleri	AC962	-	genus	Acinetobacter	genus	Acinetobacter	-	-	-
TAD_C_filtered_contigs:AA175	20	128866	0.493513	cefbf5decf8f4cbec64e3359cbcf69d2	IncFIB,rep_cluster_2244	000095__NZ_CP014273_00094,CP033091_00053	MOBF,MOBF	NC_011980_00044,CP042601_00097	MPF_F	NC_022651_00077,NC_010409_00124,NC_019094_00090,NC_017639_00094,NC_007675_00027,NC_017639_00100,NC_018966_00040,NC_010488_00021,NC_009837_00049,NC_013437_00116,08-5333_00200	MOBF	KT325596	conjugative	LT985319	0.0105688	Escherichia coli	AA175	AH851	order	Enterobacterales	order	Enterobacterales	order	Enterobacterales	11254626; 30761100; 19482926; 15781495; 20851899; 16257053
TAD_C_filtered_contigs:AC137	18	170265	0.529757	08be42605b072b8c5cfa149fb18a93ad	rep_cluster_807	002288__NZ_CM003470_00143	-	-	-	-	-	-	non-mobilizable	CP034150	0.0138985	Pantoea agglomerans	AC137	AL204	genus	Pantoea	genus	Pantoea	-	-	-
TAD_C_filtered_contigs:AE271	82	258686	0.387454	cadec95382e37300f67aaa296199a8f7	-	-	-	-	-	-	-	-	non-mobilizable	CP039931	0.0422904	Acinetobacter baumannii	AE271	-	genus	Acinetobacter	genus	Acinetobacter	-	-	-
TAD_C_filtered_contigs:AH350	2	24110	0.484197	6dfc2bb2d2468705a02526dc4a598cf7	-	-	-	-	-	-	-	-	non-mobilizable	CP024189	0.0208145	Moraxella osloensis	AH350	AR406	genus	Moraxella	genus	Moraxella	-	-	-
TAD_C_filtered_contigs:AC902	4	35222	0.498467	d4262bbdba16c389f77370178df6759c	-	-	-	-	-	-	-	-	non-mobilizable	CP010179	0.0567566	Escherichia coli	AC902	-	genus	Escherichia	genus	Escherichia	-	-	-
TAD_C_filtered_contigs:AG485	8	33037	0.332355	f5ab52ad330f349f9c349e4dd3c24de5	rep_cluster_342,rep_cluster_667	001656__HM021331,002127__CP016693_00001	MOBP,MOBP,MOB_Unknown	NC_017483_00041,JQ821355_00011,JQ821353	MPF_T	NC_019308_00015	-	-	conjugative	CP016848	0.0400373	Carnobacterium maltaromaticum	AG485	-	order	Lactobacillales	order	Lactobacillales	-	-	-
TAD_C_filtered_contigs:AC247	5	24485	0.525873	d0359776db42a3fff8968632caeae69a	-	-	-	-	-	-	-	-	non-mobilizable	LT985299	0.0340249	Escherichia coli	AC247	-	class	Gammaproteobacteria	class	Gammaproteobacteria	-	-	-
TAD_C_filtered_contigs:AA050	2	18657	0.541137	b2d858949709cde12b97342aee2c7ab2	-	-	-	-	-	-	-	-	non-mobilizable	MF510424	0.0427316	Klebsiella pneumoniae	AA050	-	family	Enterobacteriaceae	family	Enterobacteriaceae	-	-	-
TAD_C_filtered_contigs:AE249	22	66622	0.401219	96288e35476c5f13c130606c78d97d91	rep_cluster_481	001839__KT325596	MOBP	CP038024_00064	MPF_T	NZ_ALIR01000021_00020,NC_019217_00010,NC_019217_00008,NC_019218_00007	MOBP	KC734561	conjugative	CP038024	0.0362143	Acinetobacter radioresistens	AE249	-	genus	Acinetobacter	genus	Acinetobacter	-	-	-
TAD_C_filtered_contigs:AF497	65	206570	0.330629	34cc7940f4a8b99a74b67b27ce627147	rep_cluster_237,rep_cluster_237	001512__NC_014031_00001,001513__CP010587_00071	-	-	-	-	-	-	non-mobilizable	CP032531	0.0348125	Bacillus megaterium NCT-2	AF497	-	genus	Priestia	genus	Priestia	-	-	-
TAD_C_filtered_contigs:novel_5542570afd3774b1aefc1fb833ffc701	72	151986	0.360908	5542570afd3774b1aefc1fb833ffc701	rep_cluster_385	001708__CP018876	MOBP,MOBP	CP016791_00058,CP032532_00043	-	-	-	-	mobilizable	CP032528	0.0696435	Bacillus megaterium NCT-2	novel_5542570afd3774b1aefc1fb833ffc701	-	genus	Priestia	genus	Priestia	-	-	-
TAD_C_filtered_contigs:AD006	4	21711	0.546774	3b5c3152dae1107d414c699794c6fc27	-	-	-	-	-	-	-	-	non-mobilizable	CP045396	0.0246043	Roseovarius sp. THAF27	AD006	AM405	genus	Roseovarius	genus	Roseovarius	-	-	-
TAD_C_filtered_contigs:AE526	4	19006	0.566926	9854be6488f90e1adcfd6f794305e15e	-	-	MOBQ	CP034332_00001	-	-	-	-	mobilizable	CP017783	0.0436329	Rhodobacter sp. LPB0142	AE526	-	order	Rhodobacterales	order	Rhodobacterales	-	-	-
TAD_C_filtered_contigs:AC345	15	35814	0.380577	6194edf9cc7a0591f0d8e9a900c909e5	Inc11	000051__FJ374272_00004	MOBT,MOBV	CP040905_00050,HE662694_00003	-	-	-	-	mobilizable	CP007650	0.0494626	Lactobacillus salivarius	AC345	-	multi-phylla	Bacillota,Campylobacterota,Pseudomonadota	multi-phylla	Bacillota,Campylobacterota,Pseudomonadota	-	-	-
TAD_C_filtered_contigs:novel_8f8339cb9442723039c6c247ba986f1a	50	109074	0.533363	8f8339cb9442723039c6c247ba986f1a	IncFIA,IncR,IncY	AF250878,000204__CP008701_00115,000230__CP009168_00001	-	-	MPF_F	NC_021502_00150,NC_014312_00128,NC_014312_00116	-	-	non-mobilizable	CP023890	0.0811785	Raoultella ornithinolytica	novel_8f8339cb9442723039c6c247ba986f1a	-	order	Enterobacterales	order	Enterobacterales	order	Enterobacterales	10773089; 25389419; 19897651; 23711894; 24247128; 20851899; 22511964; 28031198
TAD_C_filtered_contigs:AB408	25	91813	0.406337	57b99993afe96368849b7a9ff9eb5958	rep_cluster_1903,rep_cluster_639	001339__KY202458_00009,002092__CU459140_00002	MOBP	NZ_AEOY01000096_00007	-	-	-	-	mobilizable	CP033769	0.0276889	Acinetobacter baumannii	AB408	-	genus	Acinetobacter	genus	Acinetobacter	-	-	-
TAD_C_filtered_contigs:AD055	4	18913	0.339026	c737b4216ca8bcc96825488c0290c1c5	Inc18	AB290882	-	-	-	-	-	-	non-mobilizable	AY357120	0.0535266	Streptococcus pyogenes	AD055	-	order	Lactobacillales	order	Lactobacillales	-	-	-
TAD_C_filtered_contigs:AD622	18	44555	0.358456	fcc05c3ea4dc344415e94b19a98f56a6	rep_cluster_327	001640__KX118105_00047	-	-	-	-	-	-	non-mobilizable	CP032117	0.0177716	Acinetobacter lwoffii	AD622	AN234	genus	Acinetobacter	genus	Acinetobacter	-	-	-
TAD_C_filtered_contigs:novel_99e3d4ed3a3503a901627d4353cac6fc	35	83485	0.346565	99e3d4ed3a3503a901627d4353cac6fc	-	-	MOBP,MOBP	CP026738_00023,CP018877_00061	-	-	-	-	mobilizable	CP018877	0.0730018	Bacillus megaterium	novel_99e3d4ed3a3503a901627d4353cac6fc	-	genus	Priestia	genus	Priestia	-	-	-
TAD_C_filtered_contigs:novel_da03ed701109db626d1d84494f0a9be7	18	46574	0.355477	da03ed701109db626d1d84494f0a9be7	rep_cluster_385	001707__CP001986	-	-	-	-	-	-	non-mobilizable	CP035096	0.0706202	Bacillus megaterium NBRC 15308 = ATCC 14581	novel_da03ed701109db626d1d84494f0a9be7	-	genus	Priestia	genus	Priestia	-	-	-
TAD_C_filtered_contigs:AD858	75	178378	0.354831	301cb44ec33cbc2baca29960a01dea56	-	-	-	-	-	-	-	-	non-mobilizable	CP023319	0.0552118	Bacillus megaterium	AD858	-	genus	Priestia	genus	Priestia	-	-	-
TAD_C_filtered_contigs:novel_cbcd86008754562aca3eb56d92f7b7af	3	20840	0.378359	cbcd86008754562aca3eb56d92f7b7af	rep_cluster_1072	000320__KT965092_00001	-	-	-	-	-	-	non-mobilizable	CP026617	0.0683793	Acinetobacter sp. SWBY1	novel_cbcd86008754562aca3eb56d92f7b7af	-	genus	Acinetobacter	genus	Acinetobacter	-	-	-
TAD_C_filtered_contigs:AG527	6	19018	0.450258	965b7060f097683b87d46f2bb7bec49e	-	-	-	-	-	-	-	-	non-mobilizable	AP019743	0.0351567	Acinetobacter radioresistens DSM 6976 = NBRC 102413 = CIP 103788	AG527	-	genus	Acinetobacter	genus	Acinetobacter	-	-	-
TAD_C_filtered_contigs:novel_a5e0fe33b0cda1810837474107d33e46	1	9012	0.312472	a5e0fe33b0cda1810837474107d33e46	rep_cluster_1448	000789__CP022251_00007	MOBP	NC_006663_00031	-	-	MOBP	NZ_CP016009	mobilizable	NC_013388	0.0937829	Staphylococcus sp. CDC25	novel_a5e0fe33b0cda1810837474107d33e46	-	genus	Staphylococcus	genus	Staphylococcus	-	-	-
TAD_C_filtered_contigs:AA304	9	34844	0.457927	94ffa53f4753d30448c8a5419d67ac3d	IncFIC	AP001918	-	-	-	-	-	-	non-mobilizable	AP001918	0.051337	Escherichia coli K-12	AA304	-	family	Enterobacteriaceae	family	Enterobacteriaceae	family	Enterobacteriaceae	28842132
TAD_C_filtered_contigs:AC963	91	193830	0.407419	8cde9128f48e2d59a7be7f039603ea17	rep_cluster_1282,rep_cluster_1656	000599__KX426232_00098,001057__CP015616_00173	-	-	-	-	-	-	non-mobilizable	CP032102	0.0537328	Acinetobacter lwoffii	AC963	-	genus	Acinetobacter	genus	Acinetobacter	-	-	-
TAD_C_filtered_contigs:AF585	7	22454	0.556916	e8a1070a599c6a4b14a8373d859c1ccf	-	-	MOBF	NC_004319_00003	-	-	-	-	mobilizable	NC_004319	0.0445606	Corynebacterium efficiens YS-314	AF585	-	genus	Corynebacterium	genus	Corynebacterium	-	-	-
TAD_C_filtered_contigs:novel_ab10bea74fdc04a970022f0bdff44ac8	8	20053	0.357752	ab10bea74fdc04a970022f0bdff44ac8	rep_cluster_385	001707__CP001986	MOBQ,MOBV	CP032536_00012,CP022676_00003	-	-	-	-	mobilizable	NC_010010	0.0709514	Bacillus megaterium QM B1551	novel_ab10bea74fdc04a970022f0bdff44ac8	-	genus	Priestia	genus	Priestia	-	-	-
TAD_C_filtered_contigs:AB335	3	10960	0.346624	ba48d9c8a0762259b617563b4ff50785	rep_cluster_1175	000457__KX426230_00013	-	-	-	-	-	-	non-mobilizable	CP026413	0.0161084	Acinetobacter sp. ACNIH2	AB335	AK063	genus	Acinetobacter	genus	Acinetobacter	-	-	-
TAD_C_filtered_contigs:AC958	8	18472	0.408185	56099484219b2ac8faa5e0bd386264ce	-	-	-	-	-	-	-	-	non-mobilizable	CP026423	0.052117	Acinetobacter sp. ACNIH1	AC958	-	genus	Acinetobacter	genus	Acinetobacter	-	-	-
TAD_C_filtered_contigs:AD417	4	17343	0.379692	2e22d6c94d319fdf8165b305c3c6d387	-	-	MOBP	CP014333_00023	-	-	-	-	mobilizable	CP014333	0.0346987	Weissella jogaejeotgali	AD417	-	family	Lactobacillaceae	family	Lactobacillaceae	-	-	-
TAD_C_filtered_contigs:AC939	22	51768	0.42534	4346e6da4cdd600366c1db23c0077249	-	-	-	-	-	-	-	-	non-mobilizable	CP044019	0.0545702	Acinetobacter indicus	AC939	-	genus	Acinetobacter	genus	Acinetobacter	-	-	-
TAD_C_filtered_contigs:AH457	25	59434	0.426254	8e327fb1cd4a1d1b5b9585ef7616832a	-	-	-	-	-	-	-	-	non-mobilizable	CP032280	0.0265635	Acinetobacter sp. WCHA55	AH457	-	genus	Acinetobacter	genus	Acinetobacter	-	-	-
TAD_C_filtered_contigs:novel_44085c0b94ff8e43a24e64283f1c90b9	12	28171	0.331653	44085c0b94ff8e43a24e64283f1c90b9	rep_cluster_385	001707__CP001986	-	-	-	-	-	-	non-mobilizable	CP018878	0.0877506	Bacillus megaterium	novel_44085c0b94ff8e43a24e64283f1c90b9	-	genus	Priestia	genus	Priestia	-	-	-
TAD_C_filtered_contigs:AG239	11	28547	0.324062	2620943a3239e17b69cf19b26bdf371d	-	-	-	-	-	-	-	-	non-mobilizable	CP031267	0.057671	Staphylococcus warneri	AG239	-	genus	Staphylococcus	genus	Staphylococcus	-	-	-
TAD_C_filtered_contigs:novel_eafd31eadba9df37d0a93b409f6530d0	4	12897	0.334496	eafd31eadba9df37d0a93b409f6530d0	-	-	MOBV	CP022676_00003	-	-	-	-	mobilizable	CP032537	0.0677629	Bacillus megaterium NCT-2	novel_eafd31eadba9df37d0a93b409f6530d0	-	genus	Priestia	genus	Priestia	-	-	-
TAD_C_filtered_contigs:AE650	7	17404	0.41479	0743854b7d8ee356881e4e0c213af1e0	-	-	-	-	-	-	-	-	non-mobilizable	CP032289	0.0437856	Acinetobacter lwoffii	AE650	-	genus	Acinetobacter	genus	Acinetobacter	-	-	-
TAD_C_filtered_contigs:novel_059a1120e92744e69f60b6b80838c313	8	21740	0.334729	059a1120e92744e69f60b6b80838c313	-	-	MOBQ	NZ_ALIR01000019_00003	-	-	-	-	mobilizable	CP033533	0.0782587	Acinetobacter pittii	novel_059a1120e92744e69f60b6b80838c313	-	genus	Acinetobacter	genus	Acinetobacter	-	-	-
TAD_C_filtered_contigs:AB347	2	8119	0.355339	95b9795bd2f5f76322d3ce679df9a3ea	rep_cluster_1071	000319__CP019146_00009	MOBQ	CP028799_00003	-	-	-	-	mobilizable	CP019146	0.00701675	Acinetobacter lwoffii	AB347	AK082	class	Gammaproteobacteria	class	Gammaproteobacteria	-	-	-
TAD_C_filtered_contigs:AD702	3	9780	0.596319	4cfdbaed07fe69dd8c2ec9b87be9daf1	-	-	MOBP	NC_003124_00014	-	-	-	-	mobilizable	AY043299	0.0175939	Aeromonas salmonicida	AD702	AN331	class	Gammaproteobacteria	class	Gammaproteobacteria	-	-	-
TAD_C_filtered_contigs:AC671	1	5717	0.283365	b9627f9b87a20426582039dd249a8ac5	rep_cluster_282	001560__NC_020237_00009	MOBV	NC_020237_00008	-	-	-	-	mobilizable	CP014695	0.025894	Staphylococcus aureus subsp. aureus	AC671	-	multi-phylla	Bacillota,Pseudomonadota	multi-phylla	Bacillota,Pseudomonadota	-	-	-
TAD_C_filtered_contigs:novel_fe836942ca9be24f02ad23d5f84ce205	3	11234	0.451754	fe836942ca9be24f02ad23d5f84ce205	-	-	MOBH	CP030285_00102	-	-	-	-	mobilizable	CP029181	0.0931964	Escherichia coli	novel_fe836942ca9be24f02ad23d5f84ce205	-	family	Enterobacteriaceae	family	Enterobacteriaceae	-	-	-
TAD_C_filtered_contigs:AB706	1	5630	0.398401	586f2474186035cb8a6745dc30db3f35	-	-	MOBP	CP033128_00002	-	-	-	-	mobilizable	CP033128	0.0111761	Acinetobacter wuhouensis	AB706	AK589	genus	Acinetobacter	genus	Acinetobacter	-	-	-
TAD_C_filtered_contigs:novel_b8f34e308c6fff2e33b283d8b8c7df36	1	5628	0.373845	b8f34e308c6fff2e33b283d8b8c7df36	rep_cluster_1219	000514__CP015147_00001	-	-	-	-	-	-	non-mobilizable	CP040262	0.0628995	Acinetobacter baumannii	novel_b8f34e308c6fff2e33b283d8b8c7df36	-	genus	Acinetobacter	genus	Acinetobacter	-	-	-
TAD_C_filtered_contigs:AB604	3	10099	0.397366	7b08b233b4c64cd29f6ceb05f6a3f374	-	-	-	-	-	-	-	-	non-mobilizable	CP042373	0.0401734	Lactobacillus malefermentans	AB604	-	family	Lactobacillaceae	family	Lactobacillaceae	-	-	-
TAD_C_filtered_contigs:AD825	1	5349	0.372593	83d9b3c53a7404029943d754f547f74f	-	-	MOBP	CP041228_00003	-	-	-	-	mobilizable	CP042563	0.0400373	Acinetobacter baumannii	AD825	-	genus	Acinetobacter	genus	Acinetobacter	-	-	-
TAD_C_filtered_contigs:novel_96ea371f990e2908801dcbc998466990	16	31169	0.356668	96ea371f990e2908801dcbc998466990	rep_cluster_385,rep_cluster_385	001710__CP018877,001709__CP018875	-	-	-	-	-	-	non-mobilizable	CP026737	0.080322	Bacillus megaterium	novel_96ea371f990e2908801dcbc998466990	-	genus	Priestia	genus	Priestia	-	-	-
TAD_C_filtered_contigs:novel_59a91c7cf65d14673717f6df18d1ba6f	4	10098	0.367895	59a91c7cf65d14673717f6df18d1ba6f	-	-	MOBQ	CP028799_00003	-	-	-	-	mobilizable	CP026340	0.0615839	Acinetobacter baumannii	novel_59a91c7cf65d14673717f6df18d1ba6f	-	class	Gammaproteobacteria	class	Gammaproteobacteria	-	-	-
TAD_C_filtered_contigs:novel_7671123de07ea82edd2b0330b5d12dcd	1	5197	0.464499	7671123de07ea82edd2b0330b5d12dcd	rep_cluster_2370	EU580135_00003	-	-	-	-	MOB_unknown	CP016722	mobilizable	KX452393	0.0642645	Escherichia coli	novel_7671123de07ea82edd2b0330b5d12dcd	-	order	Enterobacterales	order	Enterobacterales	-	-	-
TAD_C_filtered_contigs:AB754	1	5196	0.45458	34b2489d68537c12a1e1bc31a3501890	-	-	-	-	-	-	-	-	non-mobilizable	CP002846	0.0332581	Lactobacillus reuteri SD2112	AB754	-	genus	Limosilactobacillus	genus	Limosilactobacillus	-	-	-
TAD_C_filtered_contigs:AA478	39	61602	0.385458	7acfeecf3a8f8bbd2b7c490164debb8a	-	-	-	-	-	-	-	-	non-mobilizable	AP019741	0.0560862	Acinetobacter radioresistens DSM 6976 = NBRC 102413 = CIP 103788	AA478	-	genus	Acinetobacter	genus	Acinetobacter	-	-	-
TAD_C_filtered_contigs:AA517	1	5070	0.529783	0f4a86838cf1f5b7ea31c52064a7de3f	rep_cluster_2335	KU302809_00001	MOBP,MOBP	NC_001848_00006,NC_011404_00002	-	-	MOBP	CP008720	mobilizable	CP030346	0.00916565	Enterobacter hormaechei	AA517	AI686	multi-phylla	Actinomycetota,Bacillota,Pseudomonadota	multi-phylla	Actinomycetota,Bacillota,Pseudomonadota	order	Enterobacterales	20008783
TAD_C_filtered_contigs:novel_c133fd3563b722dab2d4e0f4245d87cd	14	33864	0.365048	c133fd3563b722dab2d4e0f4245d87cd	rep_cluster_1259	000571__CP015620_00012	MOBQ	CP032136_00011	-	-	-	-	mobilizable	CP026417	0.0662649	Acinetobacter sp. ACNIH2	novel_c133fd3563b722dab2d4e0f4245d87cd	-	genus	Acinetobacter	genus	Acinetobacter	-	-	-
TAD_C_filtered_contigs:AD707	6	17451	0.37505	006da46767d07b7ffc2586741c77ca0e	rep_cluster_342	001656__HM021331	-	-	-	-	-	-	non-mobilizable	CP043518	0.0470041	Lactococcus lactis subsp. lactis bv. diacetylactis	AD707	-	order	Lactobacillales	order	Lactobacillales	-	-	-
TAD_C_filtered_contigs:AD827	1	4865	0.369784	12a770939491082d1a6e746b23d9641e	-	-	MOBP	CP028571_00004	-	-	-	-	mobilizable	CP028571	0.000631368	Acinetobacter pittii	AD827	AN489	genus	Acinetobacter	genus	Acinetobacter	-	-	-
TAD_C_filtered_contigs:novel_3e1e566c2002476f572cc8b71405465f	1	4773	0.368112	3e1e566c2002476f572cc8b71405465f	-	-	MOBP	NZ_AFDA02000006_00006	-	-	-	-	mobilizable	NC_019311	0.0949813	Acinetobacter baumannii	novel_3e1e566c2002476f572cc8b71405465f	-	class	Gammaproteobacteria	class	Gammaproteobacteria	-	-	-
TAD_C_filtered_contigs:AB200	10	20930	0.365647	9630c56918ba14d86a5df77819751b9b	rep_cluster_589	002010__CP020733_00013	MOBV,MOBV	CP021969_00036,NC_004528_00008	-	-	-	-	mobilizable	CP017200	0.0352724	Leuconostoc gelidum subsp. gasicomitatum	AB200	-	order	Lactobacillales	order	Lactobacillales	-	-	-
TAD_C_filtered_contigs:AD747	5	15674	0.371698	1230661b268f24282aaf63e390097eb2	rep_cluster_1254,rep_cluster_1254	CP032270_00001,000563__CP015621_00010	MOBQ	LN865144_00010	-	-	-	-	mobilizable	JX101644	0.0537328	Acinetobacter sp. M131	AD747	-	class	Gammaproteobacteria	class	Gammaproteobacteria	-	-	-
TAD_C_filtered_contigs:novel_bf1c2484a2e54ef9b5b9c8c16b4ab182	4	10561	0.351387	bf1c2484a2e54ef9b5b9c8c16b4ab182	rep_cluster_1282,rep_cluster_1919	000600__CP015619_00017,001359__CP000522_00002	MOBQ	NZ_AFDA02000011_00004	-	-	-	-	mobilizable	CP032274	0.0656822	Acinetobacter sp. WCHAc010034	novel_bf1c2484a2e54ef9b5b9c8c16b4ab182	-	genus	Acinetobacter	genus	Acinetobacter	-	-	-
TAD_C_filtered_contigs:novel_36bd64cb8bfaac5c8ebf41b7409eeea5	11	27921	0.385266	36bd64cb8bfaac5c8ebf41b7409eeea5	-	-	MOBT	CP040905_00050	-	-	-	-	mobilizable	CP025078	0.0794837	Enterococcus faecium	novel_36bd64cb8bfaac5c8ebf41b7409eeea5	-	order	Lactobacillales	order	Lactobacillales	-	-	-
TAD_C_filtered_contigs:AA105	1	4609	0.443046	b75a960c9e40b51a75259e52e131e326	rep_cluster_2358	CP000974_00005	-	-	-	-	-	-	non-mobilizable	CP018359	0.0325113	Klebsiella oxytoca	AA105	-	phylum	Pseudomonadota	order	Enterobacterales	phylum	Pseudomonadota	24096417
TAD_C_filtered_contigs:AG482	4	9923	0.377003	f4be6670655e619a7e74e5762f2e0be8	-	-	-	-	-	-	-	-	non-mobilizable	CP032118	0.0491	Acinetobacter lwoffii	AG482	-	genus	Acinetobacter	genus	Acinetobacter	-	-	-
TAD_C_filtered_contigs:AC333	1	4555	0.300988	11da2d5d193673053740f07fde73df69	rep_cluster_1118	000379__NC_013452_00003	MOBV	NC_010262_00002	-	-	-	-	mobilizable	CP033733	4.76906e-05	Staphylococcus hominis	AC333	AL482	multi-phylla	Bacillota,Bacteroidota,Pseudomonadota	multi-phylla	Bacillota,Bacteroidota,Pseudomonadota	-	-	-
TAD_C_filtered_contigs:novel_6dc66642070d24d144e94bda0ca2c894	4	9223	0.354332	6dc66642070d24d144e94bda0ca2c894	rep_cluster_1041	000286__CP019145	-	-	-	-	-	-	non-mobilizable	CP026424	0.0737105	Acinetobacter sp. ACNIH1	novel_6dc66642070d24d144e94bda0ca2c894	-	genus	Acinetobacter	genus	Acinetobacter	-	-	-
TAD_C_filtered_contigs:AE322	8	14146	0.517673	644f9f5ff8671e4a8860b64d47ea63dc	-	-	-	-	-	-	-	-	non-mobilizable	CP012733	0.0539403	Shigella flexneri 1a	AE322	-	genus	Shigella	genus	Shigella	-	-	-
TAD_C_filtered_contigs:AA979	1	4401	0.50284	d9c38a5d0acfac4d081adcf78713087e	Col156	CP001126_00001	MOBQ	NC_019783_00003	-	-	-	-	mobilizable	NC_016840	0.0321972	Klebsiella pneumoniae subsp. pneumoniae HS11286	AA979	-	family	Enterobacteriaceae	family	Enterobacteriaceae	genus	Escherichia	25389419
TAD_C_filtered_contigs:AD641	8	17364	0.373531	f8c3060f72687992511e3ede84eef9e0	rep_cluster_1265	000579__CP010353_00004	MOBQ,MOBQ,MOBQ	CP031714_00004,CP043310_00017,CP028799_00003	-	-	-	-	mobilizable	CP032104	0.0552118	Acinetobacter lwoffii	AD641	-	class	Gammaproteobacteria	class	Gammaproteobacteria	-	-	-
TAD_C_filtered_contigs:AB630	1	4289	0.345302	9f8f737d79eecb11efddd938e3cbb03f	rep_cluster_1891	001323__NC_010098_00003	MOBV	NC_010936_00005	-	-	-	-	mobilizable	CP029969	0.0392331	Lactobacillus curvatus	AB630	-	class	Bacilli	class	Bacilli	-	-	-
TAD_C_filtered_contigs:AF114	5	10050	0.362587	44aaffa1ce530e8718ed0ccd8fa6d40f	-	-	MOBV	CP022676_00003	-	-	-	-	mobilizable	CP032529	0.0240597	Bacillus megaterium NCT-2	AF114	AP028	genus	Priestia	genus	Priestia	-	-	-
TAD_C_filtered_contigs:novel_19ef78cb2ec039e78998748afb9e9702	6	10939	0.379834	19ef78cb2ec039e78998748afb9e9702	-	-	MOBP,MOBP	NC_010009_00004,CP035098_00005	-	-	-	-	mobilizable	CP001985	0.0949813	Bacillus megaterium QM B1551	novel_19ef78cb2ec039e78998748afb9e9702	-	genus	Priestia	genus	Priestia	-	-	-
TAD_C_filtered_contigs:AB867	12	22160	0.301083	0ddea223ad4f050baf3fd5f900a46837	rep_cluster_1215	000509__NC_016643_00001	-	-	-	-	-	-	non-mobilizable	NC_007351	0.0529154	Staphylococcus saprophyticus subsp. saprophyticus ATCC 15305 = NCTC 7292	AB867	-	genus	Staphylococcus	genus	Staphylococcus	-	-	-
TAD_C_filtered_contigs:novel_94072e6fae4a03f2df83334d16464cd0	5	15089	0.350123	94072e6fae4a03f2df83334d16464cd0	rep_cluster_554,rep_cluster_556	001938__AF001314_00001,001951__CP009908_00005	-	-	-	-	-	-	non-mobilizable	NC_019434	0.0677629	Lactococcus lactis subsp. cremoris UC509.9	novel_94072e6fae4a03f2df83334d16464cd0	-	class	Bacilli	class	Bacilli	-	-	-
TAD_C_filtered_contigs:AB705	2	5334	0.427259	e0685c9d421c0ef33fcff68e4d952881	-	-	MOBP	LN873256_00002	-	-	-	-	mobilizable	LN873255	0.0122604	Acinetobacter johnsonii	AB705	AK588	genus	Acinetobacter	genus	Acinetobacter	-	-	-
TAD_C_filtered_contigs:AE502	2	6186	0.381507	be3831057188693bc9e74631b1daee40	-	-	MOBQ	CP032128_00006	-	-	-	-	mobilizable	CP032128	0.0121679	Acinetobacter chinensis	AE502	AO298	genus	Acinetobacter	genus	Acinetobacter	-	-	-
TAD_C_filtered_contigs:AE562	18	40490	0.688614	0238721b60a09ea825ebb512169c0105	-	-	-	-	-	-	-	-	non-mobilizable	CP022317	0.0491	Brachybacterium sp. VR2415	AE562	-	genus	Brachybacterium	genus	Brachybacterium	-	-	-
TAD_C_filtered_contigs:AH281	1	3959	0.36095	1ff461e038e709fccf5320f6a3c13ad7	-	-	-	-	-	-	-	-	non-mobilizable	CP033524	0.0310744	Acinetobacter pittii	AH281	-	genus	Acinetobacter	genus	Acinetobacter	-	-	-
TAD_C_filtered_contigs:AB708	3	8383	0.380413	3eb8f667c4425b02c96eb900d9d16c3e	-	-	MOBP	NZ_AFDA02000006_00006	-	-	-	-	mobilizable	CP033565	0.0501998	Acinetobacter nosocomialis	AB708	-	class	Gammaproteobacteria	class	Gammaproteobacteria	-	-	-
TAD_C_filtered_contigs:novel_b80313b7b1a9396b82d76e4ab2d6ee6d	4	8252	0.315196	b80313b7b1a9396b82d76e4ab2d6ee6d	rep_cluster_1017,rep_cluster_1230	EU350088,000529__NC_007768_00001	-	-	-	-	-	-	non-mobilizable	NC_008356	0.0834041	Staphylococcus epidermidis	novel_b80313b7b1a9396b82d76e4ab2d6ee6d	-	class	Bacilli	class	Bacilli	-	-	-
TAD_C_filtered_contigs:AH141	3	6484	0.45219	88c7a819c62b10bb753f9590ed554468	-	-	-	-	-	-	-	-	non-mobilizable	CP037935	0.0579033	Marinobacter sp. JH2	AH141	-	genus	Marinobacter	genus	Marinobacter	-	-	-
TAD_C_filtered_contigs:AF871	3	7532	0.36418	c9bf8f732b06e7ddf5cd04539985b655	rep_cluster_1219	000513__CU468233_00001	-	-	-	-	-	-	non-mobilizable	CP032113	0.0505746	Acinetobacter lwoffii	AF871	-	genus	Acinetobacter	genus	Acinetobacter	-	-	-
TAD_C_filtered_contigs:AA081	4	7987	0.397521	4efe19ad18867acc9276590c1cc7771b	-	-	-	-	-	-	-	-	non-mobilizable	CP033533	0.0496454	Acinetobacter pittii	AA081	-	genus	Acinetobacter	genus	Acinetobacter	-	-	-
TAD_C_filtered_contigs:AH434	5	9611	0.423993	8301ee06d455d38d0c9b7a4d422bdad9	-	-	-	-	-	-	-	-	non-mobilizable	CP039711	0.030875	Thermoactinomyces vulgaris	AH434	-	genus	Thermoactinomyces	genus	Thermoactinomyces	-	-	-
TAD_C_filtered_contigs:novel_5e87ca182d7145d6d780b5fb591c8def	7	14768	0.382787	5e87ca182d7145d6d780b5fb591c8def	rep_cluster_554,rep_cluster_556	001932__CP016742,001944__MF150537	MOBP	NC_019350_00002	-	-	MOBP,MOBP	NC_010796,NC_004566	mobilizable	CP020606	0.0603145	Lactococcus lactis subsp. lactis bv. diacetylactis	novel_5e87ca182d7145d6d780b5fb591c8def	-	class	Bacilli	class	Bacilli	-	-	-
TAD_C_filtered_contigs:novel_372c0d3a5a7cb60a1400d09a59bbafad	5	12986	0.301093	372c0d3a5a7cb60a1400d09a59bbafad	rep_cluster_282,rep_cluster_282,rep_cluster_282	FN377602,001558__HQ128580_00001,001560__NC_020237_00009	-	-	-	-	-	-	non-mobilizable	NC_014557	0.0623675	Bacillus sp. BS-02	novel_372c0d3a5a7cb60a1400d09a59bbafad	-	multi-phylla	Bacillota,Pseudomonadota	multi-phylla	Bacillota,Pseudomonadota	-	-	-
TAD_C_filtered_contigs:AB039	1	3362	0.541047	20f840a9b901a98e495f13a58077659f	ColRNAI_rep_cluster_1987	CP041116_00002	MOBP	NC_001848_00006	-	-	MOBP	CP007070	mobilizable	CP030009	0.00574147	Enterobacter hormaechei subsp. xiangfangensis	AB039	AJ577	multi-phylla	Actinomycetota,Pseudomonadota	multi-phylla	Actinomycetota,Pseudomonadota	-	-	-
TAD_C_filtered_contigs:AE841	2	4528	0.357332	e46f6e2586184b54e035d55004276954	-	-	MOBQ	CP032110_00003	-	-	-	-	mobilizable	CP032124	0.0364545	Acinetobacter lwoffii	AE841	-	genus	Acinetobacter	genus	Acinetobacter	-	-	-
TAD_C_filtered_contigs:AB352	1	3295	0.376024	02fe1640598e7a79c6b806f7f43addf4	-	-	-	-	-	-	-	-	non-mobilizable	CP032277	0.0434809	Acinetobacter sp. WCHAc010034	AB352	-	genus	Acinetobacter	genus	Acinetobacter	-	-	-
TAD_C_filtered_contigs:AC355	9	17619	0.345593	8235d4bd5cf9fcfc1c26fc5eaf75018b	-	-	-	-	-	-	-	-	non-mobilizable	CP028089	0.0505746	Bacillus megaterium	AC355	-	genus	Priestia	genus	Priestia	-	-	-
TAD_C_filtered_contigs:AD207	3	7286	0.368103	d6a224a52c38bd0e39301ac940fa5872	rep_cluster_556	001951__CP009908_00005	-	-	-	-	-	-	non-mobilizable	JN172910	0.0525139	Lactococcus lactis subsp. lactis bv. diacetylactis	AD207	-	class	Bacilli	class	Bacilli	-	-	-
TAD_C_filtered_contigs:AD731	3	5600	0.371964	a6fe8a584024978a1ca75946a8eb9d8c	rep_cluster_1223	000520__CP010352_00002	MOBV	CP029394_00001	-	-	-	-	mobilizable	CP042564	0.0321972	Acinetobacter baumannii	AD731	-	genus	Acinetobacter	genus	Acinetobacter	-	-	-
TAD_C_filtered_contigs:AD730	2	6300	0.368095	763673bcbec18d55420e0d83b5093dca	rep_cluster_1223,rep_cluster_1260	000520__CP010352_00002,000572__JX101641_00001	MOBV,MOBV	CP029394_00001,CP035941_00005	-	-	-	-	mobilizable	CP029394	0.0539403	Acinetobacter defluvii	AD730	-	genus	Acinetobacter	genus	Acinetobacter	-	-	-
TAD_C_filtered_contigs:novel_09ddd3a3969a254466b4e6c672c994ad	3	5908	0.365098	09ddd3a3969a254466b4e6c672c994ad	rep_cluster_589,rep_cluster_589	002013__JN106352_00013,002001__NC_022603	-	-	-	-	-	-	non-mobilizable	CP042403	0.0862491	Weissella hellenica	novel_09ddd3a3969a254466b4e6c672c994ad	-	order	Lactobacillales	order	Lactobacillales	-	-	-
TAD_C_filtered_contigs:AD085	9	13470	0.351225	4e8be5d90af1d5b7b6fae11b4be1a874	rep_cluster_385	001710__CP018877	-	-	-	-	-	-	non-mobilizable	CP028090	0.0588483	Bacillus megaterium	AD085	-	genus	Priestia	genus	Priestia	-	-	-
TAD_C_filtered_contigs:AA514	1	3165	0.481517	4ad8004c3e78d7e5bbe1da2369e9b24b	rep_cluster_2358,rep_cluster_2373	CP000974_00005,LT985313_00005	-	-	-	-	MOBP	CP008720	mobilizable	CP012164	0.0412845	Enterobacter roggenkampii	AA514	-	family	Enterobacteriaceae	family	Enterobacteriaceae	-	-	-
TAD_C_filtered_contigs:AC598	1	3163	0.34461	f08b3945a141e471296015bb1ad7817f	rep_cluster_1233	000541__DQ278485_00001	-	-	-	-	-	-	non-mobilizable	CP033539	0.054149	Acinetobacter pittii	AC598	-	genus	Acinetobacter	genus	Acinetobacter	-	-	-
TAD_C_filtered_contigs:AB032	3	6814	0.289991	3d7c1418a7eb9dc9756a5e01d92b4dc7	-	-	-	-	-	-	-	-	non-mobilizable	CP014106	0.057671	Staphylococcus hominis	AB032	-	genus	Staphylococcus	genus	Staphylococcus	-	-	-
TAD_C_filtered_contigs:AA010	2	4242	0.322961	453f8a62f3f1da78b0ceabcfb7d857f1	rep_cluster_1118,rep_cluster_1118	000391__NC_005564_00006,000388__LC012933_00001	MOBP	NC_012000_00003	-	-	-	-	mobilizable	CP014380	0.0162749	Staphylococcus aureus	AA010	AH549	multi-phylla	Bacillota,Bacteroidota,Pseudomonadota	multi-phylla	Bacillota,Bacteroidota,Pseudomonadota	-	-	-
TAD_C_filtered_contigs:novel_833e2cfb21450fc038c22f06650cbdd0	1	3035	0.409555	833e2cfb21450fc038c22f06650cbdd0	-	-	MOBP	CP029393_00001	-	-	-	-	mobilizable	CP029393	0.0755413	Acinetobacter defluvii	novel_833e2cfb21450fc038c22f06650cbdd0	-	genus	Acinetobacter	genus	Acinetobacter	-	-	-
TAD_C_filtered_contigs:AD733	2	5402	0.349685	869197f2c10c679f11d20491d462ac93	-	-	-	-	-	-	-	-	non-mobilizable	CP032269	0.0180709	Acinetobacter sp. WCHAc010034	AD733	AN375	genus	Acinetobacter	genus	Acinetobacter	-	-	-
TAD_C_filtered_contigs:novel_419426a778c3318b46b83ad0c76ff94c	3	6078	0.333333	419426a778c3318b46b83ad0c76ff94c	rep_cluster_1261	000573__KJ616406_00008	-	-	-	-	-	-	non-mobilizable	CP033126	0.0931964	Acinetobacter wuhouensis	novel_419426a778c3318b46b83ad0c76ff94c	-	genus	Acinetobacter	genus	Acinetobacter	-	-	-
TAD_C_filtered_contigs:AE378	4	8119	0.352753	60eb3e1d44d0f67607039394e9f4c2c3	-	-	MOBQ	NZ_AFDA02000010_00002	-	-	-	-	mobilizable	CP019147	0.0412845	Acinetobacter lwoffii	AE378	-	genus	Acinetobacter	genus	Acinetobacter	-	-	-
TAD_C_filtered_contigs:novel_edca9069e3d1cb12c040a53aaf0c38a8	6	9325	0.3437	edca9069e3d1cb12c040a53aaf0c38a8	-	-	MOBQ	CP016792_00006	-	-	-	-	mobilizable	CP022675	0.0790711	Bacillus megaterium	novel_edca9069e3d1cb12c040a53aaf0c38a8	-	genus	Priestia	genus	Priestia	-	-	-
TAD_C_filtered_contigs:novel_b0dbf2975eb7fde6d23fee1685a5099f	5	10495	0.329681	b0dbf2975eb7fde6d23fee1685a5099f	-	-	MOB_Unknown	JQ821353	-	-	-	-	mobilizable	CP016693	0.0949813	Lactococcus lactis subsp. lactis	novel_b0dbf2975eb7fde6d23fee1685a5099f	-	genus	Lactococcus	genus	Lactococcus	-	-	-
TAD_C_filtered_contigs:AA766	8	15233	0.297315	6c5cb6a13519b674b001f937adf61365	-	-	-	-	-	-	-	-	non-mobilizable	CP031272	0.0583726	Staphylococcus caprae	AA766	-	genus	Staphylococcus	genus	Staphylococcus	-	-	-
TAD_C_filtered_contigs:AB020	1	2712	0.326696	d52fedfd22e8e5e31d1630310c6c4a64	Inc11	000034__NC_002192_00002	-	-	-	-	-	-	non-mobilizable	CP034596	0.0204123	Lactococcus lactis subsp. cremoris	AB020	AJ547	multi-phylla	Bacillota,Campylobacterota,Pseudomonadota	multi-phylla	Bacillota,Campylobacterota,Pseudomonadota	-	-	-
TAD_C_filtered_contigs:AC527	1	2646	0.481481	897ec1f5ecccc705b57ac5f988bf2d96	ColRNAI_rep_cluster_1987	CP024554_00008	-	-	-	-	-	-	non-mobilizable	CP034733	0.0293293	Escherichia coli	AC527	-	multi-phylla	Actinomycetota,Pseudomonadota	multi-phylla	Actinomycetota,Pseudomonadota	-	-	-
TAD_C_filtered_contigs:AF831	4	9106	0.344718	3bfd2ac2cca15c1082fdda5facd36c3e	-	-	MOBQ	CP042561_00004	-	-	-	-	mobilizable	CP042559	0.015943	Acinetobacter baumannii	AF831	AP832	genus	Acinetobacter	genus	Acinetobacter	-	-	-
TAD_C_filtered_contigs:AF441	2	4063	0.370416	c4efb1dcb46083c5703956e00249eeaf	-	-	-	-	-	-	-	-	non-mobilizable	CP012025	0.0437856	Bacillus smithii	AF441	-	genus	Bacillus	genus	Bacillus	-	-	-
TAD_C_filtered_contigs:novel_12e2e231beedb475886874beb3459694	2	3922	0.349312	12e2e231beedb475886874beb3459694	rep_cluster_2359	CP033522_00010	-	-	-	-	-	-	non-mobilizable	AP019748	0.0656822	Acinetobacter radioresistens DSM 6976 = NBRC 102413 = CIP 103788	novel_12e2e231beedb475886874beb3459694	-	genus	Acinetobacter	genus	Acinetobacter	-	-	-
TAD_C_filtered_contigs:novel_9a6d99be1d547b069f186dbfbe970d1e	1	2553	0.612221	9a6d99be1d547b069f186dbfbe970d1e	-	-	MOBQ	NC_008246_00003	-	-	-	-	mobilizable	CP013271	0.0949813	Sphingobium baderi	novel_9a6d99be1d547b069f186dbfbe970d1e	-	family	Sphingomonadaceae	family	Sphingomonadaceae	-	-	-
TAD_C_filtered_contigs:novel_b7444cdc595cfd6b52cad6b8a1a53931	1	2518	0.299047	b7444cdc595cfd6b52cad6b8a1a53931	rep_cluster_1118	GQ900460	-	-	-	-	-	-	non-mobilizable	LC012933	0.0877506	Staphylococcus aureus	novel_b7444cdc595cfd6b52cad6b8a1a53931	-	multi-phylla	Bacillota,Bacteroidota,Pseudomonadota	multi-phylla	Bacillota,Bacteroidota,Pseudomonadota	-	-	-
TAD_C_filtered_contigs:AF524	1	2443	0.390503	91c34a038fad378c93573f2027793672	-	-	-	-	-	-	-	-	non-mobilizable	CP008709	0.0588483	Acinetobacter baumannii	AF524	-	genus	Acinetobacter	genus	Acinetobacter	-	-	-
TAD_C_filtered_contigs:AE296	1	2419	0.400165	bfcd759c22130eb3b1cbd0f1f5cf7d1d	rep_cluster_1280	000594__NZ_AFDL01000005_00001	-	-	-	-	-	-	non-mobilizable	MK386684	0.000680979	Acinetobacter baumannii	AE296	AO047	genus	Acinetobacter	genus	Acinetobacter	-	-	-
TAD_C_filtered_contigs:AB824	6	10413	0.348507	e24ed2fa30b01af2939449e138db2a35	-	-	-	-	-	-	-	-	non-mobilizable	CP029068	0.0547827	Enterococcus mundtii	AB824	-	genus	Enterococcus	genus	Enterococcus	-	-	-
TAD_C_filtered_contigs:AB353	6	9688	0.408856	9a8166a2cf72089978da72eb22e9c6b8	-	-	-	-	-	-	-	-	non-mobilizable	CP026421	0.054149	Acinetobacter sp. ACNIH1	AB353	-	genus	Acinetobacter	genus	Acinetobacter	-	-	-
TAD_C_filtered_contigs:AB916	1	2328	0.533076	07eed6881c799db815205fe6b389b57d	-	-	-	-	-	-	-	-	non-mobilizable	MH229772	0.0342477	Clostridioides difficile	AB916	-	genus	Clostridioides	genus	Clostridioides	-	-	-
TAD_C_filtered_contigs:AF815	1	2325	0.402151	31d506ece386c0c4929266ad18314c1d	-	-	-	-	-	-	-	-	non-mobilizable	CP012895	0.0586096	Lactobacillus gallinarum	AF815	-	genus	Lactobacillus	genus	Lactobacillus	-	-	-
TAD_C_filtered_contigs:AD642	2	3775	0.349669	99e0a323e9f23fc3f7ab35c5fe57e02b	rep_cluster_1171	000452__NC_010401_00001	-	-	-	-	-	-	non-mobilizable	CP032139	0.0343598	Acinetobacter sp. WCHAc010052	AD642	-	genus	Acinetobacter	genus	Acinetobacter	-	-	-
TAD_C_filtered_contigs:novel_cb70a488edcafb06cfc326587d73b100	2	4173	0.327342	cb70a488edcafb06cfc326587d73b100	rep_cluster_987	002468__KY018598	-	-	-	-	-	-	non-mobilizable	KY018598	0.0642645	Salinicoccus sp.	novel_cb70a488edcafb06cfc326587d73b100	-	genus	Salinicoccus	genus	Salinicoccus	-	-	-
TAD_C_filtered_contigs:AF834	2	3766	0.32342	6a0d209ba8efd2058a7ba6efda77a796	-	-	-	-	-	-	-	-	non-mobilizable	CP032274	0.0590885	Acinetobacter sp. WCHAc010034	AF834	-	genus	Acinetobacter	genus	Acinetobacter	-	-	-
TAD_C_filtered_contigs:novel_11d55caf9b985d5eb44180ca1317f313	3	4999	0.367273	11d55caf9b985d5eb44180ca1317f313	rep_cluster_1247	000555__CP019152_00006	-	-	-	-	-	-	non-mobilizable	KX426228	0.0877506	Acinetobacter lwoffii	novel_11d55caf9b985d5eb44180ca1317f313	-	genus	Acinetobacter	genus	Acinetobacter	-	-	-
TAD_C_filtered_contigs:AD746	1	1989	0.349925	5346fa0630dc7d143fe2d306333a03f2	-	-	-	-	-	-	-	-	non-mobilizable	AP019745	0.0483865	Acinetobacter radioresistens DSM 6976 = NBRC 102413 = CIP 103788	AD746	-	genus	Acinetobacter	genus	Acinetobacter	-	-	-
TAD_C_filtered_contigs:AB235	1	1967	0.514489	f542e502aa631311a3073dcdac028188	ColpVC	JX133088	-	-	-	-	-	-	non-mobilizable	KM107839	0.00308338	Escherichia coli	AB235	AJ932	order	Enterobacterales	order	Enterobacterales	-	-	-
TAD_C_filtered_contigs:AG049	1	1962	0.400102	8439d62c484ae91efdbb3a9f6e98e0d9	-	-	-	-	-	-	-	-	non-mobilizable	CP022302	0.0397669	Acinetobacter johnsonii	AG049	-	genus	Acinetobacter	genus	Acinetobacter	-	-	-
TAD_C_filtered_contigs:AF115	3	4963	0.343341	2d9a684fe66806ffd2d49291bb965ef9	-	-	MOBV	CP018881_00007	-	-	-	-	mobilizable	CP018881	0.059819	Bacillus megaterium	AF115	-	genus	Priestia	genus	Priestia	-	-	-
TAD_C_filtered_contigs:novel_dce88a6ebd985fe2ec10fd51108afec3	3	4990	0.354709	dce88a6ebd985fe2ec10fd51108afec3	rep_cluster_1226	000523__LT594096_00001	-	-	-	-	-	-	non-mobilizable	CP033846	0.0909306	Klebsiella oxytoca	novel_dce88a6ebd985fe2ec10fd51108afec3	-	class	Gammaproteobacteria	class	Gammaproteobacteria	-	-	-
TAD_C_filtered_contigs:novel_a0b7e6c45830447cffa93e18e3c69bbb	1	1890	0.307407	a0b7e6c45830447cffa93e18e3c69bbb	rep_cluster_1294	000612__AP009492	MOBC	NC_004669_00010	-	-	-	-	mobilizable	NC_012003	0.0824989	Macrococcus caseolyticus JCSC5402	novel_a0b7e6c45830447cffa93e18e3c69bbb	-	class	Bacilli	class	Bacilli	-	-	-
TAD_C_filtered_contigs:novel_e53a4869ff63a779bf05a8e617f43854	7	9580	0.408351	e53a4869ff63a779bf05a8e617f43854	-	-	MOBQ,MOBQ,MOBQ	NZ_AFDA02000008_00004,CP026427_00009,CP033542_00018	-	-	-	-	mobilizable	CP026427	0.0903831	Acinetobacter sp. ACNIH1	novel_e53a4869ff63a779bf05a8e617f43854	-	class	Gammaproteobacteria	class	Gammaproteobacteria	-	-	-
TAD_C_filtered_contigs:AE842	1	1819	0.3337	b8efea134dd70a35a45935167b320fb3	-	-	-	-	-	-	-	-	non-mobilizable	CP030758	0.0455159	Acinetobacter schindleri	AE842	-	genus	Acinetobacter	genus	Acinetobacter	-	-	-
TAD_C_filtered_contigs:novel_96ca30a423812a056ff7133dda6ec3cb	1	1707	0.328061	96ca30a423812a056ff7133dda6ec3cb	rep_cluster_570	001970__KT717888	-	-	-	-	-	-	non-mobilizable	CP015499	0.0653942	Lactobacillus helveticus	novel_96ca30a423812a056ff7133dda6ec3cb	-	order	Lactobacillales	order	Lactobacillales	-	-	-
TAD_C_filtered_contigs:AE376	7	9705	0.367749	e6e0cf9bac8f989a1559f4657d2753e1	-	-	MOBQ	NZ_AFDA02000010_00002	-	-	-	-	mobilizable	CP033129	0.0507636	Acinetobacter wuhouensis	AE376	-	genus	Acinetobacter	genus	Acinetobacter	-	-	-
TAD_C_filtered_contigs:AA112	1	1654	0.428053	fb61887382863742e1f63313a7407500	ColRNAI_rep_cluster_1987	000019__CP000651_00005	-	-	-	-	-	-	non-mobilizable	CP034135	0.0237537	Klebsiella quasipneumoniae	AA112	AH734	multi-phylla	Actinomycetota,Pseudomonadota	multi-phylla	Actinomycetota,Pseudomonadota	-	-	-
TAD_C_filtered_contigs:AB687	1	1647	0.499089	a08f5732bb61d2c4a8ec4612043a0039	Col(MG828)	NC_008486	-	-	-	-	-	-	non-mobilizable	CP023506	0.000361208	Morganella morganii	AB687	AK566	order	Enterobacterales	order	Enterobacterales	genus	Escherichia	30761100
TAD_C_filtered_contigs:novel_4c8dbe1463f1b085cf1c65a422c1424c	2	2901	0.351258	4c8dbe1463f1b085cf1c65a422c1424c	-	-	MOBP	NC_006977_00007	-	-	-	-	mobilizable	X02529	0.0857608	Staphylococcus aureus	novel_4c8dbe1463f1b085cf1c65a422c1424c	-	genus	Staphylococcus	genus	Staphylococcus	-	-	-
TAD_C_filtered_contigs:AC678	3	4322	0.368811	dc0a61a130a410271e63924e300a3795	rep_cluster_1092	000343__NC_015509_00001	-	-	-	-	-	-	non-mobilizable	NC_015509	0.0211548	Bhargavaea cecembensis	AC678	AL964	genus	Bhargavaea	genus	Bhargavaea	-	-	-
TAD_C_filtered_contigs:AE170	1	1511	0.338187	0cfea3216144d7f0eb66bf60b16b12a5	-	-	-	-	-	-	-	-	non-mobilizable	CP032111	0.0394988	Acinetobacter lwoffii	AE170	-	genus	Acinetobacter	genus	Acinetobacter	-	-	-
TAD_C_filtered_contigs:AE840	5	6592	0.367567	5fdfd854d341760368df8c6514a71a93	rep_cluster_1265	000580__CP019151_00005	MOBQ	CP032110_00003	-	-	-	-	mobilizable	CP032110	0.04288	Acinetobacter lwoffii	AE840	-	genus	Acinetobacter	genus	Acinetobacter	-	-	-
TAD_C_filtered_contigs:novel_2a17f3b4ea147e0d0a4bbc1360f35f6b	3	4007	0.370601	2a17f3b4ea147e0d0a4bbc1360f35f6b	-	-	MOBQ	CP023023_00004	-	-	-	-	mobilizable	CP032115	0.0782587	Acinetobacter lwoffii	novel_2a17f3b4ea147e0d0a4bbc1360f35f6b	-	genus	Acinetobacter	genus	Acinetobacter	-	-	-
TAD_C_filtered_contigs:novel_10242a393ef11a9f28386224f96dd0a6	2	2482	0.314666	10242a393ef11a9f28386224f96dd0a6	-	-	MOBV	KM276080_00003	-	-	-	-	mobilizable	KM276082	0.0974869	Staphylococcus hyicus	novel_10242a393ef11a9f28386224f96dd0a6	-	genus	Staphylococcus	genus	Staphylococcus	-	-	-
TAD_C_filtered_contigs:novel_011012966f137b0b8bed9d1dc0a9f61b	2	2656	0.609187	011012966f137b0b8bed9d1dc0a9f61b	rep_cluster_1927	001366__KM659095	-	-	-	-	-	-	non-mobilizable	CP031085	0.0702918	Paracoccus yeei	novel_011012966f137b0b8bed9d1dc0a9f61b	-	genus	Paracoccus	genus	Paracoccus	-	-	-
TAD_C_filtered_contigs:AB728	2	2369	0.321655	a05dbf0021a287f26c7944f1acf788fd	rep_cluster_1017	AM399081	-	-	-	-	-	-	non-mobilizable	KR870313	0.0447178	Staphylococcus aureus	AB728	-	class	Bacilli	class	Bacilli	-	-	-
TAD_C_filtered_contigs:novel_4f3fdebb5aaef2fb2276bb5f1a56b59d	1	1299	0.324865	4f3fdebb5aaef2fb2276bb5f1a56b59d	rep_cluster_1861	001296__NC_006399_00002	-	-	-	-	-	-	non-mobilizable	NC_004992	0.0683793	Leuconostoc lactis	novel_4f3fdebb5aaef2fb2276bb5f1a56b59d	-	family	Lactobacillaceae	family	Lactobacillaceae	-	-	-
TAD_C_filtered_contigs:AG777	4	4530	0.320971	8115f03496c5fc993522506ac0c3cdaa	-	-	-	-	-	-	-	-	non-mobilizable	CP013227	0.0593303	Staphylococcus aureus	AG777	-	genus	Staphylococcus	genus	Staphylococcus	-	-	-
TAD_C_filtered_contigs:novel_1510e5822d0c8dc33f05b8b9333b8bb5	4	4770	0.337317	1510e5822d0c8dc33f05b8b9333b8bb5	rep_cluster_1226	000523__LT594096_00001	-	-	-	-	-	-	non-mobilizable	NC_017164	0.0909306	Acinetobacter baumannii 1656-2	novel_1510e5822d0c8dc33f05b8b9333b8bb5	-	class	Gammaproteobacteria	class	Gammaproteobacteria	-	-	-
TAD_C_filtered_contigs:AD476	1	1219	0.412633	ba05475c2559745d371c07df82b10f04	-	-	-	-	-	-	-	-	non-mobilizable	AB370334	0.0265635	Lactobacillus brevis	AD476	-	family	Lactobacillaceae	family	Lactobacillaceae	-	-	-
TAD_C_filtered_contigs:AB881	1	1108	0.334838	f0d2fcd8392e9f038bf9dcb1c5cd4a7c	-	-	-	-	-	-	-	-	non-mobilizable	CP013168	0.0451943	Lactobacillus plantarum	AB881	-	genus	Lactiplantibacillus	genus	Lactiplantibacillus	-	-	-

## Sheet: TBD_C
sample_id	num_contigs	size	gc	md5	rep_type(s)	rep_type_accession(s)	relaxase_type(s)	relaxase_type_accession(s)	mpf_type	mpf_type_accession(s)	orit_type(s)	orit_accession(s)	predicted_mobility	mash_nearest_neighbor	mash_neighbor_distance	mash_neighbor_identification	primary_cluster_id	secondary_cluster_id	predicted_host_range_overall_rank	predicted_host_range_overall_name	observed_host_range_ncbi_rank	observed_host_range_ncbi_name	reported_host_range_lit_rank	reported_host_range_lit_name	associated_pmid(s)
TBD_C_filtered_contigs:AC137	54	381024	0.532725	e4adb558f1cfb5d93c9b67122374b3c5	rep_cluster_807	002288__NZ_CM003470_00143	-	-	-	-	MOB_unknown	CP016709	mobilizable	CP034150	0.030677	Pantoea agglomerans	AC137	-	genus	Pantoea	genus	Pantoea	-	-	-
TBD_C_filtered_contigs:AA474	64	253217	0.509828	9eaeaeaeb18bcb19b8c2dc3f09f593aa	IncFIB,IncI-gamma/K1	000095__NZ_CP014273_00094,CP001118	MOBP	NC_019097	MPF_I	NC_019097_00056,NC_022267_00057,NC_019111_00038,NC_023290_00086,NC_015965_00072,NC_019097_00075,NC_022267_00069,NZ_CM001473_00069,NC_019097_00085	MOBP	HM021326	conjugative	CP039490	0.0317837	Salmonella enterica subsp. enterica serovar Bareilly str. CFSAN000752	AA474	-	order	Enterobacterales	order	Enterobacterales	order	Enterobacterales	23333216; 11254626; 15781495; 30761100; 19482926; 25987637; 21470454; 29899511; 20851899; 16257053
TBD_C_filtered_contigs:AB002	3	97871	0.470405	243d335f9f76052249e2c573fc7ada51	rep_cluster_2221	AP018804_00086	-	-	-	-	-	-	non-mobilizable	AP018804	0.0112201	Escherichia coli	AB002	AJ523	family	Enterobacteriaceae	family	Enterobacteriaceae	-	-	-
TBD_C_filtered_contigs:novel_21d93f656e9cc686c021b3a7f8846425	1	57010	0.495773	21d93f656e9cc686c021b3a7f8846425	IncFIB	CP019182_00137	-	-	-	-	-	-	non-mobilizable	CP019182	0.0723061	Salmonella enterica subsp. enterica serovar Inverness str. ATCC 10720	novel_21d93f656e9cc686c021b3a7f8846425	-	order	Enterobacterales	order	Enterobacterales	order	Enterobacterales	11254626; 19482926; 15781495; 20851899; 16257053
TBD_C_filtered_contigs:AA478	16	245703	0.372547	2c85bc8901c88ffd2436aeba88849a57	-	-	-	-	-	-	-	-	non-mobilizable	AP019741	0.0147665	Acinetobacter radioresistens DSM 6976 = NBRC 102413 = CIP 103788	AA478	AI628	genus	Acinetobacter	genus	Acinetobacter	-	-	-
TBD_C_filtered_contigs:AB533	1	52935	0.512761	1cb17d3480551dd12e1184581b6217a5	rep_cluster_1	000232__CP012429	-	-	-	-	-	-	non-mobilizable	CP026270	0.0214305	Klebsiella oxytoca	AB533	AK357	family	Enterobacteriaceae	family	Enterobacteriaceae	-	-	-
TBD_C_filtered_contigs:AE104	17	107449	0.533937	dfba9b11eab115e5572a81f9fc6fc551	IncFII,IncFII	KF954760,000129__CP018340	MOBF,MOBF	CP008789_00079,MF156708_00148	MPF_F	NC_022609_00095,NC_019165_00034,NC_021654_00016,NC_022609_00081,NC_014312_00128,NC_019389_00068,NC_023332_00154,NC_014312_00118,NC_014312_00116,NC_021502_00150,NC_021502_00131,NC_014312_00128,NC_022609_00081,NC_011281_00082,NC_021502_00150,NC_021502_00150	-	-	conjugative	CP028554	0.0314775	Klebsiella variicola	AE104	-	order	Enterobacterales	order	Enterobacterales	family	Enterobacteriaceae	20851899
TBD_C_filtered_contigs:AA405	77	372894	0.482598	aca7903d61a8d7b905424b10d106593d	IncFIB,IncHI1B	CP024497_00001,JN420336	MOBH	NC_016980_00239	MPF_F	NC_016980_00110,NC_016980_00109,NC_018107_00235,NC_023911_00309,NC_016980_00099,NC_016980_00240,NC_018107_00101	-	-	conjugative	CP041935	0.022205	Klebsiella pneumoniae	AA405	AI440	order	Enterobacterales	order	Enterobacterales	order	Enterobacterales	18606786; 11254626; 19482926; 15781495; 20851899; 16257053
TBD_C_filtered_contigs:AF497	24	151565	0.332603	5bc2911bd27b036200b0df248a47c784	rep_cluster_237,rep_cluster_237	001512__NC_014031_00001,001513__CP010587_00071	-	-	-	-	-	-	non-mobilizable	CP032531	0.0293293	Bacillus megaterium NCT-2	AF497	-	genus	Priestia	genus	Priestia	-	-	-
TBD_C_filtered_contigs:AB978	1	37562	0.453118	e6d92b4fdd92fc92e5e1397a7ccf4bf4	rep_cluster_1367	000687__KX348146_00033	MOBC	CP008826_00025	-	-	-	-	mobilizable	CP011579	0.014871	Enterobacter hormaechei	AB978	AK975	order	Enterobacterales	order	Enterobacterales	-	-	-
TBD_C_filtered_contigs:AD453	53	373503	0.562935	8f9d58bf1a956544a5a847a532584c86	rep_cluster_1232	000536__CP010326_00244	-	-	-	-	-	-	non-mobilizable	CP010326	0.0116661	Pantoea sp. PSNIH1	AD453	AN013	genus	Pantoea	genus	Pantoea	-	-	-
TBD_C_filtered_contigs:AA882	2	35924	0.3474	01d5addc80719853f5be0be09f720eea	-	-	-	-	-	-	-	-	non-mobilizable	CP038594	0.0362143	Salmonella enterica subsp. enterica serovar Senftenberg	AA882	-	family	Enterobacteriaceae	family	Enterobacteriaceae	-	-	-
TBD_C_filtered_contigs:AE272	127	350166	0.38626	91f38259ed83b13243c04f9c8d362a78	-	-	-	-	-	-	-	-	non-mobilizable	CP036285	0.0489202	Acinetobacter baumannii	AE272	-	genus	Acinetobacter	genus	Acinetobacter	-	-	-
TBD_C_filtered_contigs:novel_95ace933e36f843f5446458fc5e17ead	132	300831	0.508329	95ace933e36f843f5446458fc5e17ead	rep_cluster_2238	CP017058_00081	-	-	-	-	-	-	non-mobilizable	AP018352	0.0733545	Enterobacter hormaechei	novel_95ace933e36f843f5446458fc5e17ead	-	phylum	Pseudomonadota	phylum	Pseudomonadota	-	-	-
TBD_C_filtered_contigs:AC083	13	74829	0.536837	4c164b176184d713af7fafd53e63ef63	rep_cluster_2187	KX710094_00001	MOBP	CP042496_00040	-	-	MOB_unknown	NC_019125	mobilizable	KX710094	0.0352724	Leclercia adecarboxylata	AC083	-	genus	Leclercia	genus	Leclercia	-	-	-
TBD_C_filtered_contigs:AA277	38	153312	0.510684	98741ee182f5c2ade3ceb1ff331b8a42	IncFIB,rep_cluster_2183	000107__CP014778_00094,CP033468_00001	-	-	MPF_F	NC_014312_00118,NC_023332_00154,NC_019389_00068,NC_014312_00128,NC_022609_00081,NC_011281_00082,NC_021654_00016,NC_019165_00034,NC_019155_00032,NC_021502_00131,NC_021502_00150,NC_022609_00068,NC_014312_00116	-	-	non-mobilizable	CP029724	0.0134525	Klebsiella pneumoniae	AA277	AI087	order	Enterobacterales	order	Enterobacterales	order	Enterobacterales	11254626; 20547789; 19482926; 15781495; 20851899; 16257053
TBD_C_filtered_contigs:AD306	1	24087	0.484245	0467b9a75e3609c3a3afdd493b329b44	IncFII	000116__CP022119_00033	MOBC	NC_009779_00002	MPF_T	NC_013284_00016,NC_010726_00011,NC_005814_00013,NC_010726_00014	-	-	conjugative	CP022119	0.0263945	Salmonella enterica subsp. enterica serovar Macclesfield str. S-1643	AD306	-	order	Enterobacterales	order	Enterobacterales	family	Enterobacteriaceae	20851899
TBD_C_filtered_contigs:novel_4679a27a3498349a250a5dbdd79d205f	70	157505	0.4533	4679a27a3498349a250a5dbdd79d205f	IncFII,IncFII,rep_cluster_2183,IncHI1A,IncX1,rep_cluster_2183	LS992172_00069,000129__CP018340,CP033468_00001,AF250878,000216__CP009767_00121,CP033468_00001	MOBH,MOBP	CP030285_00102,NC_019096_00001	MPF_T	NC_023277_00163,NC_013503_00034,NC_019067_00043,NC_010860_00022,NC_017624_00009,NC_013718_00045,NC_013718_00044	-	-	conjugative	CP016183	0.0621044	Escherichia coli	novel_4679a27a3498349a250a5dbdd79d205f	-	order	Enterobacterales	order	Enterobacterales	order	Enterobacterales	20851899; 21625636; 20547789; 22470007
TBD_C_filtered_contigs:novel_d61d95e25fc34da9e200cc2f79c763f9	7	39174	0.461454	d61d95e25fc34da9e200cc2f79c763f9	IncFII,IncI1	LS992172_00069,CP010124_00057	-	-	-	-	-	-	non-mobilizable	CP001162	0.0778587	Escherichia coli Vir68	novel_d61d95e25fc34da9e200cc2f79c763f9	-	-	-	-	-	-	-	-
TBD_C_filtered_contigs:novel_8288df8b1aca9dfdb0f290a9c5a4f39d	29	116039	0.521428	8288df8b1aca9dfdb0f290a9c5a4f39d	IncFII,rep_cluster_2183	000129__CP018340,CP017721_00179	-	-	-	-	MOB_unknown	CP016722	mobilizable	CP018361	0.0634394	Klebsiella oxytoca	novel_8288df8b1aca9dfdb0f290a9c5a4f39d	-	-	-	-	-	-	-	-
TBD_C_filtered_contigs:AF688	30	113501	0.553599	23f336f3c121b8bd9379606e0579f1a7	-	-	MOBP	CP042496_00040	-	-	MOB_unknown	NC_019125	mobilizable	MH909330	0.0235265	Leclercia adecarboxylata	AF688	AP674	genus	Leclercia	genus	Leclercia	-	-	-
TBD_C_filtered_contigs:AB114	73	218525	0.401881	858bf5879573a4e99e1979b043613221	rep_cluster_718	002191__CP004359_00001	-	-	-	-	-	-	non-mobilizable	CP034093	0.0301881	Acinetobacter baumannii	AB114	-	genus	Acinetobacter	genus	Acinetobacter	-	-	-
TBD_C_filtered_contigs:AD622	17	68597	0.354257	b2d98fe8541be122075f11f94bb96810	rep_cluster_327	001640__KX118105_00047	-	-	-	-	-	-	non-mobilizable	MF078634	0.0180108	Acinetobacter pittii	AD622	AN234	genus	Acinetobacter	genus	Acinetobacter	-	-	-
TBD_C_filtered_contigs:novel_81a8a44402e5e3e918c33ab5710141dc	34	78743	0.342913	81a8a44402e5e3e918c33ab5710141dc	rep_cluster_385	001710__CP018877	MOBP	CP032532_00044	-	-	-	-	mobilizable	CP025701	0.0778587	Bacillus megaterium	novel_81a8a44402e5e3e918c33ab5710141dc	-	genus	Priestia	genus	Priestia	-	-	-
TBD_C_filtered_contigs:AA024	8	41626	0.520492	a9d82bec2c9db57120a5f39acfc4e03d	rep_cluster_1418,rep_cluster_2183	000759__NC_013950_00034,CP033468_00001	-	-	-	-	-	-	non-mobilizable	CP038279	0.0468354	Raoultella ornithinolytica	AA024	-	order	Enterobacterales	order	Enterobacterales	genus	Klebsiella	16940067; 20547789
TBD_C_filtered_contigs:AA834	45	136743	0.523976	3fc8a750c277c82ad0388274f1146dd5	IncFII,rep_cluster_2218	CP019890_00139,CP042507_00001	MOBF	CP042572_00117	MPF_F	NC_014107_00145,NC_015963_00088,NC_014107_00154,NC_009425_00112,NC_014107_00145,NC_009425_00114,NC_009425_00112,NC_014107_00154,NC_009425_00105,NC_009425_00106,NC_009425_00107,NC_009425_00107,NC_009425_00108	-	-	conjugative	MH909329	0.0468354	Leclercia adecarboxylata	AA834	-	order	Enterobacterales	order	Enterobacterales	family	Enterobacteriaceae	20851899
TBD_C_filtered_contigs:AC136	5	38703	0.515955	01e7d1cee5c647aee0b2b337793bd013	-	-	-	-	-	-	-	-	non-mobilizable	CP022519	0.0473443	Pantoea vagans	AC136	-	genus	Pantoea	genus	Pantoea	-	-	-
TBD_C_filtered_contigs:AE271	139	321021	0.387355	742e9857c9b1d3606c69388717b33c47	-	-	-	-	-	-	-	-	non-mobilizable	CP039931	0.0455159	Acinetobacter baumannii	AE271	-	genus	Acinetobacter	genus	Acinetobacter	-	-	-
TBD_C_filtered_contigs:AA304	49	133566	0.478797	e8bcede7bfcd18dfabb296f2fb3f3053	IncFIA,IncFIA,IncFIC,IncFIC	AF250878,000136__AP014877_00014,CR942285,AP001918	MOBF,MOBF	NC_011980_00044,MF535908_00027	MPF_F	NC_017639_00094,NC_007675_00027,NC_017639_00100,NC_018966_00040,NC_010488_00021,NC_014615_00033,NC_013437_00116,NC_010409_00124,NC_019037_00043,NC_022651_00077,08-5333_00200,NC_019094_00090	MOBF	KT325596	conjugative	CP027256	0.0156702	Escherichia coli	AA304	AI158	order	Enterobacterales	order	Enterobacterales	order	Enterobacterales	10773089; 25389419; 19897651; 28842132; 24247128; 20851899; 22511964
TBD_C_filtered_contigs:AG294	27	69425	0.543637	102bfeb311c5e62dfbf9666653055f68	-	-	-	-	-	-	-	-	non-mobilizable	CP019906	0.052117	Escherichia coli	AG294	-	genus	Escherichia	genus	Escherichia	-	-	-
TBD_C_filtered_contigs:AA747	41	157377	0.471664	882513e9fa85b73a6b35d493262b35aa	rep_cluster_488	001852__AP017612_00001	-	-	-	-	-	-	non-mobilizable	CP022167	0.0107836	Escherichia coli	AA747	AJ078	family	Enterobacteriaceae	family	Enterobacteriaceae	-	-	-
TBD_C_filtered_contigs:novel_2348b32af0453c2e2e0a3435f9e2fc82	42	112714	0.525915	2348b32af0453c2e2e0a3435f9e2fc82	IncFII	CP019890_00139	-	-	MPF_F	NC_009425_00107,NC_009425_00108,NC_014107_00126,NC_009425_00105,NC_014107_00154,NC_014107_00139,NC_014107_00146,NC_014107_00135,NC_014107_00145,NC_014107_00126	-	-	non-mobilizable	CP029719	0.0639874	Enterobacter cloacae	novel_2348b32af0453c2e2e0a3435f9e2fc82	-	order	Enterobacterales	order	Enterobacterales	family	Enterobacteriaceae	20851899
TBD_C_filtered_contigs:AC504	2	19818	0.359673	c896af05f608e197cd519d35b097ab49	-	-	MOBQ	NC_019351_00007	MPF_T	NC_019351_00013,NC_019351_00020	-	-	conjugative	JQ821357	0.0125405	Lactococcus lactis subsp. cremoris	AC504	AL717	genus	Lactococcus	genus	Lactococcus	-	-	-
TBD_C_filtered_contigs:AD582	11	45925	0.366402	b120c3985f3e30f02bfc8bc72550609f	-	-	MOBT	CP040905_00050	-	-	-	-	mobilizable	CP028836	0.0533217	Enterococcus faecalis	AD582	-	order	Lactobacillales	order	Lactobacillales	-	-	-
TBD_C_filtered_contigs:AD702	1	12211	0.560478	f74cb1d8c9dd2863e66d98a4fcbeb24e	IncQ2	000202__NC_003124_00010	MOBP	NC_003124_00014	-	-	-	-	mobilizable	MG212499	0.0131603	Edwardsiella piscicida	AD702	AN331	phylum	Pseudomonadota	phylum	Pseudomonadota	genus	Escherichia	20525990
TBD_C_filtered_contigs:AB409	25	75072	0.417586	6fd3d5a6b0d489a8b72ed8a45410b57c	rep_cluster_639	002092__CU459140_00002	-	-	-	-	-	-	non-mobilizable	CP038259	0.0440934	Acinetobacter baumannii	AB409	-	genus	Acinetobacter	genus	Acinetobacter	-	-	-
TBD_C_filtered_contigs:AB320	20	73751	0.356565	9b3bf6027874902da0a773c909a291f2	rep_cluster_554,rep_cluster_667	001932__CP016742,002127__CP016693_00001	MOBP,MOB_Unknown	NC_019350_00002,JQ821353	-	-	MOBQ	CP007015	mobilizable	CP016715	0.0539403	Lactococcus lactis subsp. lactis	AB320	-	order	Lactobacillales	order	Lactobacillales	-	-	-
TBD_C_filtered_contigs:AB408	43	120481	0.395481	cd70f7cd57a1ee3880c4947c2ec2da80	rep_cluster_639	002092__CU459140_00002	MOBP	NZ_ALIG01000010_00048	-	-	-	-	mobilizable	CP033769	0.0342477	Acinetobacter baumannii	AB408	-	genus	Acinetobacter	genus	Acinetobacter	-	-	-
TBD_C_filtered_contigs:AD244	20	45929	0.344554	b05a0eab4433aeaebce67aef794d3820	rep_cluster_385	001707__CP001986	-	-	-	-	-	-	non-mobilizable	CP035096	0.0595738	Bacillus megaterium NBRC 15308 = ATCC 14581	AD244	-	genus	Priestia	genus	Priestia	-	-	-
TBD_C_filtered_contigs:novel_6e76cc671a25ac9b7d7f63ac29d2bd99	3	17019	0.487925	6e76cc671a25ac9b7d7f63ac29d2bd99	rep_cluster_2187,rep_cluster_2218	KX710094_00001,CP042507_00001	-	-	-	-	-	-	non-mobilizable	CP026185	0.0782587	Klebsiella pneumoniae	novel_6e76cc671a25ac9b7d7f63ac29d2bd99	-	genus	Leclercia	genus	Leclercia	-	-	-
TBD_C_filtered_contigs:AC971	55	126065	0.392599	e988618e4773b14eea84000f15bfba49	-	-	MOBP	NZ_ALIG01000010_00048	-	-	-	-	mobilizable	CP026416	0.0453547	Acinetobacter sp. ACNIH2	AC971	-	genus	Acinetobacter	genus	Acinetobacter	-	-	-
TBD_C_filtered_contigs:AC722	3	16235	0.361133	26987ec4c7e22215a6d47a744065a57f	-	-	-	-	-	-	-	-	non-mobilizable	CP023394	0.040724	Lactococcus raffinolactis	AC722	-	genus	Lactococcus	genus	Lactococcus	-	-	-
TBD_C_filtered_contigs:AB702	3	19095	0.380571	3bc5a708891da124787ade98f8e9773b	-	-	MOBP,MOBP	NZ_AFDA02000006_00006,LN873256_00002	-	-	-	-	mobilizable	NC_019311	0.0404475	Acinetobacter baumannii	AB702	-	class	Gammaproteobacteria	class	Gammaproteobacteria	-	-	-
TBD_C_filtered_contigs:AE322	12	36119	0.508901	ee5e7cbac9edfcdf7406d35614ba089c	-	-	-	-	-	-	-	-	non-mobilizable	CP012733	0.0378117	Shigella flexneri 1a	AE322	-	genus	Shigella	genus	Shigella	-	-	-
TBD_C_filtered_contigs:AF190	17	38199	0.542815	a61adcd932034b5af88ef78262d17673	-	-	-	-	-	-	-	-	non-mobilizable	CP019281	0.0478612	Escherichia coli	AF190	-	genus	Escherichia	genus	Escherichia	-	-	-
TBD_C_filtered_contigs:novel_39bfdcb88d06fb606128f9f03832cebd	3	12136	0.37261	39bfdcb88d06fb606128f9f03832cebd	rep_cluster_1071	000319__CP019146_00009	MOBQ,MOBQ,MOBQ	CP032110_00003,CP032110_00003,CP028799_00003	-	-	-	-	mobilizable	CP032124	0.0671564	Acinetobacter lwoffii	novel_39bfdcb88d06fb606128f9f03832cebd	-	genus	Acinetobacter	genus	Acinetobacter	-	-	-
TBD_C_filtered_contigs:AD299	11	37845	0.325644	2d70ea55d0d86525050e626bcb1eedfc	rep_cluster_2422	AY849557	-	-	-	-	-	-	non-mobilizable	CP001835	0.0394988	Lactococcus lactis subsp. lactis KF147	AD299	-	genus	Lactococcus	genus	Lactococcus	-	-	-
TBD_C_filtered_contigs:AB130	64	134744	0.521188	4327dc067a08a2225947a063edf136e4	Col(VCM04)	001726__CP019987_00074	-	-	-	-	-	-	non-mobilizable	CP037735	0.0533217	Citrobacter freundii	AB130	-	family	Enterobacteriaceae	family	Enterobacteriaceae	-	-	-
TBD_C_filtered_contigs:AF585	5	14998	0.561475	d6f9bc48f21e6131dfc90998c67ce089	-	-	-	-	-	-	-	-	non-mobilizable	NC_004319	0.037311	Corynebacterium efficiens YS-314	AF585	-	genus	Corynebacterium	genus	Corynebacterium	-	-	-
TBD_C_filtered_contigs:AA945	2	12353	0.540193	8749c6cb6b883c5d8ef3652a6f2ed103	ColRNAI_rep_cluster_1857,rep_cluster_2392	GU949535_00001,CP045830_00002	MOBC	NC_009793_00003	-	-	-	-	mobilizable	CP023954	0.0103562	Klebsiella pneumoniae	AA945	AJ428	multi-phylla	Actinomycetota,Pseudomonadota	multi-phylla	Actinomycetota,Pseudomonadota	genus	Klebsiella	23800906; 24777092
TBD_C_filtered_contigs:novel_33d3a48aed14a60c8ae1d1b8250e1814	1	9012	0.312472	33d3a48aed14a60c8ae1d1b8250e1814	rep_cluster_1448	000789__CP022251_00007	MOBP	NC_006663_00031	-	-	MOBP	NZ_CP016009	mobilizable	NC_013388	0.0937829	Staphylococcus sp. CDC25	novel_33d3a48aed14a60c8ae1d1b8250e1814	-	genus	Staphylococcus	genus	Staphylococcus	-	-	-
TBD_C_filtered_contigs:AE249	59	131805	0.403725	c1cc39c48cb008303f7a72cc0b9a17cd	-	-	MOBP	CP038024_00064	MPF_T	NC_019218_00004,NC_019218_00007,NC_019217_00008	-	-	conjugative	CP038024	0.040724	Acinetobacter radioresistens	AE249	-	genus	Acinetobacter	genus	Acinetobacter	-	-	-
TBD_C_filtered_contigs:AA079	8	22016	0.367324	11fa3c65659ce3935f87045946a87e64	-	-	-	-	MPF_T	NC_019268_00030,NC_019268_00026,NC_019268_00036,NC_019268_00038	-	-	non-mobilizable	CP032142	0.0284967	Acinetobacter sp. WCHAc010052	AA079	-	class	Gammaproteobacteria	class	Gammaproteobacteria	-	-	-
TBD_C_filtered_contigs:novel_f795b6baec64ebd0da5f4e8c0b7e0daf	1	7654	0.413248	f795b6baec64ebd0da5f4e8c0b7e0daf	-	-	MOBP	CP029393_00001	-	-	-	-	mobilizable	CP029393	0.0887833	Acinetobacter defluvii	novel_f795b6baec64ebd0da5f4e8c0b7e0daf	-	genus	Acinetobacter	genus	Acinetobacter	-	-	-
TBD_C_filtered_contigs:AD448	13	43445	0.54706	756308a5b584a866a0ac790ad2233b40	-	-	-	-	-	-	-	-	non-mobilizable	CP035335	0.0183132	Escherichia coli	AD448	AN008	genus	Escherichia	genus	Escherichia	-	-	-
TBD_C_filtered_contigs:AG484	7	17581	0.345202	90bfac18613c8f456724dec171b10e36	-	-	MOBP,MOBP	HM021328_00008,NC_017483_00041	MPF_T	NC_019308_00015	-	-	conjugative	HM021331	0.0491	Lactococcus lactis subsp. lactis	AG484	-	order	Lactobacillales	order	Lactobacillales	-	-	-
TBD_C_filtered_contigs:AC087	20	44966	0.535827	72f37a521ae3d87fb93a0c03e4d8db4b	rep_cluster_2315	CP022520_00051	-	-	MPF_G	NC_014304_00041,NC_014304_00040,NC_018999_00045	-	-	non-mobilizable	CP022520	0.0491	Pantoea vagans	AC087	-	genus	Pantoea	genus	Pantoea	-	-	-
TBD_C_filtered_contigs:AB352	2	11724	0.35551	ae26673d5cb71693a52512128c313e54	rep_cluster_1265	000580__CP019151_00005	MOBQ	CP032277_00002	-	-	-	-	mobilizable	JX101643	0.0212234	Acinetobacter sp. M131	AB352	AK087	genus	Acinetobacter	genus	Acinetobacter	-	-	-
TBD_C_filtered_contigs:AF710	1	7019	0.336373	3c9435ff887780a5fd9343fb337c5b17	rep_cluster_1906	001341__NC_013277_00009	-	-	-	-	-	-	non-mobilizable	CP034095	0.030875	Acinetobacter baumannii	AF710	-	genus	Acinetobacter	genus	Acinetobacter	-	-	-
TBD_C_filtered_contigs:AA217	1	6985	0.35791	b1e22759dd49800c4e3ebd80352430e3	rep_cluster_554	001938__AF001314_00001	-	-	-	-	MOBP	NC_016750	mobilizable	FR872378	0.0498292	Lactococcus lactis subsp. lactis	AA217	-	order	Lactobacillales	order	Lactobacillales	-	-	-
TBD_C_filtered_contigs:AC598	1	6975	0.319283	3b27ec9d0f01e879cdc9d6cc0f9c3a67	rep_cluster_1233	000541__DQ278485_00001	-	-	-	-	-	-	non-mobilizable	CP033539	0.0503867	Acinetobacter pittii	AC598	-	genus	Acinetobacter	genus	Acinetobacter	-	-	-
TBD_C_filtered_contigs:AB874	3	10192	0.358026	d10da164dae1a252b3d98f4441af7994	rep_cluster_1357	000676__CU468233_00017	MOBQ	KX426230_00011	-	-	-	-	mobilizable	CP035940	0.0517248	Acinetobacter cumulans	AB874	-	genus	Acinetobacter	genus	Acinetobacter	-	-	-
TBD_C_filtered_contigs:novel_5057c10a31b0faf69e0bea9c28573621	117	227797	0.405111	5057c10a31b0faf69e0bea9c28573621	rep_cluster_1247,rep_cluster_1282	000555__CP019152_00006,000600__CP015619_00017	MOBP,MOBQ,MOBQ	NZ_AEOY01000096_00007,LN865144_00010,CP032102_00178	-	-	-	-	mobilizable	KX426229	0.0634394	Acinetobacter lwoffii	novel_5057c10a31b0faf69e0bea9c28573621	-	genus	Acinetobacter	genus	Acinetobacter	-	-	-
TBD_C_filtered_contigs:novel_b172b228c91bed3fa16e832424030ccb	10	24395	0.334905	b172b228c91bed3fa16e832424030ccb	-	-	MOBQ	NZ_ALIR01000019_00003	-	-	-	-	mobilizable	CP033533	0.0877506	Acinetobacter pittii	novel_b172b228c91bed3fa16e832424030ccb	-	genus	Acinetobacter	genus	Acinetobacter	-	-	-
TBD_C_filtered_contigs:AD753	5	13041	0.332643	da875da7814552d43bae6c4f9421a9c6	-	-	MOBQ	CP030757_00008	-	-	-	-	mobilizable	CP030757	0.0184352	Acinetobacter schindleri	AD753	AN403	genus	Acinetobacter	genus	Acinetobacter	-	-	-
TBD_C_filtered_contigs:novel_addd17624bb8a5b5cdd5f459983e298f	20	49212	0.38072	addd17624bb8a5b5cdd5f459983e298f	rep_cluster_1072	000321__KX528687_00080	-	-	-	-	-	-	non-mobilizable	CP032268	0.0668569	Acinetobacter sp. WCHAc010034	novel_addd17624bb8a5b5cdd5f459983e298f	-	genus	Acinetobacter	genus	Acinetobacter	-	-	-
TBD_C_filtered_contigs:AD747	5	13659	0.372502	d769a0cc9468dc82f9be77badd79dd2e	rep_cluster_1254,rep_cluster_1254	000563__CP015621_00010,CP033534_00010	MOBQ	LN865144_00010	-	-	-	-	mobilizable	JX101644	0.052117	Acinetobacter sp. M131	AD747	-	class	Gammaproteobacteria	class	Gammaproteobacteria	-	-	-
TBD_C_filtered_contigs:novel_0389dec9fa4658a3e8fe87e484906256	39	82693	0.415525	0389dec9fa4658a3e8fe87e484906256	-	-	MOBP	NZ_CM001803_00063	-	-	-	-	mobilizable	CP026415	0.0677629	Acinetobacter sp. ACNIH2	novel_0389dec9fa4658a3e8fe87e484906256	-	genus	Acinetobacter	genus	Acinetobacter	-	-	-
TBD_C_filtered_contigs:AC158	11	27981	0.389943	0f3556f6f20b1a7e70db11e7d512c279	rep_cluster_1364,rep_cluster_1364	000682__CU468232_00001,000684__NC_013506_00012	MOBQ	NZ_AFDA02000008_00004	-	-	-	-	mobilizable	CP041226	0.0392331	Acinetobacter haemolyticus	AC158	-	class	Gammaproteobacteria	class	Gammaproteobacteria	-	-	-
TBD_C_filtered_contigs:novel_fe09747d8a393c115515361c74266e78	5	15121	0.368759	fe09747d8a393c115515361c74266e78	rep_cluster_1219	000513__CU468233_00001	MOBQ,MOBQ	CP031714_00004,CP028799_00003	-	-	-	-	mobilizable	CU468233	0.0943778	Acinetobacter baumannii SDF	novel_fe09747d8a393c115515361c74266e78	-	class	Gammaproteobacteria	class	Gammaproteobacteria	-	-	-
TBD_C_filtered_contigs:novel_cba7f8b9276b27b10edf5d62c3909282	2	11076	0.365655	cba7f8b9276b27b10edf5d62c3909282	rep_cluster_1219	000514__CP015147_00001	-	-	-	-	-	-	non-mobilizable	CP040262	0.0747985	Acinetobacter baumannii	novel_cba7f8b9276b27b10edf5d62c3909282	-	genus	Acinetobacter	genus	Acinetobacter	-	-	-
TBD_C_filtered_contigs:AA378	17	33384	0.482417	2a8b980bbb883a6aad45c4bd01dde163	IncY	000230__CP009168_00001	-	-	-	-	-	-	non-mobilizable	KX880944	0.0491	Escherichia coli	AA378	-	family	Enterobacteriaceae	family	Enterobacteriaceae	genus	Escherichia	28031198
TBD_C_filtered_contigs:AE502	1	5530	0.39566	36c63ab09b25dfe3e85136c652bed844	-	-	MOBQ	CP032128_00006	-	-	-	-	mobilizable	CP032128	0.000981871	Acinetobacter chinensis	AE502	AO298	genus	Acinetobacter	genus	Acinetobacter	-	-	-
TBD_C_filtered_contigs:AD338	1	5497	0.501546	adb3c5037e07e11c96fd154acf50504b	-	-	MOBP	NC_017723_00002	-	-	-	-	mobilizable	CP041098	0.0595738	Klebsiella pneumoniae subsp. pneumoniae	AD338	-	family	Enterobacteriaceae	family	Enterobacteriaceae	-	-	-
TBD_C_filtered_contigs:AB334	5	12775	0.36274	649d086b8535d4fc1450af35a26c5a54	-	-	-	-	-	-	-	-	non-mobilizable	CP033124	0.0309745	Acinetobacter wuhouensis	AB334	-	genus	Acinetobacter	genus	Acinetobacter	-	-	-
TBD_C_filtered_contigs:novel_0bff4e1efa3c43d79ce3d1792df161e6	1	5319	0.374694	0bff4e1efa3c43d79ce3d1792df161e6	-	-	MOBQ	FN429028_00005	-	-	-	-	mobilizable	NC_019298	0.0726524	Rahnella sp. WMR121	novel_0bff4e1efa3c43d79ce3d1792df161e6	-	genus	Rahnella	genus	Rahnella	-	-	-
TBD_C_filtered_contigs:novel_db85042680ab6047abc02d5d8be610e9	10	22467	0.360885	db85042680ab6047abc02d5d8be610e9	rep_cluster_1041,rep_cluster_1247	000286__CP019145,000555__CP019152_00006	MOBQ	CP026427_00009	-	-	-	-	mobilizable	CP032138	0.0778587	Acinetobacter sp. WCHAc010052	novel_db85042680ab6047abc02d5d8be610e9	-	genus	Acinetobacter	genus	Acinetobacter	-	-	-
TBD_C_filtered_contigs:AD642	5	13173	0.356942	a6b0fc8b394d47a92b0ded20df36f71d	rep_cluster_1171	000452__NC_010401_00001	MOBQ	CP043310_00017	-	-	-	-	mobilizable	CP032272	0.023602	Acinetobacter sp. WCHAc010034	AD642	AN261	genus	Acinetobacter	genus	Acinetobacter	-	-	-
TBD_C_filtered_contigs:AB824	16	42329	0.362092	be62c05a06d228a59a43dc7e250978a3	rep_cluster_187	001303__KP342511_00013	-	-	-	-	-	-	non-mobilizable	CP029068	0.0262266	Enterococcus mundtii	AB824	-	genus	Enterococcus	genus	Enterococcus	-	-	-
TBD_C_filtered_contigs:novel_ccd407a5e9de16aff95ca880a9739282	1	5167	0.556222	ccd407a5e9de16aff95ca880a9739282	-	-	MOBP	NC_016611_00011	-	-	-	-	mobilizable	CP026411	0.064825	Aeromonas sp. ASNIH2	novel_ccd407a5e9de16aff95ca880a9739282	-	genus	Aeromonas	genus	Aeromonas	-	-	-
TBD_C_filtered_contigs:AD672	7	16995	0.503207	97377070c1393e239e8b916d2dca8f44	-	-	-	-	-	-	-	-	non-mobilizable	CP024288	0.0307758	Escherichia albertii	AD672	-	genus	Escherichia	genus	Escherichia	-	-	-
TBD_C_filtered_contigs:novel_81a879fd381df96b704f48ceec7a06ff	15	27050	0.564436	81a879fd381df96b704f48ceec7a06ff	-	-	MOBF	MF042352_00080	MPF_F	NC_006323_00095,NC_021501_00097	-	-	conjugative	KY680213	0.0987984	Klebsiella aerogenes	novel_81a879fd381df96b704f48ceec7a06ff	-	-	-	-	-	-	-	-
TBD_C_filtered_contigs:AC834	3	8677	0.3356	62e1019dda033a01ab3823c49e1bbd61	-	-	MOBV	HE662694_00003	-	-	-	-	mobilizable	JX275965	0.0491	Streptococcus infantis	AC834	-	class	Bacilli	class	Bacilli	-	-	-
TBD_C_filtered_contigs:AD827	1	4912	0.371743	dd7e44b41e90144f765d6111fa07f881	-	-	MOBP	CP028571_00004	-	-	-	-	mobilizable	CP028571	0.000264084	Acinetobacter pittii	AD827	AN489	genus	Acinetobacter	genus	Acinetobacter	-	-	-
TBD_C_filtered_contigs:AB442	1	4794	0.45703	d41fb194ad932264871d0f48cde93e96	rep_cluster_2350	CP035723_00002	-	-	-	-	MOBF	EU331425	mobilizable	CP009169	0.00705245	Escherichia coli 1303	AB442	AK224	multi-phylla	Actinomycetota,Bacillota,Bacteroidota,Pseudomonadota	multi-phylla	Actinomycetota,Bacillota,Bacteroidota,Pseudomonadota	genus	Escherichia	6263753; 17122402; 26802429
TBD_C_filtered_contigs:novel_d669f7b89166dacbcde4e0b42b8a329e	11	26436	0.36125	d669f7b89166dacbcde4e0b42b8a329e	rep_cluster_1259,rep_cluster_1364	000571__CP015620_00012,000683__KY499579_00008	-	-	-	-	-	-	non-mobilizable	CP032136	0.0816138	Acinetobacter haemolyticus	novel_d669f7b89166dacbcde4e0b42b8a329e	-	genus	Acinetobacter	genus	Acinetobacter	-	-	-
TBD_C_filtered_contigs:AE682	1	4578	0.47772	456eae4a8c2a38874377311f9cf45e8d	rep_cluster_2350,rep_cluster_2350	CP041342_00001,CP035723_00002	-	-	-	-	MOBF,MOBP,MOBP,MOB_unknown	KT950740,NC_014477,CP010136,NC_019986	mobilizable	MG587003	0.0380652	Escherichia coli	AE682	-	class	Gammaproteobacteria	class	Gammaproteobacteria	-	-	-
TBD_C_filtered_contigs:AD176	5	9987	0.329228	c9acfa345bfbee452b166428866de8df	-	-	-	-	-	-	-	-	non-mobilizable	CP010354	0.028588	Acinetobacter johnsonii XBB1	AD176	-	genus	Acinetobacter	genus	Acinetobacter	-	-	-
TBD_C_filtered_contigs:AA181	13	26698	0.522324	d87ac559ff3d5cb8726ba938d09bb309	-	-	-	-	MPF_F	NC_011413_00069,NC_011413_00068,NC_011413_00056,NC_011413_00058,NC_011413_00064,NC_011413_00063	-	-	non-mobilizable	CP032813	0.0533217	Escherichia coli	AA181	-	genus	Escherichia	genus	Escherichia	-	-	-
TBD_C_filtered_contigs:AC724	1	4472	0.412343	c9d992a2d8d126bc161ec8c293f0478f	rep_cluster_2335,rep_cluster_2358	EF088686_00008,CP000974_00005	-	-	-	-	MOB_unknown	CP016722	mobilizable	NC_010259	0.0363341	Salmonella enterica subsp. enterica serovar Newport	AC724	-	order	Enterobacterales	order	Enterobacterales	-	-	-
TBD_C_filtered_contigs:AD464	1	4420	0.504751	7bdef5959179ec86f3cbbac1647493ce	-	-	MOBV	CP042516_00001	-	-	-	-	mobilizable	CP039511	0.0417116	Salmonella enterica subsp. enterica serovar Worthington	AD464	-	order	Enterobacterales	order	Enterobacterales	-	-	-
TBD_C_filtered_contigs:novel_5102798874c14fe678e70ad48dacf178	12	18475	0.372882	5102798874c14fe678e70ad48dacf178	-	-	MOBQ,MOBV	CP032536_00012,CP022676_00003	-	-	-	-	mobilizable	NC_010010	0.0816138	Bacillus megaterium QM B1551	novel_5102798874c14fe678e70ad48dacf178	-	genus	Priestia	genus	Priestia	-	-	-
TBD_C_filtered_contigs:AD746	3	7592	0.342597	76633a5069fc4c1497fe25466d886af5	-	-	-	-	-	-	-	-	non-mobilizable	AP019745	0.0185579	Acinetobacter radioresistens DSM 6976 = NBRC 102413 = CIP 103788	AD746	AN395	genus	Acinetobacter	genus	Acinetobacter	-	-	-
TBD_C_filtered_contigs:AE379	6	13055	0.374186	b4b0966888acf4f5946f45b5bb1929c8	-	-	MOBQ	NZ_AFDA02000010_00002	-	-	-	-	mobilizable	CP019150	0.0403101	Acinetobacter lwoffii	AE379	-	genus	Acinetobacter	genus	Acinetobacter	-	-	-
TBD_C_filtered_contigs:novel_bce14aac0cfc4f37862f2370e9892da8	2	5692	0.388967	bce14aac0cfc4f37862f2370e9892da8	-	-	MOBP	CP032111_00003	-	-	-	-	mobilizable	CP032111	0.0778587	Acinetobacter lwoffii	novel_bce14aac0cfc4f37862f2370e9892da8	-	genus	Acinetobacter	genus	Acinetobacter	-	-	-
TBD_C_filtered_contigs:AA159	2	6894	0.432405	178ceee02ba08ce9759f8e6aa7eaeb19	-	-	-	-	-	-	-	-	non-mobilizable	CP027259	0.0229306	Escherichia coli	AA159	AH803	genus	Escherichia	genus	Escherichia	-	-	-
TBD_C_filtered_contigs:AG482	3	6767	0.37077	7a3b12546e7923ac87fca105353594be	-	-	-	-	-	-	-	-	non-mobilizable	CP032118	0.0507636	Acinetobacter lwoffii	AG482	-	genus	Acinetobacter	genus	Acinetobacter	-	-	-
TBD_C_filtered_contigs:AH281	1	3959	0.358929	39281bf59fb1fbe677bdd778e63de4e2	-	-	-	-	-	-	-	-	non-mobilizable	CP033524	0.0310744	Acinetobacter pittii	AH281	-	genus	Acinetobacter	genus	Acinetobacter	-	-	-
TBD_C_filtered_contigs:novel_e70740a948663f2dd61e70e6952867bf	1	3893	0.355767	e70740a948663f2dd61e70e6952867bf	rep_cluster_1260	000572__JX101641_00001	MOBV	CP029394_00001	-	-	-	-	mobilizable	CP042564	0.0981375	Acinetobacter baumannii	novel_e70740a948663f2dd61e70e6952867bf	-	genus	Acinetobacter	genus	Acinetobacter	-	-	-
TBD_C_filtered_contigs:AC678	2	5264	0.367211	d50cbd22f39e76762b05f750085669b8	rep_cluster_1092	000343__NC_015509_00001	-	-	-	-	-	-	non-mobilizable	NC_015509	0.0212923	Bhargavaea cecembensis	AC678	AL964	genus	Bhargavaea	genus	Bhargavaea	-	-	-
TBD_C_filtered_contigs:novel_eccdf99219c4fc817b59465b73345ca9	3	9370	0.347385	eccdf99219c4fc817b59465b73345ca9	rep_cluster_342	001657__JQ821355_00001	MOBP	NC_017483_00041	-	-	-	-	mobilizable	CP043518	0.0790711	Lactococcus lactis subsp. lactis bv. diacetylactis	novel_eccdf99219c4fc817b59465b73345ca9	-	order	Lactobacillales	order	Lactobacillales	-	-	-
TBD_C_filtered_contigs:AE378	2	5026	0.356546	93cae0db75a36dcbd402bce6616de4f4	-	-	-	-	-	-	-	-	non-mobilizable	CP032108	0.0556462	Acinetobacter lwoffii	AE378	-	genus	Acinetobacter	genus	Acinetobacter	-	-	-
TBD_C_filtered_contigs:AF242	9	17499	0.586776	5b04b483b9ed72c5f5c4b80cf0e26a13	-	-	-	-	-	-	-	-	non-mobilizable	CP035358	0.0266484	Escherichia coli	AF242	-	genus	Escherichia	genus	Escherichia	-	-	-
TBD_C_filtered_contigs:novel_9e2efbaaa6dd816b5de486b655347195	5	12014	0.339188	9e2efbaaa6dd816b5de486b655347195	rep_cluster_633	002082__CP016686_00001	-	-	-	-	-	-	non-mobilizable	CP016707	0.0829489	Lactococcus lactis subsp. cremoris	novel_9e2efbaaa6dd816b5de486b655347195	-	genus	Lactococcus	genus	Lactococcus	-	-	-
TBD_C_filtered_contigs:AB633	1	3771	0.295943	862c441f54e438c893bdeb76167131a0	rep_cluster_1118	000381__X02529_00004	MOBV	CP027423_00001	-	-	-	-	mobilizable	CP027423	0.0349268	Staphylococcus cohnii	AB633	-	multi-phylla	Bacillota,Bacteroidota,Pseudomonadota	multi-phylla	Bacillota,Bacteroidota,Pseudomonadota	-	-	-
TBD_C_filtered_contigs:novel_08941ebbab5e7b474d43ad3fbff0c207	1	3747	0.398452	08941ebbab5e7b474d43ad3fbff0c207	-	-	MOBQ	CP033118_00004	-	-	-	-	mobilizable	CP033118	0.0639874	Acinetobacter wuhouensis	novel_08941ebbab5e7b474d43ad3fbff0c207	-	genus	Acinetobacter	genus	Acinetobacter	-	-	-
TBD_C_filtered_contigs:AA521	4	7487	0.4998	857124f90dd3e41eedc7487fdd235aa3	rep_cluster_2350,rep_cluster_2358,rep_cluster_2358	CP041342_00001,CP000974_00005,CP000974_00005	MOBP	NC_016979_00005	-	-	MOB_unknown	CP016722	mobilizable	CP042648	0.00417861	Escherichia coli	AA521	AI693	phylum	Pseudomonadota	order	Enterobacterales	phylum	Pseudomonadota	24096417
TBD_C_filtered_contigs:AC355	18	30907	0.355874	6e5d0d99ba97d36fc99823329077951e	-	-	-	-	-	-	-	-	non-mobilizable	CP028089	0.0415686	Bacillus megaterium	AC355	-	genus	Priestia	genus	Priestia	-	-	-
TBD_C_filtered_contigs:AH350	5	10390	0.469971	13645ce6d0b0a950683fbe68e28f0679	-	-	-	-	-	-	-	-	non-mobilizable	CP024189	0.0404475	Moraxella osloensis	AH350	-	genus	Moraxella	genus	Moraxella	-	-	-
TBD_C_filtered_contigs:novel_5813ad9248580a67bc4f00e486f364aa	5	9366	0.393231	5813ad9248580a67bc4f00e486f364aa	-	-	MOBP,MOBP	CP035098_00005,NC_010009_00004	-	-	-	-	mobilizable	CP001985	0.0794837	Bacillus megaterium QM B1551	novel_5813ad9248580a67bc4f00e486f364aa	-	genus	Priestia	genus	Priestia	-	-	-
TBD_C_filtered_contigs:novel_912d91175717b20498cdfc55bd9e745e	4	7790	0.354557	912d91175717b20498cdfc55bd9e745e	rep_cluster_1226	000523__LT594096_00001	MOBQ	CP033542_00018	-	-	-	-	mobilizable	CP033846	0.0903831	Klebsiella oxytoca	novel_912d91175717b20498cdfc55bd9e745e	-	class	Gammaproteobacteria	class	Gammaproteobacteria	-	-	-
TBD_C_filtered_contigs:AA208	3	8119	0.307427	cc73531e98cf184074309eafd3655f87	rep_cluster_556	001951__CP009908_00005	MOB_Unknown	JQ821353	-	-	-	-	mobilizable	NC_019434	0.0483865	Lactococcus lactis subsp. cremoris UC509.9	AA208	-	class	Bacilli	class	Bacilli	-	-	-
TBD_C_filtered_contigs:AD744	5	12429	0.333494	467df02545ed7f27d98688dd9701c414	rep_cluster_1154,rep_cluster_1903	000434__KX426231_00005,001339__KY202458_00009	-	-	-	-	-	-	non-mobilizable	CP044358	0.057671	Acinetobacter baumannii	AD744	-	genus	Acinetobacter	genus	Acinetobacter	-	-	-
TBD_C_filtered_contigs:novel_391c9e5da55941c70a98fd53ec3d52c3	2	4923	0.465164	391c9e5da55941c70a98fd53ec3d52c3	rep_cluster_2401	CP039864_00003	-	-	-	-	MOB_unknown	CP016722	mobilizable	CP011607	0.0719629	Citrobacter freundii	novel_391c9e5da55941c70a98fd53ec3d52c3	-	family	Enterobacteriaceae	family	Enterobacteriaceae	-	-	-
TBD_C_filtered_contigs:novel_d27c8aefb9db906be3c3ebf70bf39e1f	1	3540	0.356497	d27c8aefb9db906be3c3ebf70bf39e1f	-	-	MOBQ	CP030008_00001	-	-	-	-	mobilizable	CP030008	0.0690061	Enterobacter hormaechei subsp. xiangfangensis	novel_d27c8aefb9db906be3c3ebf70bf39e1f	-	genus	Enterobacter	genus	Enterobacter	-	-	-
TBD_C_filtered_contigs:AB443	1	3536	0.42138	e3d46f972f81f78e4308f69cf54c73dd	rep_cluster_2350	CP035723_00002	-	-	-	-	MOBP	NC_019136	mobilizable	KM107838	0.0139486	Escherichia coli	AB443	AK225	multi-phylla	Actinomycetota,Bacillota,Bacteroidota,Pseudomonadota	multi-phylla	Actinomycetota,Bacillota,Bacteroidota,Pseudomonadota	genus	Escherichia	6263753; 17122402; 26802429
TBD_C_filtered_contigs:AC601	6	12710	0.361762	db868764b8e2e332bde462bc9346584a	rep_cluster_1261	000573__KJ616406_00008	-	-	-	-	-	-	non-mobilizable	CP026422	0.0558655	Acinetobacter sp. ACNIH1	AC601	-	genus	Acinetobacter	genus	Acinetobacter	-	-	-
TBD_C_filtered_contigs:AC679	1	3391	0.379829	315a481000d0a0fb17269771fd291638	rep_cluster_1827	001247__NC_010875_00002	MOBV	CP038643_00006	-	-	-	-	mobilizable	CP038643	0.0383209	Listeria monocytogenes	AC679	-	multi-phylla	Bacillota,Campylobacterota	multi-phylla	Bacillota,Campylobacterota	-	-	-
TBD_C_filtered_contigs:AF114	2	4582	0.348101	9ad130ed77339d20f7773eb9a5efa7f6	-	-	-	-	-	-	-	-	non-mobilizable	CP032529	0.0400373	Bacillus megaterium NCT-2	AF114	-	genus	Priestia	genus	Priestia	-	-	-
TBD_C_filtered_contigs:AA144	1	3298	0.444209	cf3f50e6ae0f7a6d2dc11c3bccd529fc	rep_cluster_2358	CP000974_00005	-	-	-	-	-	-	non-mobilizable	FN649415	0.0239063	Escherichia coli ETEC H10407	AA144	AH782	phylum	Pseudomonadota	order	Enterobacterales	phylum	Pseudomonadota	24096417
TBD_C_filtered_contigs:AC260	5	10357	0.611857	4b4c43ba6d6f36abc7a079e998b1e145	-	-	-	-	-	-	-	-	non-mobilizable	AY255627	0.0543589	Trueperella pyogenes	AC260	-	class	Actinomycetes	class	Actinomycetes	-	-	-
TBD_C_filtered_contigs:AD730	1	3194	0.364433	fe74b7f6f2bcccdd94769a720abf9999	rep_cluster_1223	000520__CP010352_00002	MOBV	CP029394_00001	-	-	-	-	mobilizable	CP029394	0.004991	Acinetobacter defluvii	AD730	AN372	genus	Acinetobacter	genus	Acinetobacter	-	-	-
TBD_C_filtered_contigs:novel_a3bcef5317dab37e07c127ee3cc3cb50	8	13257	0.358	a3bcef5317dab37e07c127ee3cc3cb50	rep_cluster_183	CP003585	-	-	-	-	-	-	non-mobilizable	CP030934	0.0843302	Enterococcus gilvus	novel_a3bcef5317dab37e07c127ee3cc3cb50	-	genus	Enterococcus	genus	Enterococcus	-	-	-
TBD_C_filtered_contigs:novel_f350d54b0cacac651fb4d268c6b84a9c	2	4945	0.294641	f350d54b0cacac651fb4d268c6b84a9c	rep_cluster_282	001558__HQ128580_00001	-	-	-	-	-	-	non-mobilizable	NC_014557	0.0914855	Bacillus sp. BS-02	novel_f350d54b0cacac651fb4d268c6b84a9c	-	multi-phylla	Bacillota,Pseudomonadota	multi-phylla	Bacillota,Pseudomonadota	-	-	-
TBD_C_filtered_contigs:AC630	1	3063	0.370878	f8a6a1a5db88afdd7dea660cf4b28f03	rep_cluster_1854	001283__AF310974_00001	-	-	-	-	-	-	non-mobilizable	NC_004957	0.0192445	Lactobacillus sp. PC121B	AC630	AL899	genus	Lactobacillus	genus	Lactobacillus	-	-	-
TBD_C_filtered_contigs:AH042	1	3060	0.395425	44c31ca54991765f16973b271b83cac3	-	-	-	-	-	-	-	-	non-mobilizable	AP019747	0.0448759	Acinetobacter radioresistens DSM 6976 = NBRC 102413 = CIP 103788	AH042	-	genus	Acinetobacter	genus	Acinetobacter	-	-	-
TBD_C_filtered_contigs:AD731	2	4265	0.383118	df957cee7b19334073d27555cd09a1bf	rep_cluster_1223	000520__CP010352_00002	MOBV	CP029394_00001	-	-	-	-	mobilizable	CP042564	0.0136991	Acinetobacter baumannii	AD731	AN373	genus	Acinetobacter	genus	Acinetobacter	-	-	-
TBD_C_filtered_contigs:AA517	3	5451	0.539901	fb7af7ff1298515bbbbb776b2891b7f5	ColRNAI_rep_cluster_1987	CP024554_00008	MOBP	CP043517_00004	-	-	-	-	mobilizable	CP030346	0.0349268	Enterobacter hormaechei	AA517	-	multi-phylla	Actinomycetota,Pseudomonadota	multi-phylla	Actinomycetota,Pseudomonadota	-	-	-
TBD_C_filtered_contigs:AC509	2	4079	0.463349	8970a5d812a65a78e581408c8fc1754d	-	-	-	-	-	-	-	-	non-mobilizable	CP016513	0.0458408	Salmonella enterica subsp. enterica serovar Heidelberg	AC509	-	family	Enterobacteriaceae	family	Enterobacteriaceae	-	-	-
TBD_C_filtered_contigs:AA531	4	7796	0.55118	dfd5a7822520e6f0786e5baac96afb80	rep_cluster_2358,rep_cluster_2370	CP000974_00005,CP039563_00003	MOBP,MOBP	NC_013090_00004,CP043517_00004	-	-	MOB_unknown,MOB_unknown	CP016722,CP016722	mobilizable	CP024487	0.0531179	Klebsiella pneumoniae	AA531	-	multi-phylla	Actinomycetota,Pseudomonadota	multi-phylla	Actinomycetota,Pseudomonadota	phylum	Pseudomonadota	24096417
TBD_C_filtered_contigs:AA519	3	6622	0.565992	6a6c287826569bf79f8cc3cf3f4fca0d	-	-	MOBP,MOBP,MOBP	NC_011404_00002,CP043517_00004,NC_001848_00006	-	-	MOBP,MOBP	CP001388,CP008720	mobilizable	CP042575	0.0230782	Enterobacter hormaechei	AA519	AI689	multi-phylla	Actinomycetota,Pseudomonadota	multi-phylla	Actinomycetota,Pseudomonadota	-	-	-
TBD_C_filtered_contigs:novel_093c780b3ae0d173b2962bf293730b22	4	7966	0.344841	093c780b3ae0d173b2962bf293730b22	rep_cluster_1280	000595__CU468231_00001	MOBQ	CP028799_00003	-	-	-	-	mobilizable	CP033554	0.064825	Acinetobacter nosocomialis	novel_093c780b3ae0d173b2962bf293730b22	-	class	Gammaproteobacteria	class	Gammaproteobacteria	-	-	-
TBD_C_filtered_contigs:novel_b537ef96d10a041c16fdf6ec26af9988	1	2907	0.366357	b537ef96d10a041c16fdf6ec26af9988	rep_cluster_1172	000454__KY202458_00008	-	-	-	-	-	-	non-mobilizable	CP010355	0.0639874	Acinetobacter johnsonii XBB1	novel_b537ef96d10a041c16fdf6ec26af9988	-	genus	Acinetobacter	genus	Acinetobacter	-	-	-
TBD_C_filtered_contigs:novel_8a94aa0f3a4a56c78411e891e352ed97	2	4404	0.352861	8a94aa0f3a4a56c78411e891e352ed97	rep_cluster_1902	001338__CP015618_00014	-	-	-	-	-	-	non-mobilizable	CP041225	0.0671564	Acinetobacter haemolyticus	novel_8a94aa0f3a4a56c78411e891e352ed97	-	genus	Acinetobacter	genus	Acinetobacter	-	-	-
TBD_C_filtered_contigs:AE478	1	2826	0.487261	04bff4b25f5988f62ec015a99f618d6d	-	-	-	-	-	-	MOBP	NZ_CP015142	mobilizable	CP030228	0.00458019	Salmonella enterica	AE478	AO269	family	Enterobacteriaceae	family	Enterobacteriaceae	-	-	-
TBD_C_filtered_contigs:novel_409643a5f6a1b1ca6f21c739bfab5c54	2	3847	0.479594	409643a5f6a1b1ca6f21c739bfab5c54	-	-	MOBP	NC_001898_00003	-	-	-	-	mobilizable	CP039330	0.0730018	Citrobacter portucalensis	novel_409643a5f6a1b1ca6f21c739bfab5c54	-	class	Gammaproteobacteria	class	Gammaproteobacteria	-	-	-
TBD_C_filtered_contigs:novel_2d5d03c98fb5c917c8e9edb7b42c171f	7	12355	0.341562	2d5d03c98fb5c917c8e9edb7b42c171f	rep_cluster_1226	000523__LT594096_00001	-	-	-	-	-	-	non-mobilizable	CP026126	0.0680698	Acinetobacter baumannii	novel_2d5d03c98fb5c917c8e9edb7b42c171f	-	class	Gammaproteobacteria	class	Gammaproteobacteria	-	-	-
TBD_C_filtered_contigs:novel_9f8c03cf359cc0c989224ed8b5efc436	1	2770	0.463538	9f8c03cf359cc0c989224ed8b5efc436	rep_cluster_2335,rep_cluster_2358	KU302809_00001,CP000974_00005	-	-	-	-	-	-	non-mobilizable	JQ319766	0.0637124	Proteus mirabilis	novel_9f8c03cf359cc0c989224ed8b5efc436	-	-	-	-	-	-	-	-
TBD_C_filtered_contigs:AG201	1	2704	0.346524	eccf5618b8b392cd90e2a5829ba80825	rep_cluster_2359	CP033522_00010	-	-	-	-	-	-	non-mobilizable	AP019748	0.0583726	Acinetobacter radioresistens DSM 6976 = NBRC 102413 = CIP 103788	AG201	-	genus	Acinetobacter	genus	Acinetobacter	-	-	-
TBD_C_filtered_contigs:AF692	29	38989	0.374003	a4658e567e48b360d2044878f49eab7b	-	-	-	-	-	-	-	-	non-mobilizable	CP044020	0.0517248	Acinetobacter indicus	AF692	-	genus	Acinetobacter	genus	Acinetobacter	-	-	-
TBD_C_filtered_contigs:AD634	10	19931	0.316291	7b1f4c62d8257128552d3fde63c9e7b4	rep_cluster_195	001394__CP003750_00005	-	-	-	-	-	-	non-mobilizable	CP015591	0.0252411	Bacillus cereus	AD634	-	genus	Bacillus	genus	Bacillus	-	-	-
TBD_C_filtered_contigs:AD085	8	12623	0.344371	f3ac1620dba9dc2d6665524aa26a8171	-	-	-	-	-	-	-	-	non-mobilizable	CP028090	0.0554283	Bacillus megaterium	AD085	-	genus	Priestia	genus	Priestia	-	-	-
TBD_C_filtered_contigs:AF113	9	13121	0.344638	9d9be779b720ae465e662a2f873e895c	-	-	MOBV	CP022676_00003	-	-	-	-	mobilizable	CP018880	0.0565317	Bacillus megaterium	AF113	-	genus	Priestia	genus	Priestia	-	-	-
TBD_C_filtered_contigs:AD756	2	3895	0.343261	d07455664cf08f58a36ddb74c62804ac	rep_cluster_1613	000997__CP001984	-	-	-	-	-	-	non-mobilizable	NC_010008	0.0588483	Bacillus megaterium QM B1551	AD756	-	genus	Priestia	genus	Priestia	-	-	-
TBD_C_filtered_contigs:AG340	1	2490	0.336948	07d9912efab23c756d0ac05a3912fa55	Col(IRGK)	AY543071	-	-	-	-	-	-	non-mobilizable	NC_011405	0.0212923	Klebsiella pneumoniae	AG340	AQ370	family	Enterobacteriaceae	family	Enterobacteriaceae	genus	Klebsiella	24777092
TBD_C_filtered_contigs:novel_c12534e860c922ed586365e5a07cf7de	6	12923	0.358199	c12534e860c922ed586365e5a07cf7de	rep_cluster_1172	000453__KU549174_00001	-	-	-	-	-	-	non-mobilizable	CP031710	0.0671564	Acinetobacter wuhouensis	novel_c12534e860c922ed586365e5a07cf7de	-	genus	Acinetobacter	genus	Acinetobacter	-	-	-
TBD_C_filtered_contigs:novel_fa65c58adae7f7ac001e082af6d19073	3	5081	0.326511	fa65c58adae7f7ac001e082af6d19073	rep_cluster_570	001970__KT717888	-	-	-	-	-	-	non-mobilizable	CP015499	0.0807479	Lactobacillus helveticus	novel_fa65c58adae7f7ac001e082af6d19073	-	order	Lactobacillales	order	Lactobacillales	-	-	-
TBD_C_filtered_contigs:AE296	2	3647	0.391555	0b447dadb9bbbb2b34d8991cd402a240	rep_cluster_1280	000594__NZ_AFDL01000005_00001	-	-	-	-	-	-	non-mobilizable	MK386684	0.0111321	Acinetobacter baumannii	AE296	AO047	genus	Acinetobacter	genus	Acinetobacter	-	-	-
TBD_C_filtered_contigs:AD733	1	2401	0.353603	06c9f3042ea4a35b3722d0a23aa9a048	-	-	-	-	-	-	-	-	non-mobilizable	CP032269	0.00669844	Acinetobacter sp. WCHAc010034	AD733	AN375	genus	Acinetobacter	genus	Acinetobacter	-	-	-
TBD_C_filtered_contigs:novel_89e024e2156142df6d95a6e74b385619	5	8967	0.384075	89e024e2156142df6d95a6e74b385619	Inc11	000051__FJ374272_00004	-	-	-	-	-	-	non-mobilizable	NC_012628	0.0807479	Lactobacillus plantarum	novel_89e024e2156142df6d95a6e74b385619	-	multi-phylla	Bacillota,Campylobacterota,Pseudomonadota	multi-phylla	Bacillota,Campylobacterota,Pseudomonadota	-	-	-
TBD_C_filtered_contigs:AE372	6	9479	0.397088	3a849513655c6baf04d502556ade8b4c	-	-	MOBQ	NZ_AFDA02000010_00002	-	-	-	-	mobilizable	CP021785	0.0588483	Acinetobacter baumannii	AE372	-	genus	Acinetobacter	genus	Acinetobacter	-	-	-
TBD_C_filtered_contigs:AA209	1	2362	0.309483	bbf2062864ca3138eb5b49bd34a8d07d	-	-	-	-	-	-	-	-	non-mobilizable	EU289287	0.0505746	Lactococcus lactis	AA209	-	genus	Lactococcus	genus	Lactococcus	-	-	-
TBD_C_filtered_contigs:novel_22256574a3bd271a117ada949533e03c	6	10242	0.331966	22256574a3bd271a117ada949533e03c	rep_cluster_556,rep_cluster_556	001951__CP009908_00005,001944__MF150537	-	-	-	-	-	-	non-mobilizable	MK123002	0.0816138	Glaesserella parasuis	novel_22256574a3bd271a117ada949533e03c	-	class	Bacilli	class	Bacilli	-	-	-
TBD_C_filtered_contigs:AE376	2	3541	0.350748	988c9317c97e339d6a38f4a236252285	-	-	-	-	-	-	-	-	non-mobilizable	CP033129	0.0158335	Acinetobacter wuhouensis	AE376	AO143	genus	Acinetobacter	genus	Acinetobacter	-	-	-
TBD_C_filtered_contigs:novel_69836aa00b13cd7a5b6773f9c0d666a5	4	6711	0.45716	69836aa00b13cd7a5b6773f9c0d666a5	IncFII	LS992172_00069	-	-	-	-	-	-	non-mobilizable	CP010241	0.0914855	Escherichia coli	novel_69836aa00b13cd7a5b6773f9c0d666a5	-	order	Enterobacterales	order	Enterobacterales	family	Enterobacteriaceae	20851899
TBD_C_filtered_contigs:AB047	2	4473	0.552426	d83f23cdbeffce6429386c7e6590af1b	-	-	-	-	-	-	-	-	non-mobilizable	CP034050	0.0256472	Klebsiella pneumoniae	AB047	-	family	Enterobacteriaceae	family	Enterobacteriaceae	-	-	-
TBD_C_filtered_contigs:novel_a26efd6eb0e339abb9a8eb509620d0c8	2	3474	0.411629	a26efd6eb0e339abb9a8eb509620d0c8	rep_cluster_690	002159__JN872565	-	-	-	-	-	-	non-mobilizable	JN872565	0.0794837	Acinetobacter baumannii	novel_a26efd6eb0e339abb9a8eb509620d0c8	-	genus	Acinetobacter	genus	Acinetobacter	-	-	-
TBD_C_filtered_contigs:AB728	1	2235	0.297092	8a948767d08387d7862013db70f084f1	rep_cluster_1017	AM399081	-	-	-	-	-	-	non-mobilizable	KR870313	0.0427316	Staphylococcus aureus	AB728	-	class	Bacilli	class	Bacilli	-	-	-
TBD_C_filtered_contigs:AE375	3	4858	0.337793	95793742132e97f0e1a5c8e50ae55a3e	-	-	-	-	-	-	-	-	non-mobilizable	CP032129	0.041003	Acinetobacter chinensis	AE375	-	genus	Acinetobacter	genus	Acinetobacter	-	-	-
TBD_C_filtered_contigs:novel_aa37f31fa770f31b4df47903e4c31abd	3	5437	0.300901	aa37f31fa770f31b4df47903e4c31abd	rep_cluster_910	002395__NC_013387_00031	-	-	-	-	-	-	non-mobilizable	LN831037	0.0987984	Staphylococcus aureus	novel_aa37f31fa770f31b4df47903e4c31abd	-	family	Staphylococcaceae	family	Staphylococcaceae	-	-	-
TBD_C_filtered_contigs:novel_ff598a2f251ec4712a9bda1e2c396dcf	4	6634	0.315647	ff598a2f251ec4712a9bda1e2c396dcf	rep_cluster_1306	000623__NZ_ALIR01000018_00007	-	-	-	-	-	-	non-mobilizable	CP033859	0.0680698	Acinetobacter sp. FDAARGOS_493	novel_ff598a2f251ec4712a9bda1e2c396dcf	-	genus	Acinetobacter	genus	Acinetobacter	-	-	-
TBD_C_filtered_contigs:AE844	5	8532	0.344702	9c78c5c5c34010c8ecf555308f008e0e	-	-	MOBQ	CP023023_00004	-	-	-	-	mobilizable	CP032115	0.0245258	Acinetobacter lwoffii	AE844	AO708	genus	Acinetobacter	genus	Acinetobacter	-	-	-
TBD_C_filtered_contigs:AB235	1	2075	0.512771	0fa66c73dd4db5d32a2d61768f8f6993	ColpVC	JX133088	-	-	-	-	-	-	non-mobilizable	KM107839	0.00108342	Escherichia coli	AB235	AJ932	order	Enterobacterales	order	Enterobacterales	-	-	-
TBD_C_filtered_contigs:novel_07a6ab5bf0a23d08dbe65a721923f750	1	2073	0.327062	07a6ab5bf0a23d08dbe65a721923f750	rep_cluster_987	002468__KY018598	-	-	-	-	-	-	non-mobilizable	KY018598	0.0637124	Salinicoccus sp.	novel_07a6ab5bf0a23d08dbe65a721923f750	-	genus	Salinicoccus	genus	Salinicoccus	-	-	-
TBD_C_filtered_contigs:AE387	1	1976	0.474696	265b341cd8d7cb057fb01cf2293a538a	-	-	-	-	-	-	-	-	non-mobilizable	CP042065	0.0535266	Staphylococcus aureus	AE387	-	genus	Staphylococcus	genus	Staphylococcus	-	-	-
TBD_C_filtered_contigs:AE479	1	1938	0.45356	7b288df5e9c437d870f5ae4b4b918c60	-	-	-	-	-	-	-	-	non-mobilizable	CP029584	0.00445566	Klebsiella pneumoniae	AE479	AO270	genus	Klebsiella	genus	Klebsiella	-	-	-
TBD_C_filtered_contigs:novel_854528b36edfb309d84ecf49bacc879e	1	1926	0.370197	854528b36edfb309d84ecf49bacc879e	-	-	MOBV	CP018881_00007	-	-	-	-	mobilizable	CP018881	0.0974869	Bacillus megaterium	novel_854528b36edfb309d84ecf49bacc879e	-	genus	Priestia	genus	Priestia	-	-	-
TBD_C_filtered_contigs:AC530	1	1902	0.394848	2a7d56fb680ed7b997bc95e0e2b5b711	rep_cluster_2358	CP000974_00005	-	-	-	-	-	-	non-mobilizable	CP000974	0.0525139	Escherichia coli SMS-3-5	AC530	-	phylum	Pseudomonadota	order	Enterobacterales	phylum	Pseudomonadota	24096417
TBD_C_filtered_contigs:AG049	2	3669	0.39166	9be4a4bce8677c66fdc029927a57ea1c	-	-	-	-	-	-	-	-	non-mobilizable	CP022302	0.0341361	Acinetobacter johnsonii	AG049	-	genus	Acinetobacter	genus	Acinetobacter	-	-	-
TBD_C_filtered_contigs:novel_0be1f00b4670c4e672229e434bca2ad5	5	6801	0.369357	0be1f00b4670c4e672229e434bca2ad5	rep_cluster_1364	000682__CU468232_00001	MOBQ,MOBQ	CP033542_00018,NC_006877_00013	-	-	-	-	mobilizable	CP033752	0.0737105	Acinetobacter baumannii	novel_0be1f00b4670c4e672229e434bca2ad5	-	genus	Acinetobacter	genus	Acinetobacter	-	-	-
TBD_C_filtered_contigs:AE842	1	1817	0.337369	6042a42230bc56560bd65d89acc490c9	-	-	-	-	-	-	-	-	non-mobilizable	CP030758	0.0450347	Acinetobacter schindleri	AE842	-	genus	Acinetobacter	genus	Acinetobacter	-	-	-
TBD_C_filtered_contigs:AF239	6	8533	0.386851	5aa8cfbdb797be5403b2180f6287d43b	-	-	-	-	-	-	-	-	non-mobilizable	CP032276	0.0255655	Acinetobacter sp. WCHAc010034	AF239	-	genus	Acinetobacter	genus	Acinetobacter	-	-	-
TBD_C_filtered_contigs:AD824	3	4537	0.395636	03a7696731c0e6fe91a29944c886a121	-	-	MOBP	CP033566_00006	-	-	-	-	mobilizable	CP016901	0.0302852	Acinetobacter soli	AD824	-	genus	Acinetobacter	genus	Acinetobacter	-	-	-
TBD_C_filtered_contigs:AD006	6	8120	0.527217	0c6c141eafca8da140cf0dca44459722	-	-	-	-	-	-	-	-	non-mobilizable	CP045396	0.0414262	Roseovarius sp. THAF27	AD006	-	genus	Roseovarius	genus	Roseovarius	-	-	-
TBD_C_filtered_contigs:AB685	1	1713	0.507297	1367e5b9bec386f42899a080827c80de	Col(MG828)	NC_008486	-	-	-	-	MOBP,MOB_unknown	NC_002145,JN985534	mobilizable	CP011143	0.0180709	Escherichia coli VR50	AB685	AK563	order	Enterobacterales	order	Enterobacterales	genus	Escherichia	30761100
TBD_C_filtered_contigs:novel_1b3115f2d326d80d7e252cd25da5eaba	6	8291	0.313834	1b3115f2d326d80d7e252cd25da5eaba	rep_cluster_1230,rep_cluster_2234	000529__NC_007768_00001,AM399082	-	-	-	-	-	-	non-mobilizable	CP014694	0.0662649	Staphylococcus aureus subsp. aureus	novel_1b3115f2d326d80d7e252cd25da5eaba	-	family	Staphylococcaceae	family	Staphylococcaceae	-	-	-
TBD_C_filtered_contigs:AF232	7	9908	0.561163	ea556a95716416d2168f841f4bc9c3cf	-	-	-	-	-	-	-	-	non-mobilizable	CP034740	0.0245258	Escherichia coli	AF232	AP155	genus	Escherichia	genus	Escherichia	-	-	-
TBD_C_filtered_contigs:AH101	4	5993	0.530118	6d33745e2aae16d9faa56e39fe809c2f	-	-	-	-	-	-	-	-	non-mobilizable	CP018459	0.0572108	Klebsiella pneumoniae	AH101	-	genus	Klebsiella	genus	Klebsiella	-	-	-
TBD_C_filtered_contigs:AA123	1	1645	0.488146	d6c0bb44d559a4013ca4e0e3b52afeb3	-	-	-	-	-	-	-	-	non-mobilizable	CP023940	0.0565317	Klebsiella pneumoniae	AA123	-	genus	Klebsiella	genus	Klebsiella	-	-	-
TBD_C_filtered_contigs:AE373	2	2682	0.372856	bafcd680b32a0f00b31284183eec922a	-	-	-	-	-	-	-	-	non-mobilizable	CP042206	0.0531179	Acinetobacter baumannii	AE373	-	genus	Acinetobacter	genus	Acinetobacter	-	-	-
TBD_C_filtered_contigs:AB828	3	4393	0.342363	a7cf5590c50aa231bbac64e6df6ac785	rep_cluster_1172,rep_cluster_1254	000453__KU549174_00001,CP033534_00010	-	-	-	-	-	-	non-mobilizable	CP028558	0.0583726	Acinetobacter sp. WCHA45	AB828	-	class	Gammaproteobacteria	class	Gammaproteobacteria	-	-	-
TBD_C_filtered_contigs:AB041	1	1366	0.530747	fbaf1b66b9d8f371092059d718cffbdd	-	-	-	-	-	-	MOBP	HQ328804	mobilizable	CP041737	0.052117	Enterobacter hormaechei subsp. steigerwaltii	AB041	-	family	Enterobacteriaceae	family	Enterobacteriaceae	-	-	-
TBD_C_filtered_contigs:AD465	1	1315	0.473764	f1e3e13aab016dc8a88eded913643bed	-	-	-	-	-	-	-	-	non-mobilizable	CP028780	0.0214999	Klebsiella pneumoniae subsp. pneumoniae	AD465	AN031	family	Enterobacteriaceae	family	Enterobacteriaceae	-	-	-
TBD_C_filtered_contigs:AE843	1	1306	0.317764	7b85c3aed0dbc88bd265351d29e57aa5	-	-	-	-	-	-	-	-	non-mobilizable	CP023023	0.057671	Acinetobacter baumannii	AE843	-	genus	Acinetobacter	genus	Acinetobacter	-	-	-
TBD_C_filtered_contigs:AE960	1	1254	0.372408	7e3358d69a78342bfd894f653cc74412	-	-	-	-	-	-	-	-	non-mobilizable	AB360637	0.0478612	Leuconostoc citreum	AE960	-	genus	Leuconostoc	genus	Leuconostoc	-	-	-
TBD_C_filtered_contigs:novel_38edac0962fe6a3d9eb902bf504404aa	5	5838	0.466084	38edac0962fe6a3d9eb902bf504404aa	IncI2	JN983044	MOBP	KY075656_00025	-	-	-	-	mobilizable	CP028155	0.0974869	Salmonella enterica subsp. enterica serovar Enteritidis	novel_38edac0962fe6a3d9eb902bf504404aa	-	family	Enterobacteriaceae	family	Enterobacteriaceae	family	Enterobacteriaceae	26842776; 30761100; 25861872
TBD_C_filtered_contigs:AB343	4	4335	0.438293	bd023a7b6cf6c18e9a8b0bf3909b9cd2	-	-	MOBQ,MOBQ	CP028799_00003,CP032277_00002	-	-	-	-	mobilizable	CP029391	0.0554283	Acinetobacter defluvii	AB343	-	class	Gammaproteobacteria	class	Gammaproteobacteria	-	-	-
TBD_C_filtered_contigs:AA104	1	1092	0.489927	c87903d022987c252e661ed575e726b7	rep_cluster_2327	AY033516_00007	-	-	-	-	-	-	non-mobilizable	CP012489	0.0494626	Enterobacter sp. FY-07	AA104	-	family	Enterobacteriaceae	family	Enterobacteriaceae	-	-	-

## Sheet: WAT_C
sample_id	num_contigs	size	gc	md5	rep_type(s)	rep_type_accession(s)	relaxase_type(s)	relaxase_type_accession(s)	mpf_type	mpf_type_accession(s)	orit_type(s)	orit_accession(s)	predicted_mobility	mash_nearest_neighbor	mash_neighbor_distance	mash_neighbor_identification	primary_cluster_id	secondary_cluster_id	predicted_host_range_overall_rank	predicted_host_range_overall_name	observed_host_range_ncbi_rank	observed_host_range_ncbi_name	reported_host_range_lit_rank	reported_host_range_lit_name	associated_pmid(s)
filtered_contigs:AF222	36	231351	0.395196	4189bb46fa5638e6a6ee388462cebd5d	-	-	MOBP	AP018282_00048	-	-	-	-	mobilizable	AP018282	0.0227838	Chondrocystis sp. NIES-4102	AF222	AP145	genus	Chondrocystis	genus	Chondrocystis	-	-	-
filtered_contigs:AC617	106	449737	0.687133	dab287c049c72f0c09cf7a0689bc3f0e	-	-	-	-	-	-	-	-	non-mobilizable	CP035710	0.0346987	Sphaerotilus natans subsp. sulfidivorans	AC617	-	genus	Sphaerotilus	genus	Sphaerotilus	-	-	-
filtered_contigs:AE100	19	160004	0.527174	91d7a135475fc5b450b15409ba79c8d3	rep_cluster_963	002449__NC_019012_00089	MOBP	NC_019012_00055	MPF_T	NC_019012_00067,NC_019012_00038	-	-	conjugative	HE796684	0.00534606	Fibrella aestuarina BUZ 2	AE100	AN812	genus	Fibrella	genus	Fibrella	-	-	-
filtered_contigs:AC382	42	143037	0.650566	2b45cec67423bd3b32c6c3ac7c188a0d	-	-	-	-	-	-	-	-	non-mobilizable	CP015237	0.0586096	Rhodococcus fascians D188	AC382	-	genus	Rhodococcoides	genus	Rhodococcoides	-	-	-
filtered_contigs:AA920	42	117071	0.646163	23c75c6c73b8e4b54b6d68a5af6579a1	IncP	000177__AB237782_00014	MOBP	NC_001735_00050	MPF_T	NC_001735_00049,NC_019318_00059,NC_004956_00085,NC_008459_00022	MOBP	NZ_CP014199	conjugative	CP018471	0.0357395	Xanthomonas vesicatoria	AA920	-	multi-phylla	Actinomycetota,Pseudomonadota	multi-phylla	Actinomycetota,Pseudomonadota	phylum	Pseudomonadota	27895009; 25389419; 23980652; 54383; 28842132; 30619542; 20851899
filtered_contigs:AG189	83	336685	0.442624	445117c014153ed287877c5f1b68b09e	rep_cluster_1695	001096__NC_019763_00028	MOBP	NC_019763_00184	-	-	-	-	mobilizable	NC_019763	0.0226378	Oscillatoria nigro-viridis PCC 7112	AG189	AQ210	genus	Oscillatoria	genus	Oscillatoria	-	-	-
filtered_contigs:novel_7dfe7bf0f4aa4c8949489ceaa9f5605d	47	172138	0.631848	7dfe7bf0f4aa4c8949489ceaa9f5605d	rep_cluster_579,rep_cluster_579	001980__CP014798_00109,001982__CP004395_00001	MOBP	CP020332_00041	MPF_T	NC_022050_00040,NC_022050_00065,NC_022050_00036,NC_022050_00036,NC_022050_00036,NC_022050_00040,NC_022050_00065,NC_022050_00040,NC_022050_00041	-	-	conjugative	CP035507	0.0642645	Haematobacter massiliensis	novel_7dfe7bf0f4aa4c8949489ceaa9f5605d	-	class	Alphaproteobacteria	class	Alphaproteobacteria	-	-	-
filtered_contigs:novel_af4e91c15e12ab7678e6eedff48576b0	6	37562	0.603349	af4e91c15e12ab7678e6eedff48576b0	-	-	MOBP	NC_005793_00073	MPF_T	NC_019378_00044	-	-	conjugative	MF168945	0.0653942	Pseudomonas aeruginosa	novel_af4e91c15e12ab7678e6eedff48576b0	-	order	Burkholderiales	order	Burkholderiales	-	-	-
filtered_contigs:novel_faaae65368fedfd61f9a540fdb722c91	69	215303	0.62262	faaae65368fedfd61f9a540fdb722c91	-	-	MOBP	CP025409_00035	-	-	-	-	mobilizable	CP025409	0.0623675	Paracoccus sp. BM15	novel_faaae65368fedfd61f9a540fdb722c91	-	genus	Paracoccus	genus	Paracoccus	-	-	-
filtered_contigs:novel_73b96b22e88017cd6b14d923a268e820	12	56485	0.438081	73b96b22e88017cd6b14d923a268e820	-	-	MOBP	CP003616_00253	-	-	-	-	mobilizable	NC_019731	0.0807479	Oscillatoria nigro-viridis PCC 7112	novel_73b96b22e88017cd6b14d923a268e820	-	genus	Oscillatoria	genus	Oscillatoria	-	-	-
filtered_contigs:novel_ba57602c27fb2728b6779a2ddbaf6168	25	86835	0.490217	ba57602c27fb2728b6779a2ddbaf6168	-	-	MOBB	CP001771_00014	-	-	-	-	mobilizable	CP001771	0.0726524	Spirosoma linguale DSM 74	novel_ba57602c27fb2728b6779a2ddbaf6168	-	genus	Spirosoma	genus	Spirosoma	-	-	-
filtered_contigs:novel_4f6cf882b01783531e8a22abe500b414	5	23376	0.616359	4f6cf882b01783531e8a22abe500b414	-	-	MOBQ	CP034331_00017	-	-	-	-	mobilizable	CP034331	0.0937829	Tabrizicola sp. K13M18	novel_4f6cf882b01783531e8a22abe500b414	-	genus	Tabrizicola	genus	Tabrizicola	-	-	-
filtered_contigs:novel_f3bf37ed934e6fa94eedde7f911ac635	3	21482	0.636998	f3bf37ed934e6fa94eedde7f911ac635	rep_cluster_1319	000637__CP004038_00178	MOBQ	CP023453_00015	-	-	-	-	mobilizable	CP013268	0.0829489	Sphingobium baderi	novel_f3bf37ed934e6fa94eedde7f911ac635	-	family	Sphingomonadaceae	family	Sphingomonadaceae	-	-	-
filtered_contigs:novel_b25a5b76dc72e6f4d462d0014bd53583	29	60050	0.637719	b25a5b76dc72e6f4d462d0014bd53583	-	-	MOBQ	CP009573_00015	-	-	-	-	mobilizable	AP012223	0.0994698	Sphingobium sp. SYK-6	novel_b25a5b76dc72e6f4d462d0014bd53583	-	family	Sphingomonadaceae	family	Sphingomonadaceae	-	-	-
filtered_contigs:AB085	28	82334	0.638412	fcf3097266956f13b7e74b72adaf0d39	-	-	MOBF	CP009453_00115	-	-	-	-	mobilizable	CP009453	0.0498292	Sphingopyxis sp. 113P3	AB085	-	genus	Sphingopyxis	genus	Sphingopyxis	-	-	-
filtered_contigs:AD770	100	231713	0.659846	5a0cfb1a882b03bdd4c96424f9a467ea	-	-	-	-	-	-	-	-	non-mobilizable	AP021851	0.0471738	Deinococcus grandis	AD770	-	genus	Deinococcus	genus	Deinococcus	-	-	-
filtered_contigs:AC842	88	231450	0.67952	f5b01a3c960f0c3fa90a479e1f9bcd73	rep_cluster_229	001495__KP294352_00004	-	-	-	-	-	-	non-mobilizable	CP034813	0.0271635	Paracoccus sp. Arc7-R13	AC842	-	family	Paracoccaceae	family	Paracoccaceae	-	-	-
filtered_contigs:novel_9c5826289b9b873c18a7a9ec88bfe29e	48	111289	0.645041	9c5826289b9b873c18a7a9ec88bfe29e	rep_cluster_517	001892__CP022421_00013	-	-	-	-	-	-	non-mobilizable	CP025432	0.0931964	Paracoccus zhejiangensis	novel_9c5826289b9b873c18a7a9ec88bfe29e	-	order	Rhodobacterales	order	Rhodobacterales	-	-	-
filtered_contigs:AB015	29	96153	0.617828	db6234ad0cc94524a6028c22189c2a4a	-	-	-	-	-	-	-	-	non-mobilizable	CP006588	0.0563082	Hymenobacter sp. APR13	AB015	-	genus	Hymenobacter	genus	Hymenobacter	-	-	-
filtered_contigs:novel_7fbcd94d2dd05f8ecfb82f68e8b03930	1	9612	0.366521	7fbcd94d2dd05f8ecfb82f68e8b03930	-	-	MOBQ	CP033551_00205	-	-	-	-	mobilizable	CP042565	0.0893096	Acinetobacter baumannii	novel_7fbcd94d2dd05f8ecfb82f68e8b03930	-	genus	Acinetobacter	genus	Acinetobacter	-	-	-
filtered_contigs:novel_4e3dce20c17826ac22b7a51d4ad5a958	1	9411	0.608968	4e3dce20c17826ac22b7a51d4ad5a958	-	-	MOBQ,MOBQ	KM659095_00005,NC_013513_00007	-	-	-	-	mobilizable	CP019940	0.0937829	Ketogulonicigenium robustum	novel_4e3dce20c17826ac22b7a51d4ad5a958	-	-	-	-	-	-	-	-
filtered_contigs:AD702	1	8915	0.599663	4cd1a8142fe834a1d243eca9316324b4	IncQ2	000202__NC_003124_00010	MOBP	NC_003124_00014	-	-	-	-	mobilizable	MG212499	0.00781808	Edwardsiella piscicida	AD702	AN331	phylum	Pseudomonadota	phylum	Pseudomonadota	genus	Escherichia	20525990
filtered_contigs:AC937	18	44997	0.390382	dac474f2fdd4f33dcb4f5a26665cbe57	rep_cluster_1656	001057__CP015616_00173	-	-	-	-	-	-	non-mobilizable	CP038501	0.0240597	Acinetobacter baumannii	AC937	AM309	genus	Acinetobacter	genus	Acinetobacter	-	-	-
filtered_contigs:AD771	163	321980	0.710053	73239c560700fbe06074236b6406645d	-	-	-	-	-	-	-	-	non-mobilizable	AP021850	0.0442483	Deinococcus grandis	AD771	-	genus	Deinococcus	genus	Deinococcus	-	-	-
filtered_contigs:AA804	17	61315	0.404664	24415c0eae62baf388f59e112d093ad1	-	-	-	-	-	-	-	-	non-mobilizable	CP024177	0.0529154	Moraxella osloensis	AA804	-	genus	Moraxella	genus	Moraxella	-	-	-
filtered_contigs:AF957	102	232038	0.678932	6c1df3f5f5800972fef5b4e79504b077	rep_cluster_746	002223__CP020440	-	-	-	-	-	-	non-mobilizable	CP034811	0.0251607	Paracoccus sp. Arc7-R13	AF957	-	genus	Paracoccus	genus	Paracoccus	-	-	-
filtered_contigs:AA802	16	53667	0.398625	4e842e5cb63bef53c1ce948a0b048c27	rep_cluster_263	001540__CP014236_00025	MOBP	CP024445_00134	-	-	-	-	mobilizable	CP024445	0.0545702	Moraxella osloensis	AA802	-	genus	Moraxella	genus	Moraxella	-	-	-
filtered_contigs:AC120	3	10044	0.621764	1d8210e51627d92a0875467fe7625993	IncQ1	000192__AM183225_00009	MOBQ	CP022499	-	-	-	-	mobilizable	CP002490	0.020747	Salmonella enterica subsp. enterica serovar Typhimurium str. ST4/74	AC120	AL172	phylum	Pseudomonadota	phylum	Pseudomonadota	phylum	Pseudomonadota	2653965; 25389419; 20851899
filtered_contigs:novel_bfa75796d7250bf9574101e9a7e5ff3f	24	46821	0.671045	bfa75796d7250bf9574101e9a7e5ff3f	rep_cluster_1579	000954__CP012698	-	-	-	-	-	-	non-mobilizable	CP012698	0.0914855	Microbacterium sp. No. 7	novel_bfa75796d7250bf9574101e9a7e5ff3f	-	genus	Microbacterium	genus	Microbacterium	-	-	-
filtered_contigs:novel_f69a7372e9a2dd95b536501228093800	14	36277	0.669295	f69a7372e9a2dd95b536501228093800	rep_cluster_1561	000930__CP015221	-	-	-	-	-	-	non-mobilizable	CP015221	0.0949813	Rhodococcus sp. PBTS 2	novel_f69a7372e9a2dd95b536501228093800	-	order	Mycobacteriales	order	Mycobacteriales	-	-	-
filtered_contigs:novel_2f7b3fd25a4ea2dad8a80ee00096ddc3	1	7083	0.354934	2f7b3fd25a4ea2dad8a80ee00096ddc3	-	-	MOBP	NZ_AFDA02000006_00006	-	-	-	-	mobilizable	CP033770	0.0716227	Acinetobacter baumannii	novel_2f7b3fd25a4ea2dad8a80ee00096ddc3	-	class	Gammaproteobacteria	class	Gammaproteobacteria	-	-	-
filtered_contigs:AC962	60	128889	0.42698	c9fc0a79b0e46ddd3c87c098ee09fdfe	-	-	-	-	-	-	-	-	non-mobilizable	CP015616	0.0581372	Acinetobacter schindleri	AC962	-	genus	Acinetobacter	genus	Acinetobacter	-	-	-
filtered_contigs:AD990	5	19417	0.629191	fc46709d5dea2989978305f26338671c	rep_cluster_1744	001164__KM659094	MOBP	KM659094_00007	-	-	-	-	mobilizable	KM659094	0.0414262	Paracoccus yeei	AD990	-	genus	Paracoccus	genus	Paracoccus	-	-	-
filtered_contigs:novel_4b05bf5a0fd8e3efb1eadc7ffa0a89d0	43	76563	0.597808	4b05bf5a0fd8e3efb1eadc7ffa0a89d0	rep_cluster_579	001980__CP014798_00109	-	-	-	-	-	-	non-mobilizable	CP034812	0.0730018	Paracoccus sp. Arc7-R13	novel_4b05bf5a0fd8e3efb1eadc7ffa0a89d0	-	class	Alphaproteobacteria	class	Alphaproteobacteria	-	-	-
filtered_contigs:novel_85f965912abbbb32f0347ee085b2cc4e	1	6167	0.586347	85f965912abbbb32f0347ee085b2cc4e	rep_cluster_996	002481__EU043115_00004	-	-	-	-	-	-	non-mobilizable	CP045398	0.0744324	Roseovarius sp. THAF27	novel_85f965912abbbb32f0347ee085b2cc4e	-	order	Rhodobacterales	order	Rhodobacterales	-	-	-
filtered_contigs:novel_8c620a5bfce2552cb8ecc33411e39429	1	6103	0.531378	8c620a5bfce2552cb8ecc33411e39429	rep_cluster_1914	001354__JQ664550_00001	MOBV	NC_019319_00011	-	-	-	-	mobilizable	JQ664550	0.0702918	Paracoccus marcusii	novel_8c620a5bfce2552cb8ecc33411e39429	-	genus	Paracoccus	genus	Paracoccus	-	-	-
filtered_contigs:AB829	4	10002	0.358328	dd149ca87a4bf6ce697aef8e13cfb689	rep_cluster_1041,rep_cluster_1247	000286__CP019145,000555__CP019152_00006	-	-	-	-	-	-	non-mobilizable	CP032138	0.0574401	Acinetobacter sp. WCHAc010052	AB829	-	genus	Acinetobacter	genus	Acinetobacter	-	-	-
filtered_contigs:AC753	1	5804	0.348036	933413838c9cd974d24c82daa73a25c9	-	-	MOBP	NC_019350_00002	-	-	-	-	mobilizable	CP015499	0.0581372	Lactobacillus helveticus	AC753	-	order	Lactobacillales	order	Lactobacillales	-	-	-
filtered_contigs:AF557	13	34415	0.630917	4bdd6ba552ca1326f6e34e046467edb9	-	-	-	-	-	-	-	-	non-mobilizable	CP032319	0.0458408	Hymenobacter oligotrophus	AF557	-	genus	Hymenobacter	genus	Hymenobacter	-	-	-
filtered_contigs:AF014	7	16442	0.648218	88dd6cf77464467ce210c8d51070aaff	-	-	MOBQ	CP039915_00012	MPF_T	NC_006277_00023	-	-	conjugative	CP024589	0.0572108	Roseomonas sp. FDAARGOS_362	AF014	-	class	Alphaproteobacteria	class	Alphaproteobacteria	-	-	-
filtered_contigs:AB172	4	14500	0.338414	fbf1d1a3f566654cb673800ebc1525c7	-	-	-	-	-	-	MOBP	X96982	mobilizable	NC_008768	0.0579033	Enterococcus faecium	AB172	-	genus	Enterococcus	genus	Enterococcus	-	-	-
filtered_contigs:novel_0efedc0ada5fdb75e2aa380720819f74	1	5175	0.597681	0efedc0ada5fdb75e2aa380720819f74	-	-	MOBQ	NC_019289_00004	-	-	-	-	mobilizable	JQ066767	0.0603145	Paracoccus haeundaensis	novel_0efedc0ada5fdb75e2aa380720819f74	-	genus	Paracoccus	genus	Paracoccus	-	-	-
filtered_contigs:AF040	22	44826	0.585776	8df17efea307d50cd618d705ca0f04a3	-	-	-	-	-	-	-	-	non-mobilizable	CP034815	0.0509537	Paracoccus sp. Arc7-R13	AF040	-	genus	Paracoccus	genus	Paracoccus	-	-	-
filtered_contigs:AE040	6	13187	0.570638	79d75ca11a6f88d22ad0afe781f472e0	-	-	-	-	-	-	-	-	non-mobilizable	CP034818	0.0491	Paracoccus sp. Arc7-R13	AE040	-	genus	Paracoccus	genus	Paracoccus	-	-	-
filtered_contigs:novel_56edea4c6b1ab3a0c4b24c5b04b24c57	1	4816	0.601329	56edea4c6b1ab3a0c4b24c5b04b24c57	rep_cluster_1744	001164__KM659094	MOBP	NC_019316_00005	-	-	-	-	mobilizable	JQ684025	0.0843302	Paracoccus aestuarii	novel_56edea4c6b1ab3a0c4b24c5b04b24c57	-	genus	Paracoccus	genus	Paracoccus	-	-	-
filtered_contigs:AF486	3	13306	0.36337	69ac2e3cecf4e28db513792b7a8ae224	-	-	-	-	-	-	-	-	non-mobilizable	CP024450	0.0097316	Moraxella osloensis	AF486	AP442	genus	Moraxella	genus	Moraxella	-	-	-
filtered_contigs:AG528	2	6239	0.478282	680c29c870f803e3b81952b71e50d085	-	-	-	-	-	-	-	-	non-mobilizable	AJ311718	0.0260597	Acinetobacter sp. EB104	AG528	-	genus	Acinetobacter	genus	Acinetobacter	-	-	-
filtered_contigs:AB705	1	4277	0.421323	51c491075beede0c13b5f9adc7d68213	-	-	MOBP	LN873256_00002	-	-	-	-	mobilizable	LN873255	0.00296902	Acinetobacter johnsonii	AB705	AK588	genus	Acinetobacter	genus	Acinetobacter	-	-	-
filtered_contigs:AC507	2	6109	0.652807	2199af4597b355ae6cf3a5b90c98c64a	IncQ2	000201__KJ631731_00005	MOBP	NC_019262_00003	-	-	-	-	mobilizable	NC_011207	0.0460045	Aeromonas hydrophila	AC507	-	phylum	Pseudomonadota	phylum	Pseudomonadota	genus	Escherichia	20525990
filtered_contigs:AE650	4	10196	0.425363	1969221f6ff8eec45c14b9b5ddb30109	-	-	-	-	-	-	-	-	non-mobilizable	CP032289	0.059819	Acinetobacter lwoffii	AE650	-	genus	Acinetobacter	genus	Acinetobacter	-	-	-
filtered_contigs:AB830	2	5644	0.393161	d6ed6260d0c86685c90048f295c5d169	-	-	-	-	-	-	-	-	non-mobilizable	CP035939	0.0517248	Acinetobacter cumulans	AB830	-	genus	Acinetobacter	genus	Acinetobacter	-	-	-
filtered_contigs:AF742	28	58855	0.666706	99f3158b8ee9a43e66e771f424e3080f	-	-	MOBF	CP027240_00039	-	-	-	-	mobilizable	CP027240	0.0590885	Dietzia sp. oral taxon 368	AF742	-	genus	Dietzia	genus	Dietzia	-	-	-
filtered_contigs:AB754	7	11146	0.431186	511d4caff6ec7e8ce32ff8f8894b38b9	-	-	-	-	-	-	-	-	non-mobilizable	NC_010621	0.0588483	Lactobacillus reuteri	AB754	-	genus	Limosilactobacillus	genus	Limosilactobacillus	-	-	-
filtered_contigs:AC260	3	7976	0.623119	2499b2f43e1e35b28c03d304bb6f33c5	-	-	-	-	-	-	-	-	non-mobilizable	AY255627	0.0455159	Trueperella pyogenes	AC260	-	class	Actinomycetes	class	Actinomycetes	-	-	-
filtered_contigs:AE024	11	19528	0.632989	3888ed540eb8f7d5f4ce1e35565967ab	-	-	-	-	-	-	-	-	non-mobilizable	CP034816	0.0487413	Paracoccus sp. Arc7-R13	AE024	-	genus	Paracoccus	genus	Paracoccus	-	-	-
filtered_contigs:AF146	2	5539	0.591984	aa723134360d3a58a3962e4a076c96cd	-	-	-	-	-	-	-	-	non-mobilizable	AF076997	0.0491	Comamonas testosteroni	AF146	-	genus	Comamonas	genus	Comamonas	-	-	-
filtered_contigs:AD069	2	5243	0.592218	4050fbbb9530e33384994786e01a8660	-	-	MOBP	NC_019160_00002	-	-	-	-	mobilizable	MF370188	0.0593303	Enterobacter cloacae	AD069	-	family	Enterobacteriaceae	family	Enterobacteriaceae	-	-	-
filtered_contigs:AB305	3	5184	0.411265	c6b4dfa9890909e0db1cd02bfaa89c1c	-	-	MOBP	CP035560_00020	-	-	-	-	mobilizable	CP040737	0.0533217	Lactobacillus futsaii	AB305	-	family	Lactobacillaceae	family	Lactobacillaceae	-	-	-
filtered_contigs:novel_eabf74f8f9222a00dceb7a74be507aef	6	10163	0.385713	eabf74f8f9222a00dceb7a74be507aef	rep_cluster_892	002373__CP014238_00040	-	-	-	-	-	-	non-mobilizable	CP014238	0.0665597	Moraxella osloensis	novel_eabf74f8f9222a00dceb7a74be507aef	-	genus	Moraxella	genus	Moraxella	-	-	-
filtered_contigs:novel_eee5952f4909a575fdfbdddf69aefae1	4	7073	0.352467	eee5952f4909a575fdfbdddf69aefae1	rep_cluster_556	001950__JQ821356	-	-	-	-	-	-	non-mobilizable	FR872378	0.0600659	Lactococcus lactis subsp. lactis	novel_eee5952f4909a575fdfbdddf69aefae1	-	class	Bacilli	class	Bacilli	-	-	-
filtered_contigs:AG270	7	14061	0.705426	87531f617e209d9f9679a13bbbc71193	-	-	-	-	-	-	-	-	non-mobilizable	CP015811	0.0505746	Microbacterium chocolatum	AG270	-	genus	Microbacterium	genus	Microbacterium	-	-	-
filtered_contigs:AE249	12	18823	0.361473	4da341f5d9a7ff09327e512a662d2a6c	-	-	MOBP	CP038024_00064	-	-	-	-	mobilizable	CP010903	0.0586096	Acinetobacter nosocomialis	AE249	-	genus	Acinetobacter	genus	Acinetobacter	-	-	-
filtered_contigs:novel_2416e670855c2eca2cf8dbd2eee0e74f	16	24130	0.374596	2416e670855c2eca2cf8dbd2eee0e74f	rep_cluster_1030	000280__AP017383_00001	-	-	-	-	-	-	non-mobilizable	AP017383	0.0782587	Moraxella osloensis	novel_2416e670855c2eca2cf8dbd2eee0e74f	-	genus	Moraxella	genus	Moraxella	-	-	-
filtered_contigs:novel_b9c4a0d3e8bb0046c1502c4f35d2cd46	3	6065	0.377576	b9c4a0d3e8bb0046c1502c4f35d2cd46	rep_cluster_1283	000601__CP016900_00006	-	-	-	-	-	-	non-mobilizable	CP018334	0.0634394	Acinetobacter baumannii	novel_b9c4a0d3e8bb0046c1502c4f35d2cd46	-	genus	Acinetobacter	genus	Acinetobacter	-	-	-
filtered_contigs:AE373	4	6587	0.387885	ad114b5859b44b5dd700383fdb741640	-	-	MOBQ	NZ_AFDA02000010_00002	-	-	-	-	mobilizable	CP042206	0.0383209	Acinetobacter baumannii	AE373	-	genus	Acinetobacter	genus	Acinetobacter	-	-	-
filtered_contigs:AD476	1	2296	0.38676	b3daf817a23f7b62f8176edb5ec5bbb5	Inc11	000036__NC_012548_00002	-	-	-	-	-	-	non-mobilizable	AB370334	0.00981378	Lactobacillus brevis	AD476	AN044	multi-phylla	Bacillota,Campylobacterota,Pseudomonadota	multi-phylla	Bacillota,Campylobacterota,Pseudomonadota	-	-	-
filtered_contigs:novel_146536214756875fc02a916048ec33ba	1	2286	0.348644	146536214756875fc02a916048ec33ba	rep_cluster_1244	000552__NC_021528_00011	-	-	-	-	-	-	non-mobilizable	CP013166	0.0686914	Lactobacillus plantarum	novel_146536214756875fc02a916048ec33ba	-	family	Lactobacillaceae	family	Lactobacillaceae	-	-	-
filtered_contigs:AC666	1	2244	0.398841	4d7065c076181f8a637bffd419c21c28	-	-	-	-	-	-	-	-	non-mobilizable	CP033121	0.000215742	Acinetobacter wuhouensis	AC666	AL944	genus	Acinetobacter	genus	Acinetobacter	-	-	-
filtered_contigs:novel_6de5e20b545b7ede5400beadcb79f0e5	1	2239	0.367128	6de5e20b545b7ede5400beadcb79f0e5	rep_cluster_1172	000453__KU549174_00001	-	-	-	-	-	-	non-mobilizable	CP039521	0.0909306	Acinetobacter baumannii	novel_6de5e20b545b7ede5400beadcb79f0e5	-	genus	Acinetobacter	genus	Acinetobacter	-	-	-
filtered_contigs:AG934	2	3692	0.660618	4ff476891e942d870408e4a2dc88aafe	-	-	-	-	-	-	-	-	non-mobilizable	CP024505	0.027077	Klebsiella pneumoniae	AG934	-	genus	Klebsiella	genus	Klebsiella	-	-	-
filtered_contigs:novel_364ffdfc975097af5918affaa0b33038	4	7117	0.632148	364ffdfc975097af5918affaa0b33038	rep_cluster_1744	001164__KM659094	-	-	-	-	-	-	non-mobilizable	JQ684025	0.0877506	Paracoccus aestuarii	novel_364ffdfc975097af5918affaa0b33038	-	genus	Paracoccus	genus	Paracoccus	-	-	-
filtered_contigs:AG355	2	3453	0.370692	2aa7bb588094fbd36659b48787d93f15	-	-	-	-	-	-	-	-	non-mobilizable	CP025210	0.0242917	Corynebacterium diphtheriae bv. mitis str. ISS 3319	AG355	AQ386	genus	Corynebacterium	genus	Corynebacterium	-	-	-
filtered_contigs:novel_e5ede9b37e18ddc6a810d65e2db30943	1	1821	0.28391	e5ede9b37e18ddc6a810d65e2db30943	rep_cluster_2234	AM399082	-	-	-	-	-	-	non-mobilizable	CP031840	0.0662649	Staphylococcus aureus	novel_e5ede9b37e18ddc6a810d65e2db30943	-	genus	Staphylococcus	genus	Staphylococcus	-	-	-
filtered_contigs:AE918	1	1779	0.418775	560a270ae97f292236b1fb9ff23f41c2	-	-	-	-	-	-	-	-	non-mobilizable	CP031184	0.0478612	Lactobacillus brevis	AE918	-	family	Lactobacillaceae	family	Lactobacillaceae	-	-	-
filtered_contigs:novel_8ba866507c5dad066733e159f005f0b5	1	1748	0.645881	8ba866507c5dad066733e159f005f0b5	IncQ2	KX946994_00006	-	-	-	-	-	-	non-mobilizable	KX946994	0.0639874	Klebsiella oxytoca	novel_8ba866507c5dad066733e159f005f0b5	-	phylum	Pseudomonadota	phylum	Pseudomonadota	genus	Escherichia	20525990
filtered_contigs:AA698	1	1637	0.34942	902665589c7654756f9e77b171ef77c0	-	-	-	-	-	-	-	-	non-mobilizable	CP017361	0.0401734	Lactobacillus plantarum	AA698	-	family	Lactobacillaceae	family	Lactobacillaceae	-	-	-
filtered_contigs:novel_8e24667bfc9437ac85a2f77ec5bec317	3	3823	0.645828	8e24667bfc9437ac85a2f77ec5bec317	-	-	MOBQ	CP031084_00011	-	-	-	-	mobilizable	CP031084	0.0628995	Paracoccus yeei	novel_8e24667bfc9437ac85a2f77ec5bec317	-	genus	Paracoccus	genus	Paracoccus	-	-	-
filtered_contigs:novel_4de12d1bd4b650cdb0defeab9081852e	1	1540	0.599351	4de12d1bd4b650cdb0defeab9081852e	rep_cluster_1598	000972__NC_021240_00001	-	-	-	-	-	-	non-mobilizable	NC_021240	0.0914855	Paracoccus marcusii	novel_4de12d1bd4b650cdb0defeab9081852e	-	genus	Paracoccus	genus	Paracoccus	-	-	-
filtered_contigs:AF633	1	1530	0.422876	30286552d9a9baf414ca1547df7a12bd	-	-	-	-	-	-	-	-	non-mobilizable	KJ868092	0.0339141	Lactobacillus pentosus	AF633	-	genus	Lactiplantibacillus	genus	Lactiplantibacillus	-	-	-
filtered_contigs:AF706	3	3997	0.390793	3c05bb2d8ab924774e3b2c62125cbb18	-	-	MOBV,MOBV	NC_014919_00004,NC_016034_00003	-	-	-	-	mobilizable	NC_010242	0.0338037	Lactobacillus casei	AF706	-	family	Lactobacillaceae	family	Lactobacillaceae	-	-	-
filtered_contigs:novel_494ce19b7d9c9fc912acd961097349a9	3	3931	0.353345	494ce19b7d9c9fc912acd961097349a9	rep_cluster_1902	001338__CP015618_00014	-	-	-	-	-	-	non-mobilizable	CP041225	0.0683793	Acinetobacter haemolyticus	novel_494ce19b7d9c9fc912acd961097349a9	-	genus	Acinetobacter	genus	Acinetobacter	-	-	-
filtered_contigs:AA010	2	2759	0.342515	54495573ad7227434687956a39cb0d6e	rep_cluster_1118	NC009751	-	-	-	-	-	-	non-mobilizable	CP013623	0.0494626	Staphylococcus aureus	AA010	-	multi-phylla	Bacillota,Bacteroidota,Pseudomonadota	multi-phylla	Bacillota,Bacteroidota,Pseudomonadota	-	-	-
filtered_contigs:AG900	1	1353	0.660015	bb0aa8b6868463fbbf3e33759b467ebf	-	-	-	-	-	-	-	-	non-mobilizable	LC317093	0.051337	Kocuria palustris	AG900	-	genus	Kocuria	genus	Kocuria	-	-	-
filtered_contigs:AE296	2	2431	0.371863	17631368aa90ec4ffde75eaa6ed46f30	rep_cluster_1280	000595__CU468231_00001	-	-	-	-	-	-	non-mobilizable	MK386684	0.043179	Acinetobacter baumannii	AE296	-	genus	Acinetobacter	genus	Acinetobacter	-	-	-
filtered_contigs:novel_6e9bca2219430d8917e0211083f873d9	1	1299	0.352579	6e9bca2219430d8917e0211083f873d9	rep_cluster_1233	000541__DQ278485_00001	-	-	-	-	-	-	non-mobilizable	CP028557	0.0621044	Acinetobacter sp. WCHA45	novel_6e9bca2219430d8917e0211083f873d9	-	genus	Acinetobacter	genus	Acinetobacter	-	-	-
filtered_contigs:novel_c5395aa80e81eb8d38dfdba4ae9553e4	1	1235	0.290688	c5395aa80e81eb8d38dfdba4ae9553e4	rep_cluster_1118	000380__CP013622_00005	-	-	-	-	-	-	non-mobilizable	LC012933	0.0968463	Staphylococcus aureus	novel_c5395aa80e81eb8d38dfdba4ae9553e4	-	multi-phylla	Bacillota,Bacteroidota,Pseudomonadota	multi-phylla	Bacillota,Bacteroidota,Pseudomonadota	-	-	-
filtered_contigs:novel_6fbe7fff61faace6199123c634116108	1	1064	0.37312	6fbe7fff61faace6199123c634116108	rep_cluster_689	002155__NC_001370_00001	-	-	-	-	-	-	non-mobilizable	AF459640	0.0920479	Lactobacillus paraplantarum	novel_6fbe7fff61faace6199123c634116108	-	family	Lactobacillaceae	family	Lactobacillaceae	-	-	-

## Sheet: FEA_O
sample_id	num_contigs	size	gc	md5	rep_type(s)	rep_type_accession(s)	relaxase_type(s)	relaxase_type_accession(s)	mpf_type	mpf_type_accession(s)	orit_type(s)	orit_accession(s)	predicted_mobility	mash_nearest_neighbor	mash_neighbor_distance	mash_neighbor_identification	primary_cluster_id	secondary_cluster_id	predicted_host_range_overall_rank	predicted_host_range_overall_name	observed_host_range_ncbi_rank	observed_host_range_ncbi_name	reported_host_range_lit_rank	reported_host_range_lit_name	associated_pmid(s)
feed_area_O_filtered_contigs:AB079	39	153417	0.487664	28ce8bdbde7186fef78fb29fc1452848	rep_cluster_2319	CP031652_00142	-	-	-	-	-	-	non-mobilizable	CP031652	0.00781808	Pantoea agglomerans	AB079	AJ643	genus	Pantoea	genus	Pantoea	-	-	-
feed_area_O_filtered_contigs:AG654	34	224820	0.556934	a090e98ec5973adcec30c1ee412cbcb1	rep_cluster_1099	000354__NC_018978_00001	-	-	-	-	-	-	non-mobilizable	CP022727	0.0166117	Erwinia persicina	AG654	AQ705	genus	Erwinia	genus	Erwinia	-	-	-
feed_area_O_filtered_contigs:AC137	106	308210	0.517456	0a2dbb31ecad200cb7247ff1f3e64de4	rep_cluster_807	002288__NZ_CM003470_00143	-	-	-	-	MOB_unknown	CP016709	mobilizable	CP034476	0.0200822	Pantoea agglomerans	AC137	AL204	genus	Pantoea	genus	Pantoea	-	-	-
feed_area_O_filtered_contigs:AD622	17	60663	0.363995	dffde509c3f8e153ff58ac9e9540ebad	-	-	-	-	-	-	-	-	non-mobilizable	CP032117	0.0161637	Acinetobacter lwoffii	AD622	AN234	genus	Acinetobacter	genus	Acinetobacter	-	-	-
feed_area_O_filtered_contigs:AE285	16	42144	0.414626	e6ab050f289da84e8304c5e0fc5931a8	-	-	-	-	-	-	-	-	non-mobilizable	CP037433	0.0360949	Lactobacillus plantarum	AE285	-	genus	Lactiplantibacillus	genus	Lactiplantibacillus	-	-	-
feed_area_O_filtered_contigs:AB078	13	62571	0.508351	76793e91e38587391aa1e16961a5d982	-	-	-	-	-	-	-	-	non-mobilizable	CP034151	0.0269047	Pantoea agglomerans	AB078	-	genus	Pantoea	genus	Pantoea	-	-	-
feed_area_O_filtered_contigs:AD322	5	34726	0.384784	0a6507e2316766f3b19e20eb8f53d030	-	-	-	-	MPF_T	NC_018699_00001,NC_018699_00034	-	-	non-mobilizable	CP042379	0.0228571	Weissella soli	AD322	AM849	genus	Weissella	genus	Weissella	-	-	-
feed_area_O_filtered_contigs:AA485	17	57306	0.410358	b5a58f1acb737ad1a4db771d93fe4506	rep_cluster_707	002179__NC_015603	-	-	-	-	-	-	non-mobilizable	CP035169	0.0447178	Lactobacillus plantarum	AA485	-	family	Lactobacillaceae	family	Lactobacillaceae	-	-	-
feed_area_O_filtered_contigs:AE249	68	153536	0.36551	b8e9ffe58fff4466f6da01b8a814c78e	rep_cluster_481	001839__KT325596	MOBP	CP038024_00064	MPF_T	NZ_ALIR01000021_00020,NC_019217_00010,NC_019217_00008,NC_019218_00007,NC_019218_00004,NC_019218_00007,NZ_ALIR01000021_00020,NC_019217_00010,NC_019217_00008,NC_019217_00010,NZ_ALIR01000021_00020,NC_019218_00004,NZ_ALIR01000021_00020,NC_019217_00008,NC_019218_00007	MOBP,MOBP,MOBP,MOBP,MOBP	CP016696,NC_021158,CP016696,KC734561,CP016696	conjugative	CP038024	0.0590885	Acinetobacter radioresistens	AE249	-	genus	Acinetobacter	genus	Acinetobacter	-	-	-
feed_area_O_filtered_contigs:AC939	56	126779	0.415692	0e531cdeeeb4cb806a8683ad9ba7f618	rep_cluster_1656	001057__CP015616_00173	-	-	-	-	-	-	non-mobilizable	CP044019	0.0482105	Acinetobacter indicus	AC939	-	genus	Acinetobacter	genus	Acinetobacter	-	-	-
feed_area_O_filtered_contigs:AB869	3	18017	0.324638	d7fb00b5634a7d1600a9a3e20e45db3c	-	-	-	-	-	-	-	-	non-mobilizable	CP013981	0.0523149	Staphylococcus equorum	AB869	-	genus	Staphylococcus	genus	Staphylococcus	-	-	-
feed_area_O_filtered_contigs:AE668	34	104774	0.551902	61e9cdb505374bdfe1e198e1b2bbf449	rep_cluster_828	002307__FP236830_00001	-	-	MPF_F	NC_017807_00030,NC_014305_00144	-	-	non-mobilizable	CP022726	0.0330427	Erwinia persicina	AE668	-	genus	Erwinia	genus	Erwinia	-	-	-
feed_area_O_filtered_contigs:AB385	6	22981	0.368304	f2f09d62c23ed53c0beab94733537f9d	rep_cluster_1006	000239__CP006248_00036	-	-	-	-	-	-	non-mobilizable	CP006248	0.0230043	Lactobacillus plantarum ZJ316	AB385	AK149	genus	Lactiplantibacillus	genus	Lactiplantibacillus	-	-	-
feed_area_O_filtered_contigs:novel_4070c83d9bdb948f6f8fdf16d43544b7	37	77280	0.391925	4070c83d9bdb948f6f8fdf16d43544b7	-	-	MOBP,MOBP,MOBP,MOBQ	NZ_ALIG01000010_00048,NZ_AEOY01000096_00007,NZ_CM001803_00063,CP033551_00205	-	-	-	-	mobilizable	CP033546	0.0962153	Acinetobacter nosocomialis	novel_4070c83d9bdb948f6f8fdf16d43544b7	-	genus	Acinetobacter	genus	Acinetobacter	-	-	-
feed_area_O_filtered_contigs:AC470	3	16319	0.395919	9fbe3f093a2e3207f069fbe8cb9b7378	rep_cluster_731	002182__CP018327	MOBT	CP033373_00087	-	-	-	-	mobilizable	NC_006377	0.0501998	Lactobacillus plantarum WCFS1	AC470	-	family	Lactobacillaceae	family	Lactobacillaceae	-	-	-
feed_area_O_filtered_contigs:AC935	136	366974	0.383452	cbc5387a6e9b6ecbaee6ed462e02553e	rep_cluster_2359	CP033522_00010	MOBC	CP010351_00397	-	-	-	-	mobilizable	CP010351	0.0335842	Acinetobacter johnsonii XBB1	AC935	-	genus	Acinetobacter	genus	Acinetobacter	-	-	-
feed_area_O_filtered_contigs:novel_6a0f6f6048abbd6ab2b5cb9c0efaa193	13	37324	0.349668	6a0f6f6048abbd6ab2b5cb9c0efaa193	rep_cluster_556	AL592102	-	-	-	-	-	-	non-mobilizable	NC_003383	0.0887833	Listeria innocua Clip11262	novel_6a0f6f6048abbd6ab2b5cb9c0efaa193	-	class	Bacilli	class	Bacilli	-	-	-
feed_area_O_filtered_contigs:AC454	29	57982	0.404263	7986cb486d18e38b591bf3ce5b8867e2	rep_cluster_1465	000804__CP002223	MOBQ,MOBQ	CP035574_00081,CP031177_00018	MPF_T	NC_011839_00038	-	-	conjugative	CP021933	0.0455159	Lactobacillus plantarum	AC454	-	family	Lactobacillaceae	family	Lactobacillaceae	-	-	-
feed_area_O_filtered_contigs:AC971	31	79530	0.391928	35736534791b0810ef68ebc9ae226bad	-	-	-	-	-	-	-	-	non-mobilizable	CP026416	0.0461689	Acinetobacter sp. ACNIH2	AC971	-	genus	Acinetobacter	genus	Acinetobacter	-	-	-
feed_area_O_filtered_contigs:novel_90cd69268dc300972c80d94b1b5301a6	6	19574	0.572085	90cd69268dc300972c80d94b1b5301a6	rep_cluster_1730	001147__KY498026_00007	-	-	-	-	-	-	non-mobilizable	KP099552	0.0893096	Enterobacter cloacae	novel_90cd69268dc300972c80d94b1b5301a6	-	genus	Pseudomonas	genus	Pseudomonas	-	-	-
feed_area_O_filtered_contigs:AB135	5	17480	0.434611	f18db3e304fafe044afb2988241b87d0	-	-	-	-	-	-	-	-	non-mobilizable	CP042414	0.0388388	Leuconostoc citreum	AB135	-	genus	Leuconostoc	genus	Leuconostoc	-	-	-
feed_area_O_filtered_contigs:AA916	13	46086	0.410342	6cdcde40629ab7b50b07cf2fb334168a	-	-	-	-	-	-	-	-	non-mobilizable	CP031004	0.0565317	Lactobacillus curvatus	AA916	-	genus	Latilactobacillus	genus	Latilactobacillus	-	-	-
feed_area_O_filtered_contigs:AH109	31	81752	0.449543	cdadcd591990946e13d87931902474ef	-	-	-	-	-	-	-	-	non-mobilizable	CP017371	0.0321972	Lactobacillus plantarum	AH109	-	genus	Lactiplantibacillus	genus	Lactiplantibacillus	-	-	-
feed_area_O_filtered_contigs:AB795	28	81620	0.411688	8ac0a665c66ff6b8eca69dc41b9ee803	-	-	MOBP	NC_021527_00025	-	-	-	-	mobilizable	CP015858	0.0363341	Lactobacillus plantarum	AB795	-	genus	Lactiplantibacillus	genus	Lactiplantibacillus	-	-	-
feed_area_O_filtered_contigs:AG972	2	12226	0.377556	84257f988916fd45338693985e422d51	-	-	-	-	-	-	-	-	non-mobilizable	CP007126	0.0209501	Lactobacillus paracasei N1115	AG972	AR028	genus	Lacticaseibacillus	genus	Lacticaseibacillus	-	-	-
feed_area_O_filtered_contigs:novel_80ac5e4957d58635c0e6e06fbaabe7fc	94	231461	0.417241	80ac5e4957d58635c0e6e06fbaabe7fc	-	-	MOBP	NZ_AEOY01000096_00007	-	-	-	-	mobilizable	CP015616	0.0668569	Acinetobacter schindleri	novel_80ac5e4957d58635c0e6e06fbaabe7fc	-	genus	Acinetobacter	genus	Acinetobacter	-	-	-
feed_area_O_filtered_contigs:AC958	7	25421	0.358444	ff80f56a7dd9957ae0b29bb57d69bbe3	-	-	-	-	-	-	-	-	non-mobilizable	CP026423	0.0496454	Acinetobacter sp. ACNIH1	AC958	-	genus	Acinetobacter	genus	Acinetobacter	-	-	-
feed_area_O_filtered_contigs:AA080	26	69610	0.366513	aa8a6e8c95fa30c5dcde254b499d705d	-	-	MOBP,MOBQ	NZ_AEOY01000096_00007,CP033551_00205	MPF_T	NC_019268_00026,NC_019268_00030,NC_019268_00038,NC_019268_00037,NC_019268_00036,NC_019268_00037,NC_019268_00038,NC_019268_00030,NC_019268_00038,NC_019268_00036	-	-	conjugative	CP033119	0.0331502	Acinetobacter wuhouensis	AA080	-	genus	Acinetobacter	genus	Acinetobacter	-	-	-
feed_area_O_filtered_contigs:AB867	13	44966	0.296869	65a8b9a1afedc925c4454dd75081c2f7	rep_cluster_2442	AP008935	-	-	-	-	-	-	non-mobilizable	HE616681	0.0174175	Staphylococcus saprophyticus subsp. saprophyticus	AB867	AK826	genus	Staphylococcus	genus	Staphylococcus	-	-	-
feed_area_O_filtered_contigs:AC728	46	93478	0.373286	4f2dd5519abe836594ef5f157883843c	-	-	MOBT	CP040905_00050	-	-	-	-	mobilizable	CP027401	0.0581372	Enterococcus faecium	AC728	-	order	Lactobacillales	order	Lactobacillales	-	-	-
feed_area_O_filtered_contigs:AC004	12	30910	0.430184	d33488333bdc6ef22e039aeef8da6488	-	-	MOBQ,MOBQ	NC_017017_00001,CP035574_00081	-	-	-	-	mobilizable	CP035176	0.047688	Lactobacillus plantarum	AC004	-	family	Lactobacillaceae	family	Lactobacillaceae	-	-	-
feed_area_O_filtered_contigs:AB308	10	23841	0.401493	df7b308b10806c8a212585bc0d63c8b5	-	-	-	-	-	-	-	-	non-mobilizable	CP017356	0.037311	Lactobacillus plantarum	AB308	-	genus	Lactiplantibacillus	genus	Lactiplantibacillus	-	-	-
feed_area_O_filtered_contigs:AE459	53	131388	0.455361	47ff9b6db4a99c75334a8882d6ec44e0	-	-	-	-	-	-	-	-	non-mobilizable	CP041325	0.0455159	Planomicrobium glaciei	AE459	-	genus	Planococcus	genus	Planococcus	-	-	-
feed_area_O_filtered_contigs:AF187	26	76785	0.626073	c9ebc1dbf58e2fb3814249e1fd69d965	-	-	-	-	-	-	-	-	non-mobilizable	CP007792	0.0586096	Corynebacterium marinum DSM 44953	AF187	-	genus	Corynebacterium	genus	Corynebacterium	-	-	-
feed_area_O_filtered_contigs:AB146	41	103304	0.357305	212e38019131cad1156856d0e3dd6ec9	rep_cluster_1503,rep_cluster_1992	000845__DQ489740,001432__CP003102	MOBT,MOBT	CP003102_00032,CP042405_00025	-	-	-	-	mobilizable	CP042375	0.0341361	Leuconostoc carnosum	AB146	-	genus	Leuconostoc	genus	Leuconostoc	-	-	-
feed_area_O_filtered_contigs:AD323	10	30365	0.364795	25d16547d20ba87d4ad2f8a6727c2752	-	-	MOBV	NC_010467_00021	-	-	-	-	mobilizable	CP042415	0.0412845	Leuconostoc citreum	AD323	-	genus	Leuconostoc	genus	Leuconostoc	-	-	-
feed_area_O_filtered_contigs:AE880	8	16612	0.401276	1aad7f0a4cf200454ac76f628cde9331	-	-	-	-	-	-	-	-	non-mobilizable	CP041195	0.0338037	Weissella cibaria	AE880	-	genus	Weissella	genus	Weissella	-	-	-
feed_area_O_filtered_contigs:AD418	8	23109	0.390324	0668e4076abbb85e60d473ff6a4aa8c3	-	-	MOBV,MOBV	NC_016820_00021,NC_016821_00017	-	-	-	-	mobilizable	NC_010466	0.0405854	Leuconostoc citreum KM20	AD418	-	order	Lactobacillales	order	Lactobacillales	-	-	-
feed_area_O_filtered_contigs:AA917	13	37841	0.393171	6425686384fee6f77c6aca6fb28c2139	rep_cluster_707	002181__CP016800	-	-	-	-	-	-	non-mobilizable	CP025204	0.0465005	Lactobacillus sakei	AA917	-	family	Lactobacillaceae	family	Lactobacillaceae	-	-	-
feed_area_O_filtered_contigs:AA461	53	108574	0.35118	39a8fb6c678226b2eb08b01024b49f78	-	-	-	-	MPF_T	NC_022603_00006,NC_022602_00012	-	-	non-mobilizable	NC_022603	0.0460045	Carnobacterium inhibens subsp. gilichinskyi	AA461	-	genus	Carnobacterium	genus	Carnobacterium	-	-	-
feed_area_O_filtered_contigs:novel_1b6fece9a3778fcbc5b120be2d08dc08	4	14246	0.342412	1b6fece9a3778fcbc5b120be2d08dc08	rep_cluster_1953	001398__CP012010	-	-	-	-	-	-	non-mobilizable	NC_014131	0.0690061	Leuconostoc kimchii IMSNU 11154	novel_1b6fece9a3778fcbc5b120be2d08dc08	-	genus	Leuconostoc	genus	Leuconostoc	-	-	-
feed_area_O_filtered_contigs:AB913	2	8897	0.412049	9373347e80f95a20fda92486b229e286	-	-	-	-	-	-	-	-	non-mobilizable	CP020807	0.0203459	Lactobacillus sakei	AB913	AK889	genus	Latilactobacillus	genus	Latilactobacillus	-	-	-
feed_area_O_filtered_contigs:AC190	20	46982	0.383125	2fc167e2a4a95c7ae40bac68bc2fa674	rep_cluster_707,rep_cluster_707,rep_cluster_731	002177__CP014900,002174__CP006038_00005,002182__CP018327	MOBQ,MOBQ	CP017358_00012,CP006036_00001	-	-	-	-	mobilizable	CP027195	0.0352724	Lactobacillus sp. CBA3606	AC190	-	family	Lactobacillaceae	family	Lactobacillaceae	-	-	-
feed_area_O_filtered_contigs:AB705	3	11040	0.403623	84cde965f6268a07ea51aa63e80fff46	-	-	MOBP,MOBP	LN873256_00002,AF003958_00007	-	-	-	-	mobilizable	LN873256	0.0284967	Acinetobacter lwoffii	AB705	-	genus	Acinetobacter	genus	Acinetobacter	-	-	-
feed_area_O_filtered_contigs:AA484	6	16291	0.389602	da2437c029c2bf1f963b53cedd73f7e0	rep_cluster_750	002228__CP018330	MOBQ	NC_006529_00001	-	-	-	-	mobilizable	CP018330	0.0496454	Lactobacillus plantarum subsp. plantarum	AA484	-	family	Lactobacillaceae	family	Lactobacillaceae	-	-	-
feed_area_O_filtered_contigs:AE822	3	15891	0.357246	142cf418278e5a63159f7b2e88cba7e3	-	-	-	-	-	-	-	-	non-mobilizable	JF834910	0.0374354	Staphylococcus saprophyticus	AE822	-	genus	Staphylococcus	genus	Staphylococcus	-	-	-
feed_area_O_filtered_contigs:AC560	12	29622	0.383668	5a37fca17feb1889cb3f76b22cf38013	-	-	-	-	-	-	-	-	non-mobilizable	LT996085	0.0434809	Lactobacillus acidipiscis	AC560	-	genus	Ligilactobacillus	genus	Ligilactobacillus	-	-	-
feed_area_O_filtered_contigs:AE562	10	32076	0.685248	c6c34106ab349ae38b3a34d7752a58b6	-	-	-	-	-	-	-	-	non-mobilizable	CP022317	0.041003	Brachybacterium sp. VR2415	AE562	-	genus	Brachybacterium	genus	Brachybacterium	-	-	-
feed_area_O_filtered_contigs:novel_5474d2977f3459fa4f499c277da6be4c	1	7209	0.491746	5474d2977f3459fa4f499c277da6be4c	ColRNAI_rep_cluster_1987,rep_cluster_2335	CP041116_00002,KJ541069_00010	MOBP	NC_013090_00004	-	-	MOB_unknown	CP016722	mobilizable	NC_019110	0.0774628	Salmonella enterica subsp. enterica serovar Typhimurium	novel_5474d2977f3459fa4f499c277da6be4c	-	multi-phylla	Actinomycetota,Pseudomonadota	multi-phylla	Actinomycetota,Pseudomonadota	-	-	-
feed_area_O_filtered_contigs:AC963	113	255591	0.402608	22047cb7aff01e3ea5ed42446e799dc4	rep_cluster_1282,rep_cluster_1656,rep_cluster_2314	000599__KX426232_00098,001057__CP015616_00173,CP033538_00006	MOBP,MOBQ,MOBQ	NZ_AEOY01000096_00007,LN865144_00010,CP032102_00178	-	-	-	-	mobilizable	CP032102	0.0412845	Acinetobacter lwoffii	AC963	-	genus	Acinetobacter	genus	Acinetobacter	-	-	-
feed_area_O_filtered_contigs:AB121	12	30129	0.395466	9f598c6d268c5f3631721615f10ec1eb	rep_cluster_1229,rep_cluster_1948,rep_cluster_589	000525__CP006247_00002,001392__CP005947_00006,001999__NC_014133_00015	MOBP,MOBV	NC_021227_00007,NC_010469_00004	-	-	-	-	mobilizable	CP020461	0.0387085	Lactobacillus sakei	AB121	-	order	Lactobacillales	order	Lactobacillales	-	-	-
feed_area_O_filtered_contigs:AG634	11	31880	0.33579	414e01b2154ebe43c86b075feb14629c	rep_cluster_1608	000991__CP006814	MOBP	CP006814_00011	-	-	-	-	mobilizable	NC_022607	0.0295179	Carnobacterium inhibens subsp. gilichinskyi	AG634	-	genus	Carnobacterium	genus	Carnobacterium	-	-	-
feed_area_O_filtered_contigs:AD710	2	9268	0.35369	bec9a2320f59a8fd0b721d5354fc39aa	rep_cluster_554	001939__AJ550509_00002	-	-	-	-	-	-	non-mobilizable	CP016742	0.0433296	Lactococcus lactis subsp. cremoris	AD710	-	order	Lactobacillales	order	Lactobacillales	-	-	-
feed_area_O_filtered_contigs:AF620	21	40916	0.418907	a2168826f0e03ea5aeb887383807b96b	-	-	-	-	-	-	-	-	non-mobilizable	CP024415	0.0403101	Lactobacillus plantarum	AF620	-	genus	Lactiplantibacillus	genus	Lactiplantibacillus	-	-	-
feed_area_O_filtered_contigs:AB136	19	62856	0.342609	1ecfc111efe43be42d1cb4797db34e99	rep_cluster_1510	000854__NC_016820_00014	-	-	-	-	-	-	non-mobilizable	AP017937	0.0313762	Leuconostoc mesenteroides	AB136	-	genus	Leuconostoc	genus	Leuconostoc	-	-	-
feed_area_O_filtered_contigs:AC088	46	86391	0.532822	2b86f213359f586abfd38bd180d70f7b	rep_cluster_1138	000416__LN907829_00022	-	-	MPF_G	NC_018999_00045,NC_014304_00062,NC_014304_00062,NC_014304_00040,NC_014304_00046	-	-	non-mobilizable	LN907829	0.0483865	Erwinia gerundensis	AC088	-	genus	Duffyella	genus	Duffyella	-	-	-
feed_area_O_filtered_contigs:AE640	19	38434	0.590857	8d2ed48c8eba78f1c66c222d85b7b494	-	-	MOBP	NC_014549_00032	-	-	-	-	mobilizable	NC_014549	0.0471738	Glutamicibacter arilaitensis Re117	AE640	-	genus	Glutamicibacter	genus	Glutamicibacter	-	-	-
feed_area_O_filtered_contigs:novel_fca119a3d63284258d52ded55bfeda8e	10	22520	0.37944	fca119a3d63284258d52ded55bfeda8e	rep_cluster_172,rep_cluster_707	001134__CP003145_00001,002180__CP003141_00004	MOBQ	CP031177_00018	-	-	-	-	mobilizable	CP012278	0.0755413	Pediococcus damnosus	novel_fca119a3d63284258d52ded55bfeda8e	-	family	Lactobacillaceae	family	Lactobacillaceae	-	-	-
feed_area_O_filtered_contigs:novel_6132640da005495bfa8eabece763a887	18	41349	0.391424	6132640da005495bfa8eabece763a887	-	-	MOBP	NC_008498_00010	-	-	-	-	mobilizable	CP032655	0.0755413	Lactobacillus pentosus	novel_6132640da005495bfa8eabece763a887	-	family	Lactobacillaceae	family	Lactobacillaceae	-	-	-
feed_area_O_filtered_contigs:AA907	8	20897	0.403503	cd123181b323da7fd56a9c4daef30576	-	-	-	-	-	-	-	-	non-mobilizable	CP032753	0.0389696	Lactobacillus plantarum subsp. argentoratensis	AA907	-	genus	Lactiplantibacillus	genus	Lactiplantibacillus	-	-	-
feed_area_O_filtered_contigs:novel_255ca9302a83c305bd453d421616bfdf	6	13818	0.349472	255ca9302a83c305bd453d421616bfdf	rep_cluster_1364	000682__CU468232_00001	-	-	-	-	-	-	non-mobilizable	CP033752	0.0662649	Acinetobacter baumannii	novel_255ca9302a83c305bd453d421616bfdf	-	genus	Acinetobacter	genus	Acinetobacter	-	-	-
feed_area_O_filtered_contigs:AA480	4	17004	0.418725	23b62f9090ff2ea0097f138363e56a7c	rep_cluster_1567	000940__CP021472	-	-	-	-	-	-	non-mobilizable	CP032933	0.0230782	Lactobacillus brevis	AA480	AI630	family	Lactobacillaceae	family	Lactobacillaceae	-	-	-
feed_area_O_filtered_contigs:AB483	1	6130	0.324959	143608c5b8acfaf3c77f56e17bbe82f2	-	-	-	-	-	-	-	-	non-mobilizable	CP015969	0.0325113	Lactobacillus plantarum	AB483	-	family	Lactobacillaceae	family	Lactobacillaceae	-	-	-
feed_area_O_filtered_contigs:novel_0179b38c3ac4d37396083822b728bc45	22	52169	0.392091	0179b38c3ac4d37396083822b728bc45	Inc18,rep_cluster_589	AB290882,002001__NC_022603	MOBV	NC_010467_00021	-	-	-	-	mobilizable	CP035221	0.0955937	Enterococcus faecium	novel_0179b38c3ac4d37396083822b728bc45	-	order	Lactobacillales	order	Lactobacillales	-	-	-
feed_area_O_filtered_contigs:AA483	3	10117	0.415143	92ff32c8c0cc4d3bf1e542d257ce5c94	-	-	-	-	-	-	-	-	non-mobilizable	CP006037	0.0579033	Lactobacillus plantarum 16	AA483	-	genus	Lactiplantibacillus	genus	Lactiplantibacillus	-	-	-
feed_area_O_filtered_contigs:AB124	1	5989	0.330439	0c8c8e900b5fcff7a79b86196bd80be0	-	-	-	-	-	-	-	-	non-mobilizable	CP033891	0.0430292	Lactobacillus plantarum	AB124	-	genus	Lactiplantibacillus	genus	Lactiplantibacillus	-	-	-
feed_area_O_filtered_contigs:AB335	6	14338	0.351932	b303fc4fe4626346cb141e06f28816de	rep_cluster_1175,rep_cluster_1261	000457__KX426230_00013,000573__KJ616406_00008	-	-	-	-	-	-	non-mobilizable	CP026413	0.0574401	Acinetobacter sp. ACNIH2	AB335	-	genus	Acinetobacter	genus	Acinetobacter	-	-	-
feed_area_O_filtered_contigs:AB377	5	19894	0.379712	8d48598c22cafca582e94fa00dd5c5b7	-	-	-	-	-	-	-	-	non-mobilizable	CP017409	0.052117	Lactobacillus plantarum	AB377	-	genus	Lactiplantibacillus	genus	Lactiplantibacillus	-	-	-
feed_area_O_filtered_contigs:novel_750dabf89ef7addfe7b1c978ecf1fe15	3	8240	0.372937	750dabf89ef7addfe7b1c978ecf1fe15	-	-	MOBQ	NZ_AFDA02000010_00002	-	-	-	-	mobilizable	CP032108	0.0637124	Acinetobacter lwoffii	novel_750dabf89ef7addfe7b1c978ecf1fe15	-	genus	Acinetobacter	genus	Acinetobacter	-	-	-
feed_area_O_filtered_contigs:AG072	1	5819	0.545798	14c26f4075e10d61ed1478e547f644ba	-	-	MOBP	CP012751_00006	-	-	-	-	mobilizable	NC_014548	0.0392331	Glutamicibacter arilaitensis Re117	AG072	-	genus	Glutamicibacter	genus	Glutamicibacter	-	-	-
feed_area_O_filtered_contigs:AC961	13	31537	0.372737	ca2dbc6614c3fe38126d0599411bb1e4	rep_cluster_1072	000321__KX528687_00080	-	-	-	-	-	-	non-mobilizable	CP038023	0.059819	Acinetobacter radioresistens	AC961	-	genus	Acinetobacter	genus	Acinetobacter	-	-	-
feed_area_O_filtered_contigs:AF020	4	11936	0.365114	b3f14cbacfc686e98f2c5d3cd904a414	-	-	-	-	-	-	-	-	non-mobilizable	CP015861	0.0444041	Lactobacillus plantarum	AF020	-	genus	Lactiplantibacillus	genus	Lactiplantibacillus	-	-	-
feed_area_O_filtered_contigs:AE096	26	52938	0.338037	ee5bd040ae850f908f0d9d9e70048378	-	-	MOBQ,MOBQ	NZ_AVAB01000112_00007,CP035574_00081	-	-	-	-	mobilizable	CP035749	0.052117	Leuconostoc mesenteroides	AE096	-	family	Lactobacillaceae	family	Lactobacillaceae	-	-	-
feed_area_O_filtered_contigs:AA688	2	6455	0.339892	7f8f768bd16ad78ff1869c0137e4235f	rep_cluster_1229	000525__CP006247_00002	-	-	-	-	-	-	non-mobilizable	CP029968	0.0374354	Lactobacillus curvatus	AA688	-	family	Lactobacillaceae	family	Lactobacillaceae	-	-	-
feed_area_O_filtered_contigs:AG482	5	13901	0.379037	40cc72c0d08ad86e2461ab74bf55ec03	-	-	-	-	-	-	-	-	non-mobilizable	CP032118	0.0447178	Acinetobacter lwoffii	AG482	-	genus	Acinetobacter	genus	Acinetobacter	-	-	-
feed_area_O_filtered_contigs:AD289	2	7956	0.326797	cff5da75a3f12ed7bf16b9a675a60224	-	-	-	-	-	-	MOBP	NC_012006	mobilizable	NC_017484	0.056983	Lactococcus lactis subsp. lactis CV56	AD289	-	genus	Lactococcus	genus	Lactococcus	-	-	-
feed_area_O_filtered_contigs:AD132	14	33301	0.415453	ad0965c3d8b058f7bbb372b2ce7dc65c	rep_cluster_1607	000990__NC_021225	-	-	-	-	-	-	non-mobilizable	CP017407	0.0378117	Lactobacillus plantarum	AD132	-	genus	Lactiplantibacillus	genus	Lactiplantibacillus	-	-	-
feed_area_O_filtered_contigs:AB201	7	17224	0.368207	6807dfbe6f6604d21ef2ae8e49e48aa0	-	-	-	-	-	-	-	-	non-mobilizable	CP035273	0.0590885	Leuconostoc mesenteroides	AB201	-	genus	Leuconostoc	genus	Leuconostoc	-	-	-
feed_area_O_filtered_contigs:AF898	26	46923	0.387486	ac108bc4f6dc33bcb89b421cd0c9ec5d	rep_cluster_1403	000746__JQ245703_00001	-	-	-	-	-	-	non-mobilizable	CP000324	0.0450347	Psychrobacter cryohalolentis K5	AF898	-	class	Gammaproteobacteria	class	Gammaproteobacteria	-	-	-
feed_area_O_filtered_contigs:AF185	8	14712	0.520799	fcc66e49338c31a8db900372214cc3da	-	-	-	-	-	-	-	-	non-mobilizable	DQ390457	0.0392331	Corynebacterium sp. L2-79-05	AF185	-	genus	Corynebacterium	genus	Corynebacterium	-	-	-
feed_area_O_filtered_contigs:AF872	6	17276	0.3627	67510899dc6340857e8745b35514c5b6	rep_cluster_1175	000457__KX426230_00013	MOBQ	KX426230_00011	-	-	-	-	mobilizable	KX426230	0.0199514	Acinetobacter lwoffii	AF872	AP877	genus	Acinetobacter	genus	Acinetobacter	-	-	-
feed_area_O_filtered_contigs:AF633	1	4822	0.421402	16d0262939cdbd2296fe2a60691d607e	-	-	-	-	-	-	-	-	non-mobilizable	KJ868092	0.0199514	Lactobacillus pentosus	AF633	AP613	genus	Lactiplantibacillus	genus	Lactiplantibacillus	-	-	-
feed_area_O_filtered_contigs:novel_1accc4754890815a3d25a04a67d4ba86	8	18866	0.336637	1accc4754890815a3d25a04a67d4ba86	rep_cluster_589,rep_cluster_589,rep_cluster_589	001999__NC_014133_00015,002009__CP018764_00014,002000__NC_016828_00016	-	-	-	-	-	-	non-mobilizable	CP042401	0.0766828	Weissella hellenica	novel_1accc4754890815a3d25a04a67d4ba86	-	order	Lactobacillales	order	Lactobacillales	-	-	-
feed_area_O_filtered_contigs:AA686	7	16360	0.399205	3524882ed7daf8cb5762c99afbd0085b	rep_cluster_1267	000581__CP011953_00002	-	-	-	-	-	-	non-mobilizable	CP020808	0.0439391	Lactobacillus sakei	AA686	-	family	Lactobacillaceae	family	Lactobacillaceae	-	-	-
feed_area_O_filtered_contigs:AC158	9	15692	0.3721	785631c8510a015f99018f4312347175	rep_cluster_1364,rep_cluster_1364	000682__CU468232_00001,000684__NC_013506_00012	MOBQ	CP038011_00018	-	-	-	-	mobilizable	CP038011	0.0451943	Acinetobacter haemolyticus	AC158	-	genus	Acinetobacter	genus	Acinetobacter	-	-	-
feed_area_O_filtered_contigs:AD173	8	16125	0.355721	96c2851abcbde65bdc19bbc078d8125f	rep_cluster_1041	000286__CP019145	-	-	-	-	-	-	non-mobilizable	CP019145	0.0581372	Acinetobacter lwoffii	AD173	-	genus	Acinetobacter	genus	Acinetobacter	-	-	-
feed_area_O_filtered_contigs:AE289	2	6148	0.453643	b11cd6a0ad43f70281e7c886bd38be60	-	-	-	-	-	-	-	-	non-mobilizable	CP032462	0.0533217	Lactobacillus plantarum	AE289	-	genus	Lactiplantibacillus	genus	Lactiplantibacillus	-	-	-
feed_area_O_filtered_contigs:AA462	19	31912	0.319786	c82ab43a8f8f86bbba832d88ad3a0547	rep_cluster_1498	000835__CP002564	-	-	-	-	-	-	non-mobilizable	CP006815	0.0371871	Carnobacterium inhibens subsp. gilichinskyi	AA462	-	genus	Carnobacterium	genus	Carnobacterium	-	-	-
feed_area_O_filtered_contigs:novel_f968927042e1add5be55bee5088f6324	12	22416	0.367461	f968927042e1add5be55bee5088f6324	-	-	MOBP,MOBP	CP014333_00023,CP014333_00030	-	-	-	-	mobilizable	CP042400	0.0683793	Weissella hellenica	novel_f968927042e1add5be55bee5088f6324	-	family	Lactobacillaceae	family	Lactobacillaceae	-	-	-
feed_area_O_filtered_contigs:AB337	2	6487	0.348543	031621ac5d7cf1c109bea496d9b52abd	-	-	-	-	-	-	-	-	non-mobilizable	CP018678	0.0595738	Acinetobacter baumannii	AB337	-	genus	Acinetobacter	genus	Acinetobacter	-	-	-
feed_area_O_filtered_contigs:AB604	8	16218	0.361327	1474989a608c98737de6c736ccc39be2	-	-	-	-	-	-	-	-	non-mobilizable	CP014921	0.0399018	Lactobacillus paracollinoides	AB604	-	family	Lactobacillaceae	family	Lactobacillaceae	-	-	-
feed_area_O_filtered_contigs:AD271	7	14695	0.374753	be290387a2ed28ed475dfffbd6992b1f	rep_cluster_1741	001160__CP006813_00002	MOBP,MOBP	NC_022601_00001,NC_020451_00033	-	-	-	-	mobilizable	NC_022601	0.0519203	Carnobacterium inhibens subsp. gilichinskyi	AD271	-	multi-phylla	Bacillota,Pseudomonadota	multi-phylla	Bacillota,Pseudomonadota	-	-	-
feed_area_O_filtered_contigs:AC932	3	9181	0.361834	74b598ac20446dc70be924b3b94c6233	-	-	-	-	-	-	-	-	non-mobilizable	CP015248	0.0440934	Leuconostoc suionicum	AC932	-	genus	Leuconostoc	genus	Leuconostoc	-	-	-
feed_area_O_filtered_contigs:novel_f53e1d986280f231042b16150d08812d	1	4110	0.388078	f53e1d986280f231042b16150d08812d	Inc11,rep_cluster_1402	000042__NC_011798_00002,000741__KJ868090_00001	-	-	-	-	-	-	non-mobilizable	KJ868090	0.045678	Lactobacillus pentosus	novel_f53e1d986280f231042b16150d08812d	-	-	-	-	-	-	-	-
feed_area_O_filtered_contigs:AC168	4	7973	0.3705	e148924dc61eb4c9d389d96f2236d4d8	Inc11,Inc11	000037__LM651913_00001,EU185047	MOBV,MOBV	NC_019353_00003,NC_019900_00006	-	-	-	-	mobilizable	CP001757	0.0581372	Leuconostoc kimchii IMSNU 11154	AC168	-	multi-phylla	Bacillota,Campylobacterota,Pseudomonadota	multi-phylla	Bacillota,Campylobacterota,Pseudomonadota	-	-	-
feed_area_O_filtered_contigs:novel_4c80f434ea134dc5a7b6a4472fd008d3	1	4051	0.40311	4c80f434ea134dc5a7b6a4472fd008d3	-	-	MOBP	CP014333_00023	-	-	-	-	mobilizable	CP031184	0.0563082	Lactobacillus brevis	novel_4c80f434ea134dc5a7b6a4472fd008d3	-	family	Lactobacillaceae	family	Lactobacillaceae	-	-	-
feed_area_O_filtered_contigs:AB300	5	12722	0.37164	c182fcf310d45d30ce5f9c8d95f17e47	-	-	-	-	-	-	-	-	non-mobilizable	CP042372	0.0450347	Lactobacillus malefermentans	AB300	-	genus	Secundilactobacillus	genus	Secundilactobacillus	-	-	-
feed_area_O_filtered_contigs:AB868	17	34765	0.30361	7935252fa9b3c8bd68448216db60b35e	rep_cluster_1017	000261__GQ900456	-	-	-	-	-	-	non-mobilizable	CP017467	0.0545702	Staphylococcus nepalensis	AB868	-	class	Bacilli	class	Bacilli	-	-	-
feed_area_O_filtered_contigs:novel_d73d6ca3cfcc30466a21f0554904bf22	5	11525	0.405119	d73d6ca3cfcc30466a21f0554904bf22	rep_cluster_1650	001049__CP014333_00031	-	-	-	-	-	-	non-mobilizable	CP014333	0.0605648	Weissella jogaejeotgali	novel_d73d6ca3cfcc30466a21f0554904bf22	-	genus	Weissella	genus	Weissella	-	-	-
feed_area_O_filtered_contigs:AC460	4	10810	0.419426	ba6a7e79f7b803e248df3de976603b63	-	-	-	-	-	-	-	-	non-mobilizable	CP017699	0.0519203	Lactobacillus coryniformis subsp. torquens DSM 20004 = KCTC 3535	AC460	-	genus	Loigolactobacillus	genus	Loigolactobacillus	-	-	-
feed_area_O_filtered_contigs:novel_d251e83b262645b8fd308a8b938ce923	26	46332	0.428883	d251e83b262645b8fd308a8b938ce923	rep_cluster_1127	000404__NC_021668_00018	-	-	-	-	-	-	non-mobilizable	CP006266	0.0834041	Psychrobacter sp. G	novel_d251e83b262645b8fd308a8b938ce923	-	genus	Psychrobacter	genus	Psychrobacter	-	-	-
feed_area_O_filtered_contigs:novel_f33dbb534de67e6484efb2fade4b92cb	1	3946	0.283071	f33dbb534de67e6484efb2fade4b92cb	rep_cluster_1230	000529__NC_007768_00001	-	-	-	-	-	-	non-mobilizable	CP014694	0.0893096	Staphylococcus aureus subsp. aureus	novel_f33dbb534de67e6484efb2fade4b92cb	-	family	Staphylococcaceae	family	Staphylococcaceae	-	-	-
feed_area_O_filtered_contigs:AA367	5	12629	0.321403	d8ee7893f94ca11f44a5e0e6f0124044	rep_cluster_1118,rep_cluster_1118,rep_cluster_1118	000390__NC_002096_00001,U35036,GQ900460	MOBP	NC_013306_00004	-	-	MOBP	NC_025141	mobilizable	AY355285	0.0554283	Staphylococcus aureus	AA367	-	multi-phylla	Bacillota,Bacteroidota,Pseudomonadota	multi-phylla	Bacillota,Bacteroidota,Pseudomonadota	-	-	-
feed_area_O_filtered_contigs:AF706	3	6988	0.382227	541bd7ea5528e1f80dd28c9b7295fbba	rep_cluster_689,rep_cluster_689	002153__AB370335_00002,002155__NC_001370_00001	MOBV	NC_016034_00003	-	-	-	-	mobilizable	NC_010242	0.0278663	Lactobacillus casei	AF706	-	family	Lactobacillaceae	family	Lactobacillaceae	-	-	-
feed_area_O_filtered_contigs:novel_975493637ab09f7eb960eeb0082b674f	4	9664	0.400559	975493637ab09f7eb960eeb0082b674f	-	-	MOBQ	NC_013506_00013	-	-	-	-	mobilizable	CP016899	0.0862491	Acinetobacter soli	novel_975493637ab09f7eb960eeb0082b674f	-	genus	Acinetobacter	genus	Acinetobacter	-	-	-
feed_area_O_filtered_contigs:AB203	1	3868	0.316443	2a94aec4b1478e95a7513e96fd1737ec	-	-	-	-	-	-	-	-	non-mobilizable	AJ493278	0.043179	Leuconostoc citreum	AB203	-	genus	Leuconostoc	genus	Leuconostoc	-	-	-
feed_area_O_filtered_contigs:novel_855b88a7c02a9702fa79c2c727c7c007	5	9957	0.413679	855b88a7c02a9702fa79c2c727c7c007	-	-	MOBV	CP021969_00036	-	-	-	-	mobilizable	CP001755	0.0790711	Leuconostoc kimchii IMSNU 11154	novel_855b88a7c02a9702fa79c2c727c7c007	-	genus	Leuconostoc	genus	Leuconostoc	-	-	-
feed_area_O_filtered_contigs:AE840	7	14160	0.36709	b093511c1dce69716d5db54cb1229e6c	rep_cluster_1265	000580__CP019151_00005	MOBQ	CP032110_00003	-	-	-	-	mobilizable	CP019151	0.054149	Acinetobacter lwoffii	AE840	-	genus	Acinetobacter	genus	Acinetobacter	-	-	-
feed_area_O_filtered_contigs:novel_2d8883a8d69887a8a5caed857f50f84e	34	64840	0.415531	2d8883a8d69887a8a5caed857f50f84e	rep_cluster_1207	000497__CP012534_00001	-	-	-	-	-	-	non-mobilizable	CP012534	0.0618432	Psychrobacter sp. P11G5	novel_2d8883a8d69887a8a5caed857f50f84e	-	genus	Psychrobacter	genus	Psychrobacter	-	-	-
feed_area_O_filtered_contigs:AD175	10	20565	0.349818	81295595ef00e340ceb147e0f05467ec	rep_cluster_2314	CP033538_00006	MOBQ	CP031711_00011	-	-	-	-	mobilizable	CP032287	0.0437856	Acinetobacter lwoffii	AD175	-	genus	Acinetobacter	genus	Acinetobacter	-	-	-
feed_area_O_filtered_contigs:novel_78b9452334c4ba054ec6dad132df1004	2	4905	0.525178	78b9452334c4ba054ec6dad132df1004	rep_cluster_2358,rep_cluster_2373	CP000974_00005,LT985313_00005	-	-	-	-	-	-	non-mobilizable	CP045781	0.0774628	Cronobacter sakazakii	novel_78b9452334c4ba054ec6dad132df1004	-	-	-	-	-	-	-	-
feed_area_O_filtered_contigs:AF707	1	3716	0.375404	8853c833e3e80df725e88aed2c7cc41d	rep_cluster_2298	CP013162_00002	-	-	-	-	-	-	non-mobilizable	CP013162	0.0172424	Lactobacillus plantarum	AF707	AP696	genus	Lactiplantibacillus	genus	Lactiplantibacillus	-	-	-
feed_area_O_filtered_contigs:novel_f2acf2f9b3d32d65f0dfce017bd5eca4	7	16326	0.401874	f2acf2f9b3d32d65f0dfce017bd5eca4	rep_cluster_1258	000570__CP012530_00001	-	-	-	-	-	-	non-mobilizable	CP012530	0.0719629	Psychrobacter sp. P2G3	novel_f2acf2f9b3d32d65f0dfce017bd5eca4	-	genus	Psychrobacter	genus	Psychrobacter	-	-	-
feed_area_O_filtered_contigs:novel_1e6aa266a80f7af6564ec05d66db1c82	7	14923	0.343363	1e6aa266a80f7af6564ec05d66db1c82	rep_cluster_282,rep_cluster_282	001558__HQ128580_00001,001559__KC561137_00007	MOBV	NC_005076_00012	-	-	-	-	mobilizable	NC_021513	0.0674584	Listeria innocua	novel_1e6aa266a80f7af6564ec05d66db1c82	-	multi-phylla	Bacillota,Pseudomonadota	multi-phylla	Bacillota,Pseudomonadota	-	-	-
feed_area_O_filtered_contigs:AC753	6	12528	0.377714	e463812c4793f594d46c100c64a629e5	rep_cluster_554,rep_cluster_556	001936__L02920,001947__CP014892	MOBP	NC_019350_00002	-	-	MOBP	KY362372	mobilizable	CP015499	0.0567566	Lactobacillus helveticus	AC753	-	class	Bacilli	class	Bacilli	-	-	-
feed_area_O_filtered_contigs:AC333	2	4703	0.302785	1e8d5bc0e342682a2c46701764673161	rep_cluster_1118	000379__NC_013452_00003	MOBV	NC_010262_00002	-	-	-	-	mobilizable	CP001783	0.00202665	Staphylococcus aureus subsp. aureus ED98	AC333	AL482	multi-phylla	Bacillota,Bacteroidota,Pseudomonadota	multi-phylla	Bacillota,Bacteroidota,Pseudomonadota	-	-	-
feed_area_O_filtered_contigs:AE377	4	10182	0.401002	fca62e1000bed909540d186b2eceaf91	-	-	MOBP	CP029393_00001	-	-	-	-	mobilizable	CP032141	0.0556462	Acinetobacter sp. WCHAc010052	AE377	-	genus	Acinetobacter	genus	Acinetobacter	-	-	-
feed_area_O_filtered_contigs:AA968	2	4810	0.434096	f125a158f841017b04a213b7b92dce49	rep_cluster_1299	000616__NC_019233_00001	MOBP	NC_012550_00007	-	-	-	-	mobilizable	FR714836	0.0163307	Lactobacillus rennini	AA968	AJ466	family	Lactobacillaceae	family	Lactobacillaceae	-	-	-
feed_area_O_filtered_contigs:novel_9a6e3d2fd071113585b3ce8a82777bd2	11	21994	0.477403	9a6e3d2fd071113585b3ce8a82777bd2	rep_cluster_2315	CP022520_00051	-	-	-	-	-	-	non-mobilizable	CP022520	0.0799006	Pantoea vagans	novel_9a6e3d2fd071113585b3ce8a82777bd2	-	genus	Pantoea	genus	Pantoea	-	-	-
feed_area_O_filtered_contigs:AE901	3	6404	0.36524	c4d500481a5d3d4d33348de5bd180cf2	-	-	-	-	-	-	-	-	non-mobilizable	CP014630	0.030677	Lactobacillus backii	AE901	-	family	Lactobacillaceae	family	Lactobacillaceae	-	-	-
feed_area_O_filtered_contigs:AD518	1	3430	0.483673	bea10a69b406791385c21eaccd11f92e	rep_cluster_2324	CP014779_00007	-	-	-	-	-	-	non-mobilizable	CP036183	0.0227107	Escherichia coli	AD518	AN098	phylum	Pseudomonadota	phylum	Pseudomonadota	-	-	-
feed_area_O_filtered_contigs:novel_10930035159e2642135176ea85da83ee	7	15425	0.359417	10930035159e2642135176ea85da83ee	rep_cluster_1254,rep_cluster_1254,rep_cluster_1254	000562__KT346360_00001,000563__CP015621_00010,CP032270_00001	MOBQ	LN865144_00010	-	-	-	-	mobilizable	CP032106	0.0677629	Acinetobacter lwoffii	novel_10930035159e2642135176ea85da83ee	-	class	Gammaproteobacteria	class	Gammaproteobacteria	-	-	-
feed_area_O_filtered_contigs:novel_767eb9ff70b077c593c3c50081d89077	6	11355	0.344342	767eb9ff70b077c593c3c50081d89077	rep_cluster_1017,rep_cluster_1216,rep_cluster_1733	000261__GQ900456,000510__LN866850_00038,CP000737	-	-	-	-	-	-	non-mobilizable	MH785233	0.0920479	Staphylococcus aureus	novel_767eb9ff70b077c593c3c50081d89077	-	-	-	-	-	-	-	-
feed_area_O_filtered_contigs:novel_59fa61c75b7a13335fcead230b9bb159	9	15904	0.38506	59fa61c75b7a13335fcead230b9bb159	rep_cluster_1128	000406__CP012539_00001	MOBV,MOBV,MOBV	NC_019294_00006,CP012532_00014,NC_019306_00008	-	-	-	-	mobilizable	CP012539	0.0862491	Psychrobacter sp. P11G5	novel_59fa61c75b7a13335fcead230b9bb159	-	genus	Psychrobacter	genus	Psychrobacter	-	-	-
feed_area_O_filtered_contigs:AF993	4	9461	0.350386	a16511dc82b68a5b6ad24e348a4a685a	rep_cluster_1285	000603__KX426228_00015	-	-	-	-	-	-	non-mobilizable	KX426228	0.035505	Acinetobacter lwoffii	AF993	-	genus	Acinetobacter	genus	Acinetobacter	-	-	-
feed_area_O_filtered_contigs:AC335	5	9480	0.489768	1599e52bb5dea8e10984c5bb10072bda	-	-	-	-	-	-	-	-	non-mobilizable	CP035562	0.0302852	Lactobacillus plantarum	AC335	-	family	Lactobacillaceae	family	Lactobacillaceae	-	-	-
feed_area_O_filtered_contigs:AC926	1	3269	0.325788	84213bad1273261229fc82f861607e5f	-	-	-	-	-	-	-	-	non-mobilizable	CP017370	0.0185579	Lactobacillus plantarum	AC926	AM294	genus	Lactiplantibacillus	genus	Lactiplantibacillus	-	-	-
feed_area_O_filtered_contigs:AD824	2	5276	0.380212	6e0b922fce2018dac5faa2b264a29df4	-	-	MOBP	CP016901_00002	-	-	-	-	mobilizable	CP016901	0.0549966	Acinetobacter soli	AD824	-	genus	Acinetobacter	genus	Acinetobacter	-	-	-
feed_area_O_filtered_contigs:AF758	3	6876	0.318063	91647c79fd14c6b266007b1015fb18bf	rep_cluster_987	002468__KY018598	-	-	-	-	-	-	non-mobilizable	KY018598	0.0494626	Salinicoccus sp.	AF758	-	genus	Salinicoccus	genus	Salinicoccus	-	-	-
feed_area_O_filtered_contigs:novel_2b8a0c8d02cb6acfa3099e4ac2c7d668	1	3155	0.364818	2b8a0c8d02cb6acfa3099e4ac2c7d668	-	-	MOBV	CP010352_00001	-	-	-	-	mobilizable	CP010352	0.0716227	Acinetobacter johnsonii XBB1	novel_2b8a0c8d02cb6acfa3099e4ac2c7d668	-	genus	Acinetobacter	genus	Acinetobacter	-	-	-
feed_area_O_filtered_contigs:AE270	7	12109	0.37468	ffc50773f4983c7bd27df69162155ba2	rep_cluster_1241	000549__CP010357_00004	-	-	-	-	-	-	non-mobilizable	CP010357	0.0320933	Acinetobacter johnsonii XBB1	AE270	-	genus	Acinetobacter	genus	Acinetobacter	-	-	-
feed_area_O_filtered_contigs:AE917	3	7467	0.353823	3441f3a66ae722840561cde975984d83	rep_cluster_640	002096__NC_010523_00001	-	-	MPF_T	NC_001277_00002	-	-	non-mobilizable	AF033858	0.0588483	Pediococcus pentosaceus	AE917	-	order	Lactobacillales	order	Lactobacillales	-	-	-
feed_area_O_filtered_contigs:AB479	2	4646	0.358373	6e2ff5c7c986804462f9a7c1f155b66e	-	-	-	-	-	-	-	-	non-mobilizable	KT149388	0.0326168	Lactobacillus plantarum	AB479	-	genus	Lactiplantibacillus	genus	Lactiplantibacillus	-	-	-
feed_area_O_filtered_contigs:AE170	4	8014	0.375094	2bab3a890a4d70fb80e1ec863740a298	-	-	MOBP	CP032111_00003	-	-	-	-	mobilizable	CP032111	0.0262266	Acinetobacter lwoffii	AE170	-	genus	Acinetobacter	genus	Acinetobacter	-	-	-
feed_area_O_filtered_contigs:novel_10f70935e95d960fc77dcb61af7820e6	7	13457	0.404251	10f70935e95d960fc77dcb61af7820e6	rep_cluster_707,rep_cluster_778	002181__CP016800,002255__CP003044_00001	-	-	-	-	-	-	non-mobilizable	CP026509	0.0709514	Lactobacillus plantarum	novel_10f70935e95d960fc77dcb61af7820e6	-	family	Lactobacillaceae	family	Lactobacillaceae	-	-	-
feed_area_O_filtered_contigs:AC136	22	36671	0.492569	9bb188df75c68d28f15ea177a11d88c2	-	-	-	-	-	-	-	-	non-mobilizable	CP022519	0.0529154	Pantoea vagans	AC136	-	genus	Pantoea	genus	Pantoea	-	-	-
feed_area_O_filtered_contigs:novel_e9b0e48fd863318c5355cff4ae42be8c	3	5633	0.377774	e9b0e48fd863318c5355cff4ae42be8c	rep_cluster_1261	000573__KJ616406_00008	-	-	-	-	-	-	non-mobilizable	KJ616406	0.0786628	Acinetobacter pittii	novel_e9b0e48fd863318c5355cff4ae42be8c	-	genus	Acinetobacter	genus	Acinetobacter	-	-	-
feed_area_O_filtered_contigs:AB204	11	20290	0.352982	c49f782785390128afa44cc187771a28	rep_cluster_589,rep_cluster_589	002008__CP016601_00007,001999__NC_014133_00015	-	-	-	-	-	-	non-mobilizable	CP037937	0.0437856	Leuconostoc kimchii	AB204	-	order	Lactobacillales	order	Lactobacillales	-	-	-
feed_area_O_filtered_contigs:AF585	5	10033	0.550583	6ebc9cd69b66803046dc9ac682dfc9b2	-	-	-	-	-	-	-	-	non-mobilizable	NC_004319	0.0556462	Corynebacterium efficiens YS-314	AF585	-	genus	Corynebacterium	genus	Corynebacterium	-	-	-
feed_area_O_filtered_contigs:AB883	3	7768	0.370623	8ca5ccdccbdf3ace18f8796b3a52776d	rep_cluster_689,rep_cluster_689	002157__NC_011136_00001,002155__NC_001370_00001	-	-	-	-	-	-	non-mobilizable	AF459640	0.0437856	Lactobacillus paraplantarum	AB883	-	family	Lactobacillaceae	family	Lactobacillaceae	-	-	-
feed_area_O_filtered_contigs:AD733	1	2937	0.347974	c30384b304327de2b34dcc863491df8c	-	-	-	-	-	-	-	-	non-mobilizable	CP032269	0.0253218	Acinetobacter sp. WCHAc010034	AD733	-	genus	Acinetobacter	genus	Acinetobacter	-	-	-
feed_area_O_filtered_contigs:novel_70861e5699d63dcd44417f7dd74e652e	3	7044	0.347246	70861e5699d63dcd44417f7dd74e652e	rep_cluster_1260	000572__JX101641_00001	-	-	-	-	-	-	non-mobilizable	CP032283	0.0618432	Acinetobacter sp. WCHA55	novel_70861e5699d63dcd44417f7dd74e652e	-	genus	Acinetobacter	genus	Acinetobacter	-	-	-
feed_area_O_filtered_contigs:novel_8fa636aafbe33017dd6b47ac860797c1	3	5308	0.52468	8fa636aafbe33017dd6b47ac860797c1	rep_cluster_2335,rep_cluster_2358	EF088686_00008,CP000974_00005	MOBP,MOBP,MOBP	CP043517_00004,LT985292_00003,NC_001848_00006	-	-	MOBP	HQ328804	mobilizable	CP016532	0.0680698	Salmonella enterica subsp. enterica serovar Heidelberg	novel_8fa636aafbe33017dd6b47ac860797c1	-	multi-phylla	Actinomycetota,Bacillota,Pseudomonadota	multi-phylla	Actinomycetota,Bacillota,Pseudomonadota	phylum	Pseudomonadota	24096417; 20008783
feed_area_O_filtered_contigs:novel_aa5a98153cb9e94d8b48d44edfb318ae	8	15936	0.375879	aa5a98153cb9e94d8b48d44edfb318ae	-	-	MOBC	CP025732_00002	-	-	-	-	mobilizable	CP025732	0.0686914	Lactobacillus plantarum	novel_aa5a98153cb9e94d8b48d44edfb318ae	-	genus	Lactiplantibacillus	genus	Lactiplantibacillus	-	-	-
feed_area_O_filtered_contigs:novel_0b9ab052ed14f810075e054b1d7da8e0	2	5066	0.372681	0b9ab052ed14f810075e054b1d7da8e0	rep_cluster_1265	000579__CP010353_00004	-	-	-	-	-	-	non-mobilizable	CP032104	0.0726524	Acinetobacter lwoffii	novel_0b9ab052ed14f810075e054b1d7da8e0	-	genus	Acinetobacter	genus	Acinetobacter	-	-	-
feed_area_O_filtered_contigs:novel_e23aa0e48c6d1eec27d17edc60f51363	8	15340	0.325945	e23aa0e48c6d1eec27d17edc60f51363	rep_cluster_1306	000623__NZ_ALIR01000018_00007	-	-	-	-	-	-	non-mobilizable	CP033859	0.0719629	Acinetobacter sp. FDAARGOS_493	novel_e23aa0e48c6d1eec27d17edc60f51363	-	genus	Acinetobacter	genus	Acinetobacter	-	-	-
feed_area_O_filtered_contigs:novel_8f585ad4a41bd074d1f38507e68ea605	4	7179	0.333473	8f585ad4a41bd074d1f38507e68ea605	rep_cluster_1247	000555__CP019152_00006	-	-	-	-	-	-	non-mobilizable	CP019152	0.0962153	Acinetobacter lwoffii	novel_8f585ad4a41bd074d1f38507e68ea605	-	genus	Acinetobacter	genus	Acinetobacter	-	-	-
feed_area_O_filtered_contigs:novel_f258affe02535bf60691f3bc2cc9b193	8	15239	0.382374	f258affe02535bf60691f3bc2cc9b193	rep_cluster_1259	000571__CP015620_00012	MOBQ	NC_010310_00017	-	-	-	-	mobilizable	CP033751	0.0852783	Acinetobacter baumannii	novel_f258affe02535bf60691f3bc2cc9b193	-	genus	Acinetobacter	genus	Acinetobacter	-	-	-
feed_area_O_filtered_contigs:AG633	6	11164	0.284128	66ef0d0ce8b1e70a396b0adea386933e	-	-	-	-	-	-	-	-	non-mobilizable	CP006817	0.0436329	Carnobacterium inhibens subsp. gilichinskyi	AG633	-	genus	Carnobacterium	genus	Carnobacterium	-	-	-
feed_area_O_filtered_contigs:novel_ca66598fbcb95850826b473e72e292ab	11	18083	0.541392	ca66598fbcb95850826b473e72e292ab	IncFII	000121__CP024805	-	-	-	-	-	-	non-mobilizable	CP028352	0.0943778	Pantoea vagans	novel_ca66598fbcb95850826b473e72e292ab	-	order	Enterobacterales	order	Enterobacterales	family	Enterobacteriaceae	20851899
feed_area_O_filtered_contigs:AD419	16	30424	0.358927	3b1c5455cb0c0da799987ca8983f3ae7	rep_cluster_589	001997__NC_010469_00005	-	-	-	-	-	-	non-mobilizable	CP035268	0.0251607	Weissella cibaria	AD419	-	order	Lactobacillales	order	Lactobacillales	-	-	-
feed_area_O_filtered_contigs:AD642	3	6833	0.33426	edaa0240b1ba7e0265fa52222d769d57	rep_cluster_1171	000452__NC_010401_00001	MOBQ	CP043310_00017	-	-	-	-	mobilizable	CP032103	0.0265635	Acinetobacter lwoffii	AD642	-	genus	Acinetobacter	genus	Acinetobacter	-	-	-
feed_area_O_filtered_contigs:novel_4ca83e91c823eead655b66e55e78c2ce	4	6772	0.292676	4ca83e91c823eead655b66e55e78c2ce	rep_cluster_1118,rep_cluster_1257	000388__LC012933_00001,000569__NC_020165_00005	MOBV	KM276082_00003	-	-	-	-	mobilizable	KM276079	0.0600659	Staphylococcus chromogenes	novel_4ca83e91c823eead655b66e55e78c2ce	-	multi-phylla	Bacillota,Bacteroidota,Pseudomonadota	multi-phylla	Bacillota,Bacteroidota,Pseudomonadota	-	-	-
feed_area_O_filtered_contigs:AG690	2	4816	0.420681	5515ee69dd67c01e23382f3772ec374e	rep_cluster_1649	001048__NC_010078_00001	-	-	-	-	-	-	non-mobilizable	CP012880	0.0353885	Weissella cibaria	AG690	-	genus	Weissella	genus	Weissella	-	-	-
feed_area_O_filtered_contigs:AF239	6	10492	0.394682	0647431fb4e04fcc23f8bdd9890deb28	-	-	-	-	-	-	-	-	non-mobilizable	CP032276	0.0424367	Acinetobacter sp. WCHAc010034	AF239	-	genus	Acinetobacter	genus	Acinetobacter	-	-	-
feed_area_O_filtered_contigs:novel_9f67248fd9dc5d5341684c0b5e28b488	4	8053	0.441823	9f67248fd9dc5d5341684c0b5e28b488	rep_cluster_1194	000482__JQ245699_00001	MOBQ	NC_019275_00004	-	-	-	-	mobilizable	NC_019275	0.0829489	Psychrobacter sp. DAB_AL32B	novel_9f67248fd9dc5d5341684c0b5e28b488	-	genus	Psychrobacter	genus	Psychrobacter	-	-	-
feed_area_O_filtered_contigs:novel_ceefdfbea389a2bb0f479729f5dd9659	3	5587	0.535171	ceefdfbea389a2bb0f479729f5dd9659	-	-	MOBP	CP023983_00001	-	-	-	-	mobilizable	CP040890	0.0816138	Leclercia adecarboxylata	novel_ceefdfbea389a2bb0f479729f5dd9659	-	genus	Klebsiella	genus	Klebsiella	-	-	-
feed_area_O_filtered_contigs:AC600	7	12184	0.375328	c3e94f3026c5f973538b71fa608a7bec	rep_cluster_1233	000540__CP010356_00002	MOBQ,MOBQ,MOBQ	NZ_AFDA02000008_00004,CP031711_00011,CP033542_00018	-	-	-	-	mobilizable	CP010356	0.0447178	Acinetobacter johnsonii XBB1	AC600	-	class	Gammaproteobacteria	class	Gammaproteobacteria	-	-	-
feed_area_O_filtered_contigs:AE494	4	6292	0.368086	2d0cdfaa98a1401bceab6993f061a4a3	-	-	-	-	-	-	-	-	non-mobilizable	CP027568	0.0210181	Weissella confusa	AE494	AO289	genus	Weissella	genus	Weissella	-	-	-
feed_area_O_filtered_contigs:AF834	8	14173	0.361744	62fd73afb854658516760d2953541e8b	rep_cluster_1154	000434__KX426231_00005	MOBQ,MOBQ	NZ_AFDA02000011_00004,CP031711_00011	-	-	-	-	mobilizable	CP032274	0.0574401	Acinetobacter sp. WCHAc010034	AF834	-	genus	Acinetobacter	genus	Acinetobacter	-	-	-
feed_area_O_filtered_contigs:novel_1e443b158411ec644d98063fdb698801	6	11567	0.391891	1e443b158411ec644d98063fdb698801	Inc11,rep_cluster_589	000042__NC_011798_00002,002010__CP020733_00013	-	-	-	-	-	-	non-mobilizable	CP005982	0.0730018	Lactobacillus brevis BSO 464	novel_1e443b158411ec644d98063fdb698801	-	multi-phylla	Bacillota,Campylobacterota,Pseudomonadota	multi-phylla	Bacillota,Campylobacterota,Pseudomonadota	-	-	-
feed_area_O_filtered_contigs:novel_f6216eacbb55d5e383ff53fabf6e77b7	6	11933	0.302355	f6216eacbb55d5e383ff53fabf6e77b7	rep_cluster_1017,rep_cluster_1230	EU350088,000530__NC_010626_00002	-	-	-	-	-	-	non-mobilizable	CP029170	0.0778587	Staphylococcus aureus	novel_f6216eacbb55d5e383ff53fabf6e77b7	-	class	Bacilli	class	Bacilli	-	-	-
feed_area_O_filtered_contigs:AH502	1	2700	0.37	1a18c23753477148e80924613eaef93d	-	-	-	-	-	-	-	-	non-mobilizable	NC_016806	0.0124467	Leuconostoc mesenteroides subsp. mesenteroides J18	AH502	AR558	genus	Leuconostoc	genus	Leuconostoc	-	-	-
feed_area_O_filtered_contigs:novel_13af0d67b387dcae7818b78f95222f84	2	5223	0.466207	13af0d67b387dcae7818b78f95222f84	ColpVC	JX133088	-	-	-	-	-	-	non-mobilizable	CP012490	0.0751681	Enterobacter sp. FY-07	novel_13af0d67b387dcae7818b78f95222f84	-	order	Enterobacterales	order	Enterobacterales	-	-	-
feed_area_O_filtered_contigs:novel_6ded94c45396867c93a9800cc5e9a913	2	3804	0.361462	6ded94c45396867c93a9800cc5e9a913	-	-	MOBV	NC_016821_00017	-	-	-	-	mobilizable	LT996084	0.0751681	Leuconostoc carnosum	novel_6ded94c45396867c93a9800cc5e9a913	-	order	Lactobacillales	order	Lactobacillales	-	-	-
feed_area_O_filtered_contigs:AF456	4	7307	0.576434	54dff82bee15fadc0b113e9321a30e80	rep_cluster_1366,rep_cluster_1838	000685__NC_011030_00002,001264__NC_002099_00003	-	-	-	-	-	-	non-mobilizable	NC_002099	0.0451943	Corynebacterium glutamicum	AF456	-	genus	Corynebacterium	genus	Corynebacterium	-	-	-
feed_area_O_filtered_contigs:novel_2d16757ee2da9889d9be41699a275ee5	7	13163	0.377877	2d16757ee2da9889d9be41699a275ee5	rep_cluster_1650	001049__CP014333_00031	MOBP	CP014333_00030	-	-	-	-	mobilizable	CP035173	0.0733545	Lactobacillus plantarum	novel_2d16757ee2da9889d9be41699a275ee5	-	family	Lactobacillaceae	family	Lactobacillaceae	-	-	-
feed_area_O_filtered_contigs:AH237	1	2597	0.341933	1005af6c866922bd5f127952406a0572	rep_cluster_1891	001323__NC_010098_00003	-	-	-	-	-	-	non-mobilizable	NC_010098	0.0515304	Lactobacillus plantarum	AH237	-	genus	Lactiplantibacillus	genus	Lactiplantibacillus	-	-	-
feed_area_O_filtered_contigs:novel_bb0463442f4485aec8a59bf8547b31f2	1	2591	0.293709	bb0463442f4485aec8a59bf8547b31f2	rep_cluster_1017	000260__GQ900396	-	-	-	-	-	-	non-mobilizable	NC_013350	0.0730018	Staphylococcus aureus	novel_bb0463442f4485aec8a59bf8547b31f2	-	class	Bacilli	class	Bacilli	-	-	-
feed_area_O_filtered_contigs:AE178	2	4150	0.382169	6ea1f42560f9e74816d22c0af323677e	rep_cluster_631	002081__DQ438985_00002	-	-	-	-	-	-	non-mobilizable	NC_013540	0.0362143	Planococcus sp. ZOYM	AE178	-	genus	Planococcus	genus	Planococcus	-	-	-
feed_area_O_filtered_contigs:AB164	2	4473	0.370668	c9d87f9c38e84e03b115719c3d4e8b3b	-	-	-	-	-	-	-	-	non-mobilizable	CP017701	0.0593303	Lactobacillus coryniformis subsp. torquens DSM 20004 = KCTC 3535	AB164	-	family	Lactobacillaceae	family	Lactobacillaceae	-	-	-
feed_area_O_filtered_contigs:AB163	6	10908	0.389164	a4904ae8b001d3d7ee45b1eb57c191e9	-	-	-	-	-	-	-	-	non-mobilizable	CP035275	0.04288	Leuconostoc mesenteroides	AB163	-	family	Lactobacillaceae	family	Lactobacillaceae	-	-	-
feed_area_O_filtered_contigs:novel_2288d69e29799d477e1c9697c71bb34d	5	9884	0.393565	2288d69e29799d477e1c9697c71bb34d	-	-	MOBP,MOBP	NC_021158_00020,NC_009516_00017	-	-	MOBP,MOBP,MOBP,MOBP	NC_007171,NC_007171,NC_007171,NC_007171	mobilizable	NC_021158	0.0716227	Psychrobacter maritimus	novel_2288d69e29799d477e1c9697c71bb34d	-	genus	Psychrobacter	genus	Psychrobacter	-	-	-
feed_area_O_filtered_contigs:novel_f2dafc18975ca1dd9d4912db43f49672	3	5782	0.366136	f2dafc18975ca1dd9d4912db43f49672	rep_cluster_689	002155__NC_001370_00001	-	-	-	-	-	-	non-mobilizable	CP012654	0.0807479	Lactobacillus plantarum	novel_f2dafc18975ca1dd9d4912db43f49672	-	family	Lactobacillaceae	family	Lactobacillaceae	-	-	-
feed_area_O_filtered_contigs:novel_f134aef5af418fda0951246f72d76687	11	16366	0.383295	f134aef5af418fda0951246f72d76687	rep_cluster_1059	000301__CP012531_00001	-	-	-	-	-	-	non-mobilizable	CP012531	0.0926182	Psychrobacter sp. P2G3	novel_f134aef5af418fda0951246f72d76687	-	genus	Psychrobacter	genus	Psychrobacter	-	-	-
feed_area_O_filtered_contigs:novel_ff199a90370afbef93510b82ce0a9324	4	7092	0.314862	ff199a90370afbef93510b82ce0a9324	-	-	MOBP	CP013719_00002	-	-	-	-	mobilizable	NC_013371	0.0651085	Staphylococcus sp. 693-2	novel_ff199a90370afbef93510b82ce0a9324	-	genus	Staphylococcus	genus	Staphylococcus	-	-	-
feed_area_O_filtered_contigs:AB289	4	7827	0.563434	ab8b0ed6753d1056df26384e0e043312	rep_cluster_1967	001409__KX353853	-	-	-	-	-	-	non-mobilizable	KX353853	0.0167251	Pseudomonas fragi	AB289	AK005	genus	Pseudomonas	genus	Pseudomonas	-	-	-
feed_area_O_filtered_contigs:AE371	2	3515	0.376387	b85237a51403f581f985f8d720a6053e	-	-	-	-	-	-	-	-	non-mobilizable	CP016902	0.0388388	Acinetobacter soli	AE371	-	genus	Acinetobacter	genus	Acinetobacter	-	-	-
feed_area_O_filtered_contigs:AD959	3	5932	0.38503	a39669f0584eb9e7780f0df7e2d665e9	rep_cluster_1402	000741__KJ868090_00001	-	-	-	-	-	-	non-mobilizable	KJ868090	0.0460045	Lactobacillus pentosus	AD959	-	genus	Lactiplantibacillus	genus	Lactiplantibacillus	-	-	-
feed_area_O_filtered_contigs:AC260	3	4940	0.552632	23904cdddff273885fc39f5f4c24d9a3	-	-	-	-	-	-	-	-	non-mobilizable	CP033083	0.0549966	Glutamicibacter nicotianae	AC260	-	class	Actinomycetes	class	Actinomycetes	-	-	-
feed_area_O_filtered_contigs:AB352	2	3545	0.401693	9b68ec4184045d1a598520f9e81edc82	rep_cluster_1265	000579__CP010353_00004	MOBQ	CP032277_00002	-	-	-	-	mobilizable	JX101643	0.037311	Acinetobacter sp. M131	AB352	-	genus	Acinetobacter	genus	Acinetobacter	-	-	-
feed_area_O_filtered_contigs:novel_e7c58a31cd90057e554814258becc950	1	2342	0.366354	e7c58a31cd90057e554814258becc950	rep_cluster_1649	001048__NC_010078_00001	-	-	-	-	-	-	non-mobilizable	CP012880	0.0590885	Weissella cibaria	novel_e7c58a31cd90057e554814258becc950	-	genus	Weissella	genus	Weissella	-	-	-
feed_area_O_filtered_contigs:AE378	9	13986	0.364936	c0f085646bcfa1017ca5ec55fcbedb3b	-	-	MOBQ	NZ_AFDA02000010_00002	-	-	-	-	mobilizable	CP031713	0.0329357	Acinetobacter wuhouensis	AE378	-	genus	Acinetobacter	genus	Acinetobacter	-	-	-
feed_area_O_filtered_contigs:AB213	3	5726	0.357667	f5b92859a577cb885d68dbe09c279aa9	-	-	MOBV	NC_016820_00021	-	-	-	-	mobilizable	CP016601	0.0537328	Leuconostoc lactis	AB213	-	family	Lactobacillaceae	family	Lactobacillaceae	-	-	-
feed_area_O_filtered_contigs:novel_3ef499c6057fcde044a4d76844afe691	2	3634	0.39213	3ef499c6057fcde044a4d76844afe691	-	-	MOBQ	KX426230_00011	-	-	-	-	mobilizable	CP035940	0.0726524	Acinetobacter cumulans	novel_3ef499c6057fcde044a4d76844afe691	-	genus	Acinetobacter	genus	Acinetobacter	-	-	-
feed_area_O_filtered_contigs:novel_a36c0d7ce2ca1b7fe6820d72517420a5	4	7182	0.333333	a36c0d7ce2ca1b7fe6820d72517420a5	rep_cluster_589	002003__CP002900_00004	MOBV	NC_010469_00004	-	-	-	-	mobilizable	CP027428	0.0600659	Weissella cibaria	novel_a36c0d7ce2ca1b7fe6820d72517420a5	-	order	Lactobacillales	order	Lactobacillales	-	-	-
feed_area_O_filtered_contigs:novel_d30f9fcdc50abf0eece690887d656119	3	4871	0.387805	d30f9fcdc50abf0eece690887d656119	rep_cluster_1299	000616__NC_019233_00001	MOBP	CP014333_00030	-	-	-	-	mobilizable	CP005983	0.0610707	Lactobacillus brevis BSO 464	novel_d30f9fcdc50abf0eece690887d656119	-	family	Lactobacillaceae	family	Lactobacillaceae	-	-	-
feed_area_O_filtered_contigs:novel_869af385f1c08ea61b9a6680f1188276	3	5732	0.441382	869af385f1c08ea61b9a6680f1188276	rep_cluster_1403	000742__JQ348844_00001	MOBP	NC_010675_00004	-	-	-	-	mobilizable	NC_010675	0.0838645	Pseudoalteromonas sp. 643A	novel_869af385f1c08ea61b9a6680f1188276	-	class	Gammaproteobacteria	class	Gammaproteobacteria	-	-	-
feed_area_O_filtered_contigs:AA700	4	7043	0.348147	75b3070f4276a03feb084c9cfa322c50	-	-	-	-	-	-	-	-	non-mobilizable	AP018406	0.0511448	Lactobacillus plantarum	AA700	-	family	Lactobacillaceae	family	Lactobacillaceae	-	-	-
feed_area_O_filtered_contigs:AD790	2	4231	0.320728	7ab7060bdb9e45f4512cdb886ea5fb95	-	-	-	-	-	-	-	-	non-mobilizable	CP016495	0.0503867	Lactobacillus pentosus	AD790	-	genus	Lactiplantibacillus	genus	Lactiplantibacillus	-	-	-
feed_area_O_filtered_contigs:novel_3fa74944bc2fa7d8a3314b8948d17e19	3	5066	0.347414	3fa74944bc2fa7d8a3314b8948d17e19	rep_cluster_589	002001__NC_022603	MOBV	NC_010469_00004	-	-	-	-	mobilizable	CP042402	0.0962153	Weissella hellenica	novel_3fa74944bc2fa7d8a3314b8948d17e19	-	order	Lactobacillales	order	Lactobacillales	-	-	-
feed_area_O_filtered_contigs:AA501	5	8383	0.409758	e35ecaf2acb527bfc78b4318305e3999	-	-	-	-	-	-	-	-	non-mobilizable	CP012285	0.051337	Pediococcus damnosus	AA501	-	genus	Pediococcus	genus	Pediococcus	-	-	-
feed_area_O_filtered_contigs:AB304	1	2140	0.321963	0af1f51120e9d447f41a9bb62cbc1d32	-	-	-	-	-	-	-	-	non-mobilizable	CP012178	0.0329357	Lactobacillus farciminis	AB304	-	genus	Companilactobacillus	genus	Companilactobacillus	-	-	-
feed_area_O_filtered_contigs:novel_3a03bc617db31c44383d70a68eadaf69	2	3665	0.33588	3a03bc617db31c44383d70a68eadaf69	rep_cluster_1903	001339__KY202458_00009	-	-	-	-	-	-	non-mobilizable	CP010355	0.0631684	Acinetobacter johnsonii XBB1	novel_3a03bc617db31c44383d70a68eadaf69	-	genus	Acinetobacter	genus	Acinetobacter	-	-	-
feed_area_O_filtered_contigs:AC169	1	2083	0.400384	0d589ee3ab74f14ef797b64318c5abc6	rep_cluster_1202	000492__KC019311_00003	-	-	-	-	-	-	non-mobilizable	MK167463	0.0393656	Lactobacillus plantarum	AC169	-	genus	Lactiplantibacillus	genus	Lactiplantibacillus	-	-	-
feed_area_O_filtered_contigs:novel_411fcdcdea55aa215a76775d1d6809d6	7	10293	0.405907	411fcdcdea55aa215a76775d1d6809d6	rep_cluster_454	001798__NC_009516_00002	-	-	-	-	MOBP	NC_007171	mobilizable	CP029790	0.0914855	Psychrobacter sp. YP14	novel_411fcdcdea55aa215a76775d1d6809d6	-	genus	Psychrobacter	genus	Psychrobacter	-	-	-
feed_area_O_filtered_contigs:AC761	1	2012	0.408549	29f900845e9262902c99e37199c67cad	-	-	MOBV	JX847604_00003	-	-	-	-	mobilizable	CP025127	0.0412845	Planococcus sp. MB-3u-03	AC761	-	genus	Planococcus	genus	Planococcus	-	-	-
feed_area_O_filtered_contigs:AE601	2	3323	0.378273	8691323b3e8ae970cab38c5ca85d0cfc	Inc13,Inc13	000059__FN394966_00002,000060__JX174167_00003	-	-	-	-	-	-	non-mobilizable	JN084215	0.0333664	Lactobacillus buchneri CD034	AE601	-	multi-phylla	Bacillota,Campylobacterota,Cyanobacteriota,Pseudomonadota	multi-phylla	Bacillota,Campylobacterota,Cyanobacteriota,Pseudomonadota	-	-	-
feed_area_O_filtered_contigs:novel_9b309ab09de5fb1b2a5ad42562047685	3	4953	0.370281	9b309ab09de5fb1b2a5ad42562047685	rep_cluster_1071	000319__CP019146_00009	MOBQ	CP030758_00001	-	-	-	-	mobilizable	CP032124	0.0949813	Acinetobacter lwoffii	novel_9b309ab09de5fb1b2a5ad42562047685	-	genus	Acinetobacter	genus	Acinetobacter	-	-	-
feed_area_O_filtered_contigs:AG503	2	3154	0.374762	62ecf4d2198e8f776f6939ac0fa03702	rep_cluster_1880	001316__JX174168	-	-	-	-	-	-	non-mobilizable	CP017360	0.00892796	Lactobacillus plantarum	AG503	AQ546	family	Lactobacillaceae	family	Lactobacillaceae	-	-	-
feed_area_O_filtered_contigs:novel_dec0f9b929bc5b036c09c32ce085ba09	1	1915	0.4047	dec0f9b929bc5b036c09c32ce085ba09	-	-	MOBQ	NZ_AFDA02000010_00002	-	-	-	-	mobilizable	CP033129	0.0857608	Acinetobacter wuhouensis	novel_dec0f9b929bc5b036c09c32ce085ba09	-	genus	Acinetobacter	genus	Acinetobacter	-	-	-
feed_area_O_filtered_contigs:AA524	3	4241	0.51403	0fc7d6bfab3aeeee9d0517c5a98a49db	rep_cluster_2335	KJ541069_00010	MOBP	CP043517_00004	-	-	MOB_unknown	CP016722	mobilizable	LT985246	0.056983	Escherichia coli	AA524	-	multi-phylla	Actinomycetota,Bacillota,Pseudomonadota	multi-phylla	Actinomycetota,Bacillota,Pseudomonadota	order	Enterobacterales	20008783
feed_area_O_filtered_contigs:AE844	3	4474	0.331247	71025589f0197d79f3e0bbe7f22761aa	-	-	-	-	-	-	-	-	non-mobilizable	CP032115	0.0239063	Acinetobacter lwoffii	AE844	AO708	genus	Acinetobacter	genus	Acinetobacter	-	-	-
feed_area_O_filtered_contigs:AE885	1	1806	0.351052	a41a6619f6c394db9eb496e4649972a1	-	-	-	-	-	-	-	-	non-mobilizable	JX174168	0.0535266	Lactobacillus plantarum	AE885	-	genus	Lactiplantibacillus	genus	Lactiplantibacillus	-	-	-
feed_area_O_filtered_contigs:AB993	3	5051	0.413186	ab3d4015d63308209d29e324b2ac0040	Inc13	000067__CP000715_00002	-	-	-	-	-	-	non-mobilizable	NC_009517	0.047688	Psychrobacter sp. PRwf-1	AB993	-	multi-phylla	Bacillota,Campylobacterota,Cyanobacteriota,Pseudomonadota	multi-phylla	Bacillota,Campylobacterota,Cyanobacteriota,Pseudomonadota	-	-	-
feed_area_O_filtered_contigs:AC170	2	2907	0.369453	e395d8077e0bc2b98d3ab528231029e0	rep_cluster_1825	001244__NC_011223_00012	-	-	-	-	-	-	non-mobilizable	CP031207	0.0511448	Lactobacillus brevis	AC170	-	family	Lactobacillaceae	family	Lactobacillaceae	-	-	-
feed_area_O_filtered_contigs:AH333	5	7232	0.347898	6c1ecc581b06b79fd6007fcd14c0138b	-	-	-	-	-	-	-	-	non-mobilizable	CP035938	0.056983	Acinetobacter cumulans	AH333	-	genus	Acinetobacter	genus	Acinetobacter	-	-	-
feed_area_O_filtered_contigs:AB343	7	8972	0.371823	5d4ebd6b242d5011cbef7a8ec056eb30	rep_cluster_1219	000513__CU468233_00001	-	-	-	-	-	-	non-mobilizable	CP029391	0.0422904	Acinetobacter defluvii	AB343	-	genus	Acinetobacter	genus	Acinetobacter	-	-	-
feed_area_O_filtered_contigs:novel_8cb4a2f53f10c887e96c80b0d41b2850	4	6051	0.377128	8cb4a2f53f10c887e96c80b0d41b2850	rep_cluster_1234	000542__CP014946_00001	-	-	-	-	-	-	non-mobilizable	CP014946	0.0898429	Psychrobacter alimentarius	novel_8cb4a2f53f10c887e96c80b0d41b2850	-	genus	Psychrobacter	genus	Psychrobacter	-	-	-
feed_area_O_filtered_contigs:novel_80d62c68a373c1d2d98510f5ae9eb481	1	1654	0.338573	80d62c68a373c1d2d98510f5ae9eb481	rep_cluster_1265	000580__CP019151_00005	-	-	-	-	-	-	non-mobilizable	CP031714	0.0838645	Acinetobacter wuhouensis	novel_80d62c68a373c1d2d98510f5ae9eb481	-	genus	Acinetobacter	genus	Acinetobacter	-	-	-
feed_area_O_filtered_contigs:AB630	1	1647	0.392835	571c5e16eb82b658eddc6f724150e06a	-	-	-	-	-	-	-	-	non-mobilizable	CP029969	0.0394988	Lactobacillus curvatus	AB630	-	genus	Latilactobacillus	genus	Latilactobacillus	-	-	-
feed_area_O_filtered_contigs:AB214	2	2861	0.365606	60a49bdfbb7e7349d4950b577bdeec9d	-	-	-	-	-	-	-	-	non-mobilizable	CP012876	0.0572108	Weissella cibaria	AB214	-	genus	Weissella	genus	Weissella	-	-	-
feed_area_O_filtered_contigs:AE960	2	2798	0.331665	4c57073b48928a516961632d0efa0329	rep_cluster_1977	001418__EU784088	-	-	-	-	-	-	non-mobilizable	FJ040197	0.0447178	Leuconostoc citreum	AE960	-	genus	Leuconostoc	genus	Leuconostoc	-	-	-
feed_area_O_filtered_contigs:AB342	2	3025	0.33124	04e53b3052e24110719f1ade58155a97	-	-	-	-	-	-	-	-	non-mobilizable	CP026340	0.0535266	Acinetobacter baumannii	AB342	-	genus	Acinetobacter	genus	Acinetobacter	-	-	-
feed_area_O_filtered_contigs:novel_fd3ea3e40bbc33fb2f2f709668c74dae	4	4920	0.368293	fd3ea3e40bbc33fb2f2f709668c74dae	rep_cluster_1193	000481__NZ_ALIR01000019_00012	-	-	-	-	-	-	non-mobilizable	CP033533	0.0920479	Acinetobacter pittii	novel_fd3ea3e40bbc33fb2f2f709668c74dae	-	genus	Acinetobacter	genus	Acinetobacter	-	-	-
feed_area_O_filtered_contigs:AE179	1	1515	0.359736	1d9d878d4f92ffb92aab88a4a4f88764	-	-	-	-	-	-	-	-	non-mobilizable	CP041324	0.0503867	Planomicrobium glaciei	AE179	-	genus	Planococcus	genus	Planococcus	-	-	-
feed_area_O_filtered_contigs:AC531	1	1489	0.441907	60086027d4e45244d58107397fb0de32	ColRNAI_rep_cluster_1987	000019__CP000651_00005	-	-	-	-	-	-	non-mobilizable	CP034051	0.0346987	Klebsiella pneumoniae	AC531	-	multi-phylla	Actinomycetota,Pseudomonadota	multi-phylla	Actinomycetota,Pseudomonadota	-	-	-
feed_area_O_filtered_contigs:AB642	1	1484	0.334906	43701b7373c364bf6730eff66643dd43	-	-	-	-	-	-	-	-	non-mobilizable	CP012014	0.0503867	Staphylococcus aureus subsp. aureus	AB642	-	family	Staphylococcaceae	family	Staphylococcaceae	-	-	-
feed_area_O_filtered_contigs:novel_1dfdebae495ae0a0579024d8975a3945	1	1478	0.365359	1dfdebae495ae0a0579024d8975a3945	rep_cluster_414	001745__CP002369_00001	-	-	-	-	-	-	non-mobilizable	CP025421	0.0820539	Streptococcus parauberis	novel_1dfdebae495ae0a0579024d8975a3945	-	order	Lactobacillales	order	Lactobacillales	-	-	-
feed_area_O_filtered_contigs:AB019	1	1473	0.342838	c6a8d678c91624bee6ac1d1ba8b9aecc	rep_cluster_1825	001244__NC_011223_00012	-	-	-	-	-	-	non-mobilizable	AP018703	0.0465005	Lactobacillus curvatus	AB019	-	family	Lactobacillaceae	family	Lactobacillaceae	-	-	-
feed_area_O_filtered_contigs:AD475	1	1403	0.390592	60953bb2c5c674f416cffa7a81bf60d4	Inc11	000040__GU363552_00003	-	-	-	-	-	-	non-mobilizable	NC_013789	0.0588483	Lactobacillus plantarum	AD475	-	multi-phylla	Bacillota,Campylobacterota,Pseudomonadota	multi-phylla	Bacillota,Campylobacterota,Pseudomonadota	-	-	-
feed_area_O_filtered_contigs:AE296	1	1351	0.367135	518cd791b92adf69d86bcf7c313ea814	-	-	-	-	-	-	-	-	non-mobilizable	CP030107	0.0397669	Acinetobacter baumannii	AE296	-	genus	Acinetobacter	genus	Acinetobacter	-	-	-
feed_area_O_filtered_contigs:AB726	1	1323	0.266062	4bc72065205b84e70c78971b5bb76734	-	-	-	-	-	-	-	-	non-mobilizable	CP013625	0.0338037	Staphylococcus aureus	AB726	-	genus	Staphylococcus	genus	Staphylococcus	-	-	-
feed_area_O_filtered_contigs:AA969	1	1291	0.415182	cb2139752d05c9322521934029863be4	-	-	-	-	-	-	-	-	non-mobilizable	CP012658	0.0539403	Lactobacillus plantarum	AA969	-	genus	Lactiplantibacillus	genus	Lactiplantibacillus	-	-	-
feed_area_O_filtered_contigs:AD477	1	1270	0.373228	d95634d7b6cc1f4e4e44fcb974b663e0	-	-	-	-	-	-	-	-	non-mobilizable	MG944248	0.0560862	Lactobacillus plantarum	AD477	-	genus	Lactiplantibacillus	genus	Lactiplantibacillus	-	-	-
feed_area_O_filtered_contigs:novel_a270850a6c2aac50c0b4b55f1e55fcaf	1	1253	0.351157	a270850a6c2aac50c0b4b55f1e55fcaf	rep_cluster_1259	000571__CP015620_00012	-	-	-	-	-	-	non-mobilizable	CP033244	0.0872439	Acinetobacter baumannii	novel_a270850a6c2aac50c0b4b55f1e55fcaf	-	genus	Acinetobacter	genus	Acinetobacter	-	-	-
feed_area_O_filtered_contigs:AD731	1	1125	0.378667	870c997eadf348a007319ac375ed0d06	rep_cluster_1223	000520__CP010352_00002	-	-	-	-	-	-	non-mobilizable	CP042564	0.0331502	Acinetobacter baumannii	AD731	-	genus	Acinetobacter	genus	Acinetobacter	-	-	-
feed_area_O_filtered_contigs:AC677	2	2122	0.379359	b8512ceae9cd8c8db1a511308efe355e	-	-	-	-	-	-	-	-	non-mobilizable	NC_010375	0.0376857	Lactobacillus sakei	AC677	-	class	Bacilli	class	Bacilli	-	-	-
feed_area_O_filtered_contigs:AC666	1	1073	0.384902	19cc1cb696833c7906b159f109dfbb2b	-	-	-	-	-	-	-	-	non-mobilizable	CP033121	0.0321972	Acinetobacter wuhouensis	AC666	-	genus	Acinetobacter	genus	Acinetobacter	-	-	-
feed_area_O_filtered_contigs:novel_2db3401e9517deb6b3291ed72aa5bb50	1	1048	0.39313	2db3401e9517deb6b3291ed72aa5bb50	-	-	MOBP	AF003958_00007	-	-	-	-	mobilizable	CP033770	0.0816138	Acinetobacter baumannii	novel_2db3401e9517deb6b3291ed72aa5bb50	-	genus	Acinetobacter	genus	Acinetobacter	-	-	-

## Sheet: LIN_O
sample_id	num_contigs	size	gc	md5	rep_type(s)	rep_type_accession(s)	relaxase_type(s)	relaxase_type_accession(s)	mpf_type	mpf_type_accession(s)	orit_type(s)	orit_accession(s)	predicted_mobility	mash_nearest_neighbor	mash_neighbor_distance	mash_neighbor_identification	primary_cluster_id	secondary_cluster_id	predicted_host_range_overall_rank	predicted_host_range_overall_name	observed_host_range_ncbi_rank	observed_host_range_ncbi_name	reported_host_range_lit_rank	reported_host_range_lit_name	associated_pmid(s)
liner_O_filtered_contigs:AC137	7	182346	0.527486	af13be7dea82c7e6be9b9cce36fea6b4	rep_cluster_807	002288__NZ_CM003470_00143	-	-	-	-	MOB_unknown	CP016709	mobilizable	CP034150	0.0109571	Pantoea agglomerans	AC137	AL204	genus	Pantoea	genus	Pantoea	-	-	-
liner_O_filtered_contigs:AC633	4	234881	0.616376	5d39b8962d8bb35ee780160d60f3d6f0	-	-	MOBF	AP018520_00059	MPF_F	NC_020562_00037,NC_009507_00291,NC_020562_00047	-	-	conjugative	AP018520	0.0169536	Sphingobium sp. YG1	AC633	AL903	genus	Sphingobium	genus	Sphingobium	-	-	-
liner_O_filtered_contigs:AA752	11	127934	0.49964	71efbd83872c7376358bde963d533d20	IncFIB	000104__CP010386_00052	-	-	-	-	-	-	non-mobilizable	CP011655	0.0107836	Citrobacter freundii	AA752	AJ087	order	Enterobacterales	order	Enterobacterales	order	Enterobacterales	11254626; 19482926; 15781495; 20851899; 16257053
liner_O_filtered_contigs:AC068	10	137489	0.561369	0491f5841899c5bdf1534a71e4a22d0d	IncP	000163__NC_011838_00078	MOBH	NC_011838_00155	MPF_F	NC_004444_00184,NC_014124_00060,NC_014124_00054,NC_004444_00162,NC_014124_00052,NC_014124_00051,NC_014124_00046,NC_014124_00058	-	-	conjugative	CP034538	0.0384495	Pseudomonas poae	AC068	-	multi-phylla	Actinomycetota,Pseudomonadota	multi-phylla	Actinomycetota,Pseudomonadota	phylum	Pseudomonadota	27895009; 25389419; 23980652; 54383; 28842132; 30619542; 20851899
liner_O_filtered_contigs:AF809	28	396083	0.565727	c0a48ded85203adb40e3ad78b55a0060	rep_cluster_1115	000375__CP015879_00037	-	-	MPF_I	NC_022344_00497,NC_022344_00487	-	-	non-mobilizable	CP015879	0.0175939	Pseudomonas citronellolis	AF809	AP809	genus	Pseudomonas	genus	Pseudomonas	-	-	-
liner_O_filtered_contigs:AA710	10	118058	0.526699	49e28bc1fdb28d94d10bec13bea31df6	IncFIC,IncFII	CP003035,000111__NZ_CP011595_00114	MOBF	NC_019125_00139	MPF_F	NC_019125_00135,NC_021871_00015,NC_021817_00020,NC_021817_00021,NC_021817_00023,NC_021871_00022,NC_019342_00058,NZ_AGTD01000004_00091,NC_021871_00033,NC_019342_00064,NC_009790_00086,NC_021817_00013,NZ_AGTD01000004_00094	MOBF	KT935446	conjugative	CP030210	0.00505504	Salmonella enterica	AA710	AJ005	family	Enterobacteriaceae	family	Enterobacteriaceae	-	-	-
liner_O_filtered_contigs:novel_d1c2670d1289c919857b8fd89809100c	4	103585	0.609557	d1c2670d1289c919857b8fd89809100c	-	-	MOBF	CP012641_00187	-	-	-	-	mobilizable	CP012641	0.0621044	Massilia sp. WG5	novel_d1c2670d1289c919857b8fd89809100c	-	genus	Massilia	genus	Massilia	-	-	-
liner_O_filtered_contigs:novel_02a5311eeead8c83098254bac61a2713	6	94609	0.636599	02a5311eeead8c83098254bac61a2713	-	-	MOBP	NC_010517_00039	-	-	-	-	mobilizable	AP012223	0.0702918	Sphingobium sp. SYK-6	novel_02a5311eeead8c83098254bac61a2713	-	class	Alphaproteobacteria	class	Alphaproteobacteria	-	-	-
liner_O_filtered_contigs:AD673	14	116243	0.561032	5a6ebcc83b0522567528c863905ffda2	rep_cluster_398	001720__CP003962	MOBP	CP039372_00119	MPF_I	NC_015855_00013,NC_015855_00005,NC_015855_00139,NC_015855_00072,NC_015855_00068,NC_015855_00067	-	-	conjugative	CP022563	0.0334751	Pseudomonas monteilii	AD673	-	family	Pseudomonadaceae	family	Pseudomonadaceae	-	-	-
liner_O_filtered_contigs:AB167	3	91366	0.513988	fa34fe590e5c4b3d36b5adb50af4c201	rep_cluster_1444	000786__KP987215_00001	MOBP	CP010383_00040	-	-	MOB_unknown	NC_017627	mobilizable	CP029733	0.0102298	Citrobacter sp. CRE-46	AB167	AJ793	family	Enterobacteriaceae	family	Enterobacteriaceae	-	-	-
liner_O_filtered_contigs:AC908	70	386106	0.557678	9abaf653a849c05633f89d7bd35033c5	rep_cluster_402	001724__KU254577	MOBF	NC_022739_00374	MPF_F	NC_022739_00382,NC_022739_00376,NC_022739_00375,NC_022739_00374,NC_022739_00373,NC_022739_00369,NC_022739_00368,NC_022739_00378,NC_022739_00382,NC_022739_00376,NC_022739_00375,NC_022739_00374,NC_022739_00373,NC_022739_00378	-	-	conjugative	AP015031	0.0103986	Pseudomonas putida	AC908	AM270	class	Gammaproteobacteria	class	Gammaproteobacteria	-	-	-
liner_O_filtered_contigs:AA378	7	97386	0.478108	b16a34bf91ebed3393a8ffb32ed38eb3	IncY	000230__CP009168_00001	-	-	-	-	-	-	non-mobilizable	CP032939	0.0204789	Escherichia coli	AA378	AI387	family	Enterobacteriaceae	family	Enterobacteriaceae	genus	Escherichia	28031198
liner_O_filtered_contigs:novel_8d73491f634becafccbf153af09c3b51	9	62945	0.587719	8d73491f634becafccbf153af09c3b51	IncP,rep_cluster_398	000167__AJ344068_00003,001720__CP003962	MOBF	NC_003350_00125	MPF_T	NC_003350_00124,NC_003350_00132,NC_003350_00133,NC_003350_00134,NC_003350_00138,NC_017958_00056	MOBF	NZ_AFYG01000108	conjugative	MK671726	0.0683793	Pseudomonas mendocina	novel_8d73491f634becafccbf153af09c3b51	-	family	Pseudomonadaceae	family	Pseudomonadaceae	-	-	-
liner_O_filtered_contigs:novel_cc82d9cbd6c32d8bc79fdd703b854321	18	83857	0.536592	cc82d9cbd6c32d8bc79fdd703b854321	rep_cluster_2132	CP022659_00009	-	-	-	-	-	-	non-mobilizable	CP022659	0.0702918	Salmonella enterica subsp. enterica	novel_cc82d9cbd6c32d8bc79fdd703b854321	-	genus	Salmonella	genus	Salmonella	-	-	-
liner_O_filtered_contigs:novel_4972f4076fbfbb7129ca091bc2bc14df	2	35120	0.353815	4972f4076fbfbb7129ca091bc2bc14df	-	-	MOBP	CP028161_00036	-	-	-	-	mobilizable	CP028161	0.0662649	Lactococcus lactis subsp. lactis	novel_4972f4076fbfbb7129ca091bc2bc14df	-	genus	Lactococcus	genus	Lactococcus	-	-	-
liner_O_filtered_contigs:AA304	26	154505	0.479214	68f7c026fea62b492d1ab7974af53b87	IncFIA,IncFIA,IncFIB,IncFII,IncFII,IncI1	AF250878,CP022610_00144,000095__NZ_CP014273_00094,LS992172_00069,LS992172_00069,CP010124_00057	MOBF,MOBF	NC_017627_00068,AP018572_00011	MPF_F	NC_008460_00107,08-5333_00200,NC_022651_00077,NC_010409_00124,NC_019094_00090,NC_017639_00094,NC_007675_00027,NC_017639_00100,NC_018966_00040,NC_010488_00021,NC_014615_00033,NC_013437_00116	MOBF,MOBF	CP015086,KT325596	conjugative	CP027256	0.0140996	Escherichia coli	AA304	AI158	order	Enterobacterales	order	Enterobacterales	order	Enterobacterales	10773089; 11254626; 25389419; 19482926; 19897651; 15781495; 24247128; 20851899; 22511964; 16257053
liner_O_filtered_contigs:AD150	7	89880	0.358322	0b05e87f1560c4f34618f004f13b2375	-	-	MOBP	NC_016982_00015	MPF_T	NC_016982_00029,NC_016982_00029	-	-	conjugative	HE651326	0.0336937	Lactococcus garvieae	AD150	-	genus	Lactococcus	genus	Lactococcus	-	-	-
liner_O_filtered_contigs:AE204	8	54518	0.521663	e2419cf7c67d15158cecd87c647aa4a8	rep_cluster_2238	CP017058_00081	-	-	-	-	-	-	non-mobilizable	CP038265	0.0463343	Acinetobacter baumannii	AE204	-	phylum	Pseudomonadota	phylum	Pseudomonadota	-	-	-
liner_O_filtered_contigs:AC182	2	30891	0.40235	32ed6d379a4e6c387535293f5785cb9c	rep_cluster_707	002176__NZ_AVAB01000114_00021	MOBQ	NC_011352_00007	MPF_T	NC_011352_00013,NC_011839_00038	-	-	conjugative	CP002392	0.0593303	Lactobacillus paracasei subsp. paracasei 8700:2	AC182	-	family	Lactobacillaceae	family	Lactobacillaceae	-	-	-
liner_O_filtered_contigs:AB962	17	88765	0.544719	7430e9b16bd7f8678d3ece3bade2e891	IncFII	KF954760	MOBF	CP008789_00079	MPF_F	NC_022609_00095,NC_021502_00150,NC_023332_00154,NC_014312_00118,NC_014312_00116,NC_019389_00068,NC_014312_00128,NC_022609_00081,NC_021654_00016,NC_021502_00131,NC_019165_00034	-	-	conjugative	CP023890	0.0178312	Raoultella ornithinolytica	AB962	AK953	order	Enterobacterales	order	Enterobacterales	family	Enterobacteriaceae	20851899
liner_O_filtered_contigs:AC833	5	33931	0.338982	dcaee72e55d6263b15523b33dd9ba13a	-	-	MOBQ	NC_017478_00010	-	-	-	-	mobilizable	CP016727	0.0349268	Lactococcus lactis subsp. lactis	AC833	-	genus	Lactococcus	genus	Lactococcus	-	-	-
liner_O_filtered_contigs:novel_de61eb78b0cf6c74c82346d11f0ad3a2	10	50254	0.55914	de61eb78b0cf6c74c82346d11f0ad3a2	-	-	MOBF	CP021134_00002	-	-	-	-	mobilizable	CP021134	0.0712856	Pseudomonas fragi	novel_de61eb78b0cf6c74c82346d11f0ad3a2	-	genus	Pseudomonas	genus	Pseudomonas	-	-	-
liner_O_filtered_contigs:AC861	63	159705	0.425459	598e82e47d8278c9eaf451aaaf4c479c	rep_cluster_639	002092__CU459140_00002	-	-	-	-	-	-	non-mobilizable	CP026415	0.0487413	Acinetobacter sp. ACNIH2	AC861	-	genus	Acinetobacter	genus	Acinetobacter	-	-	-
liner_O_filtered_contigs:AD306	1	20163	0.491643	1da0cf4fac871126bd8181a11874b1a2	IncFII	000116__CP022119_00033	-	-	MPF_T	NC_010726_00014,NC_005814_00013,NC_005814_00011,NC_013284_00016	-	-	non-mobilizable	AE017044	0.0279555	Yersinia pestis biovar Microtus str. 91001	AD306	-	order	Enterobacterales	order	Enterobacterales	family	Enterobacteriaceae	20851899
liner_O_filtered_contigs:AC939	23	74265	0.408039	c3bc9ceee873889555c01dbbc6f4d6eb	-	-	-	-	-	-	-	-	non-mobilizable	CP044019	0.057671	Acinetobacter indicus	AC939	-	genus	Acinetobacter	genus	Acinetobacter	-	-	-
liner_O_filtered_contigs:AD676	30	136640	0.548046	32c23b478fee7eb7dcd9c72e857d46f2	-	-	MOBP	CP039372_00119	MPF_I	NC_015855_00064,NC_015855_00065,NC_015855_00068,NC_015855_00013,NC_015855_00139,NC_015855_00139,NC_015855_00068,NC_015855_00067,NC_015855_00013,NC_015855_00005,NC_015855_00065,NC_015855_00005	-	-	conjugative	CP039372	0.015347	Pseudomonas putida	AD676	AN300	genus	Pseudomonas	genus	Pseudomonas	-	-	-
liner_O_filtered_contigs:AB533	6	54204	0.514667	72f969951f5923a979250a079127537e	rep_cluster_1	000232__CP012429	-	-	-	-	-	-	non-mobilizable	CP026270	0.00331442	Klebsiella oxytoca	AB533	AK357	family	Enterobacteriaceae	family	Enterobacteriaceae	-	-	-
liner_O_filtered_contigs:AC721	6	30442	0.341896	96562ce48f2a97d8892e3bb4e7d668f7	-	-	-	-	-	-	-	-	non-mobilizable	LT984414	0.0204123	Lactococcus piscium	AC721	AM024	genus	Lactococcus	genus	Lactococcus	-	-	-
liner_O_filtered_contigs:AA080	10	51659	0.361621	ef7f904b7e69e855b1dd2b08ba1b7c9c	-	-	MOBQ	NC_020818_00001	MPF_T	NC_019268_00038,NC_019268_00037,NC_019268_00036,NC_019268_00030,NC_019268_00026	-	-	conjugative	CP033119	0.0388388	Acinetobacter wuhouensis	AA080	-	class	Gammaproteobacteria	class	Gammaproteobacteria	-	-	-
liner_O_filtered_contigs:AB409	6	43552	0.454399	e76d9bbb4d28809bbba5ead4784533ce	-	-	MOBP	NZ_AEOY01000096_00007	-	-	-	-	mobilizable	CP038259	0.0485634	Acinetobacter baumannii	AB409	-	genus	Acinetobacter	genus	Acinetobacter	-	-	-
liner_O_filtered_contigs:AC728	49	167810	0.363584	cc893e5d45d75ac13b5835df704c1079	rep_cluster_893	002374__CP004064_00076	MOBP,MOBT	NC_021995_00038,CP040905_00050	MPF_T	NC_020208_00096	-	-	conjugative	AP019395	0.0415686	Enterococcus faecium	AC728	-	order	Lactobacillales	order	Lactobacillales	-	-	-
liner_O_filtered_contigs:AC569	4	27528	0.454337	e7484f542ab8a2c359354e6e8b6c45ca	rep_cluster_196	001403__CP012190_00058	MOBP	NZ_AVAB01000111_00008	-	-	-	-	mobilizable	CP029548	0.0463343	Lactobacillus paracasei	AC569	-	genus	Lacticaseibacillus	genus	Lacticaseibacillus	-	-	-
liner_O_filtered_contigs:AA648	10	31035	0.419752	50359a58bd0a79b92e3bb30eb52305c0	-	-	-	-	-	-	-	-	non-mobilizable	CP024448	0.045678	Moraxella osloensis	AA648	-	genus	Moraxella	genus	Moraxella	-	-	-
liner_O_filtered_contigs:AE249	19	67459	0.378749	857bdc08f027bd274fe5be95386fe7f0	rep_cluster_481	001839__KT325596	MOBP	CP038024_00064	MPF_T	NZ_ALIR01000021_00020,NC_019217_00010,NC_019217_00008,NC_019218_00007	MOBP	CP016696	conjugative	CP038024	0.0383209	Acinetobacter radioresistens	AE249	-	genus	Acinetobacter	genus	Acinetobacter	-	-	-
liner_O_filtered_contigs:AD204	7	29453	0.302584	a3f2ae061d847d2f5f23cd059ff47f86	rep_cluster_664	002123__AE001272_00061	-	-	MPF_T	NC_001949_00010,NC_001949_00016	-	-	non-mobilizable	AE001272	0.0296126	Lactococcus lactis	AD204	-	genus	Lactococcus	genus	Lactococcus	-	-	-
liner_O_filtered_contigs:novel_35c8caa7f3947e93f31fe02ff45ab143	5	40166	0.502788	35c8caa7f3947e93f31fe02ff45ab143	-	-	MOBP	CP015602_00017	-	-	-	-	mobilizable	CP015602	0.0766828	Pseudomonas antarctica	novel_35c8caa7f3947e93f31fe02ff45ab143	-	genus	Pseudomonas	genus	Pseudomonas	-	-	-
liner_O_filtered_contigs:AD322	5	20958	0.393549	cd7194ea352d3c5d2fcbdc4e9ee640bf	-	-	-	-	MPF_T	NC_018699_00001,NC_018699_00034	-	-	non-mobilizable	CP042379	0.0316813	Weissella soli	AD322	-	genus	Weissella	genus	Weissella	-	-	-
liner_O_filtered_contigs:AF908	5	24523	0.48897	9a98fc5b9495340ec0f8731da45d5f72	-	-	MOBC	CP009126_00025	-	-	-	-	mobilizable	CP009126	0.0241368	Pectobacterium atrosepticum	AF908	AP916	genus	Pectobacterium	genus	Pectobacterium	-	-	-
liner_O_filtered_contigs:AC962	136	347371	0.414384	8483c9b30f900141564c74cd06961915	rep_cluster_1656	001057__CP015616_00173	MOBP	NZ_AEOY01000096_00007	-	-	-	-	mobilizable	CP015616	0.0436329	Acinetobacter schindleri	AC962	-	genus	Acinetobacter	genus	Acinetobacter	-	-	-
liner_O_filtered_contigs:AB759	5	23521	0.32252	600e2a5b9d44d09bf82293e39609fe0f	rep_cluster_185	001274__DQ198088_00024	-	-	-	-	-	-	non-mobilizable	DQ198088	0.0112643	Enterococcus faecium	AB759	AK671	genus	Enterococcus	genus	Enterococcus	-	-	-
liner_O_filtered_contigs:AD269	7	24409	0.362407	9bb7438f6c1457ad729a006b9a61cdbe	-	-	-	-	-	-	-	-	non-mobilizable	CP034947	0.0417116	Enterococcus faecium	AD269	-	genus	Enterococcus	genus	Enterococcus	-	-	-
liner_O_filtered_contigs:AA478	63	170320	0.373714	7aa27780acd02560074a928457e5ce33	-	-	-	-	-	-	-	-	non-mobilizable	AP019741	0.0194352	Acinetobacter radioresistens DSM 6976 = NBRC 102413 = CIP 103788	AA478	AI628	genus	Acinetobacter	genus	Acinetobacter	-	-	-
liner_O_filtered_contigs:novel_994e17262e5b3fa494afd1c337886bfc	2	15022	0.364532	994e17262e5b3fa494afd1c337886bfc	rep_cluster_589	002010__CP020733_00013	-	-	-	-	-	-	non-mobilizable	CP020461	0.0898429	Lactobacillus sakei	novel_994e17262e5b3fa494afd1c337886bfc	-	order	Lactobacillales	order	Lactobacillales	-	-	-
liner_O_filtered_contigs:novel_5d0986801d03432668413cc01d24a527	4	19533	0.350433	5d0986801d03432668413cc01d24a527	rep_cluster_1071,rep_cluster_1265	000319__CP019146_00009,000580__CP019151_00005	MOBQ	CP028799_00003	-	-	-	-	mobilizable	CP032124	0.0834041	Acinetobacter lwoffii	novel_5d0986801d03432668413cc01d24a527	-	class	Gammaproteobacteria	class	Gammaproteobacteria	-	-	-
liner_O_filtered_contigs:AD268	4	31527	0.390649	0df8839581bb928e6daa5b5f982e9870	-	-	-	-	-	-	-	-	non-mobilizable	CP034945	0.0246831	Enterococcus faecium	AD268	AM750	genus	Enterococcus	genus	Enterococcus	-	-	-
liner_O_filtered_contigs:novel_6a9fa1d1d1d89d4a12d7caca8b86393f	39	92527	0.397073	6a9fa1d1d1d89d4a12d7caca8b86393f	-	-	MOBQ,MOBQ	LN865144_00010,CP032102_00178	-	-	-	-	mobilizable	KX426229	0.0852783	Acinetobacter lwoffii	novel_6a9fa1d1d1d89d4a12d7caca8b86393f	-	genus	Acinetobacter	genus	Acinetobacter	-	-	-
liner_O_filtered_contigs:AD672	2	13851	0.552234	73420359bda2c1b3e60104c17d8a8725	-	-	-	-	-	-	-	-	non-mobilizable	CP024288	0.0417116	Escherichia albertii	AD672	-	genus	Escherichia	genus	Escherichia	-	-	-
liner_O_filtered_contigs:AF876	19	67190	0.602218	345a18ccc9b6b2793b675a6e608c21ff	-	-	MOBH	NC_019202_00108	MPF_G	NC_019202_00037,NC_019202_00086,NC_019202_00083,NC_019202_00087,NC_019202_00074	-	-	conjugative	AY257538	0.052714	Pseudomonas aeruginosa	AF876	-	genus	Pseudomonas	genus	Pseudomonas	-	-	-
liner_O_filtered_contigs:AD300	45	125200	0.337236	a888d8e7c459facd70804b19013e07cc	rep_cluster_2422	AY849557	-	-	MPF_T	NC_010901_00047	-	-	non-mobilizable	CP016726	0.0269907	Lactococcus lactis subsp. lactis	AD300	-	genus	Lactococcus	genus	Lactococcus	-	-	-
liner_O_filtered_contigs:AC079	10	55251	0.552388	ded4b3b6c074ad84c562d4479de1aa59	rep_cluster_428	001761__KF840720_00014	MOBP	KF840720	MPF_T	NC_023274_00035,NC_023274_00038,NC_023274_00039,NC_023274_00041,NC_023274_00044,NC_023274_00045,NC_023274_00035,NC_023274_00038,NC_023274_00039,NC_023274_00041,NC_023274_00044,NC_023274_00045	-	-	conjugative	NC_023274	0.0351567	Pseudomonas putida	AC079	-	class	Gammaproteobacteria	class	Gammaproteobacteria	-	-	-
liner_O_filtered_contigs:AG485	8	27980	0.338742	2cb7f7ed12c39ce2a438a1455a1932d4	rep_cluster_342	001657__JQ821355_00001	MOBP,MOBP	NC_017483_00041,JQ821355_00011	MPF_T	NC_019308_00015	-	-	conjugative	CP016848	0.0440934	Carnobacterium maltaromaticum	AG485	-	order	Lactobacillales	order	Lactobacillales	-	-	-
liner_O_filtered_contigs:AA644	10	44881	0.453644	08223642b94125660e18e68bb076c24b	-	-	-	-	-	-	-	-	non-mobilizable	CP024178	0.0352724	Moraxella osloensis	AA644	-	genus	Moraxella	genus	Moraxella	-	-	-
liner_O_filtered_contigs:AC941	5	24449	0.383083	32a1874c39498589fb565d770be86a2a	-	-	-	-	-	-	-	-	non-mobilizable	CP042558	0.0511448	Acinetobacter baumannii	AC941	-	genus	Acinetobacter	genus	Acinetobacter	-	-	-
liner_O_filtered_contigs:AD270	4	18246	0.343253	009e6817a925f0ad78165479b5abfd30	rep_cluster_556,rep_cluster_570,rep_cluster_570	001951__CP009908_00005,001970__KT717888,001969__NC_019436_00001	-	-	-	-	-	-	non-mobilizable	KX138410	0.0331502	Lactococcus lactis	AD270	-	class	Bacilli	class	Bacilli	-	-	-
liner_O_filtered_contigs:AD293	17	59924	0.364161	f74d86d3f517d115ba96b5db3c8a6ea9	rep_cluster_633	002082__CP016686_00001	-	-	-	-	-	-	non-mobilizable	CP000428	0.04288	Lactococcus lactis subsp. cremoris SK11	AD293	-	genus	Lactococcus	genus	Lactococcus	-	-	-
liner_O_filtered_contigs:AB702	1	10262	0.369714	064285f5e2081c7cf4d5cbc2be02886f	-	-	MOBP	NZ_AFDA02000006_00006	-	-	-	-	mobilizable	NC_019311	0.0225651	Acinetobacter baumannii	AB702	AK583	class	Gammaproteobacteria	class	Gammaproteobacteria	-	-	-
liner_O_filtered_contigs:AC961	20	57543	0.396521	1359020340b767380795bd99893c3d69	rep_cluster_1072	000321__KX528687_00080	-	-	-	-	-	-	non-mobilizable	CP038023	0.0515304	Acinetobacter radioresistens	AC961	-	genus	Acinetobacter	genus	Acinetobacter	-	-	-
liner_O_filtered_contigs:AG527	3	16540	0.474667	beb94bcc955989726966e656b51b52f3	-	-	-	-	-	-	-	-	non-mobilizable	AP019743	0.0346987	Acinetobacter radioresistens DSM 6976 = NBRC 102413 = CIP 103788	AG527	-	genus	Acinetobacter	genus	Acinetobacter	-	-	-
liner_O_filtered_contigs:novel_1f2ae9e3b94c6e76e5a508e5ef2f3ad0	26	75607	0.366791	1f2ae9e3b94c6e76e5a508e5ef2f3ad0	rep_cluster_589	002005__CP012876_00012	-	-	-	-	-	-	non-mobilizable	CP035221	0.0709514	Enterococcus faecium	novel_1f2ae9e3b94c6e76e5a508e5ef2f3ad0	-	order	Lactobacillales	order	Lactobacillales	-	-	-
liner_O_filtered_contigs:AF515	11	58057	0.592935	c0ecb057fe5fe67f9260c5ddcd1c6400	rep_cluster_688	002152__NC_019906_00045	MOBF	NC_019906_00069	MPF_T	NC_019906_00068	-	-	conjugative	MK671725	0.0411434	Pseudomonas mosselii	AF515	-	family	Pseudomonadaceae	family	Pseudomonadaceae	-	-	-
liner_O_filtered_contigs:novel_109a2fca7fe3c364ef3b4b7ea0403c70	14	36800	0.35269	109a2fca7fe3c364ef3b4b7ea0403c70	rep_cluster_554,rep_cluster_656,rep_cluster_667	001929__CP016741,002110__KM007160_00048,002127__CP016693_00001	-	-	-	-	-	-	non-mobilizable	CP029293	0.0794837	Lactococcus lactis subsp. lactis KLDS 4.0325	novel_109a2fca7fe3c364ef3b4b7ea0403c70	-	order	Lactobacillales	order	Lactobacillales	-	-	-
liner_O_filtered_contigs:novel_8e9e9064578b50c1c794a16d51295d27	78	198003	0.49978	8e9e9064578b50c1c794a16d51295d27	rep_cluster_2238	CP017058_00081	-	-	-	-	-	-	non-mobilizable	AP019386	0.0943778	Enterobacter cloacae	novel_8e9e9064578b50c1c794a16d51295d27	-	phylum	Pseudomonadota	phylum	Pseudomonadota	-	-	-
liner_O_filtered_contigs:AF585	2	10381	0.532704	08149ac80dea840c651d1c1bc4bebed7	-	-	-	-	-	-	-	-	non-mobilizable	NC_004319	0.0384495	Corynebacterium efficiens YS-314	AF585	-	genus	Corynebacterium	genus	Corynebacterium	-	-	-
liner_O_filtered_contigs:AA672	1	8436	0.433025	9490d6bddf3bfb8b864f58202b03b926	rep_cluster_2350,rep_cluster_2350	CP041342_00001,CP035723_00002	MOBF	CP019897	-	-	MOBF,MOBP,MOB_unknown,MOB_unknown	KT950740,NZ_CP016585,CP010224,NC_019986	mobilizable	CP031925	0.0294234	Escherichia coli O26:H11	AA672	-	family	Enterobacteriaceae	family	Enterobacteriaceae	-	-	-
liner_O_filtered_contigs:AA945	1	8360	0.566388	25c8c72b148350b07808909b29b4b13b	ColRNAI_rep_cluster_1857	000004__DQ298019	MOBC	NC_009793_00003	-	-	-	-	mobilizable	CP023954	0.000385581	Klebsiella pneumoniae	AA945	AJ428	order	Enterobacterales	order	Enterobacterales	genus	Klebsiella	23800906; 24777092
liner_O_filtered_contigs:novel_e6ee0b21c53125761d665feb46bb30d3	4	13145	0.375276	e6ee0b21c53125761d665feb46bb30d3	-	-	MOBP,MOBP	CP014333_00030,CP014333_00023	-	-	-	-	mobilizable	CP019984	0.0962153	Pediococcus inopinatus	novel_e6ee0b21c53125761d665feb46bb30d3	-	family	Lactobacillaceae	family	Lactobacillaceae	-	-	-
liner_O_filtered_contigs:novel_203c635db97a16375043cb91b8ffbcc5	24	61102	0.636804	203c635db97a16375043cb91b8ffbcc5	rep_cluster_156	000928__KR071788_00051	-	-	-	-	-	-	non-mobilizable	CP018464	0.0872439	Xanthomonas euvesicatoria	novel_203c635db97a16375043cb91b8ffbcc5	-	genus	Xanthomonas	genus	Xanthomonas	-	-	-
liner_O_filtered_contigs:AB136	14	45663	0.344546	6da565c5699b076b8a54857cb776c737	-	-	-	-	-	-	-	-	non-mobilizable	CP000415	0.0188053	Leuconostoc mesenteroides subsp. mesenteroides ATCC 8293	AB136	AJ738	genus	Leuconostoc	genus	Leuconostoc	-	-	-
liner_O_filtered_contigs:AG002	4	23458	0.404084	05d7efed39932e184b37aba7fa6efafb	-	-	-	-	-	-	-	-	non-mobilizable	CP034950	0.0246831	Enterococcus faecium	AG002	AQ014	genus	Enterococcus	genus	Enterococcus	-	-	-
liner_O_filtered_contigs:AB530	19	37347	0.365652	5c811c2fe4cf71153e9db8fa5e153bf0	-	-	-	-	-	-	-	-	non-mobilizable	CP028837	0.0487413	Enterococcus faecalis	AB530	-	genus	Enterococcus	genus	Enterococcus	-	-	-
liner_O_filtered_contigs:novel_9b3dd59900bd68d3072f21af96aaaf3e	7	17395	0.369646	9b3dd59900bd68d3072f21af96aaaf3e	rep_cluster_2314	CP033538_00006	MOBQ,MOBQ	CP031711_00011,NZ_AFDA02000011_00004	-	-	-	-	mobilizable	CP032274	0.0762985	Acinetobacter sp. WCHAc010034	novel_9b3dd59900bd68d3072f21af96aaaf3e	-	genus	Acinetobacter	genus	Acinetobacter	-	-	-
liner_O_filtered_contigs:AD417	5	18950	0.381055	0d114f234f1c153837d163e5cca27202	rep_cluster_1650	001049__CP014333_00031	-	-	-	-	-	-	non-mobilizable	CP014333	0.0327227	Weissella jogaejeotgali	AD417	-	genus	Weissella	genus	Weissella	-	-	-
liner_O_filtered_contigs:novel_ac613760e3ceebd1acc09a6da97f18a5	15	30615	0.506843	ac613760e3ceebd1acc09a6da97f18a5	IncFIC,rep_cluster_2244	AP001918,CP033091_00053	-	-	-	-	-	-	non-mobilizable	JQ319768	0.0759181	Escherichia coli	novel_ac613760e3ceebd1acc09a6da97f18a5	-	-	-	-	-	-	-	-
liner_O_filtered_contigs:AH141	1	7627	0.461649	7a7817fc6e1414b7ba8436f7292e739c	-	-	-	-	-	-	-	-	non-mobilizable	CP037935	0.0475157	Marinobacter sp. JH2	AH141	-	genus	Marinobacter	genus	Marinobacter	-	-	-
liner_O_filtered_contigs:AE862	1	7551	0.50298	b7b694b6707ded0d380bf3687189a44e	rep_cluster_2370	EU580135_00003	MOBP	NC_019092_00012	-	-	MOBP	HQ328804	mobilizable	JQ418532	0.00544411	Escherichia coli	AE862	AO727	order	Enterobacterales	order	Enterobacterales	-	-	-
liner_O_filtered_contigs:AD323	8	19056	0.370277	7ea159611d9c22a544ab101538d0265d	-	-	MOBV,MOBV	NC_016821_00017,NC_010469_00004	-	-	-	-	mobilizable	CP042415	0.0567566	Leuconostoc citreum	AD323	-	order	Lactobacillales	order	Lactobacillales	-	-	-
liner_O_filtered_contigs:AC758	21	51204	0.335169	ad102c9db8b0f6c01de3244a5a6e87ab	rep_cluster_414,rep_cluster_556,rep_cluster_660	001746__CP016709_00001,001950__JQ821356,002119__FJ685617	-	-	-	-	MOBP	NC_002636	mobilizable	CP016739	0.0453547	Lactococcus lactis subsp. cremoris	AC758	-	class	Bacilli	class	Bacilli	-	-	-
liner_O_filtered_contigs:AB201	3	14476	0.373169	fa5521051fcda2a363f37457eae584f6	-	-	MOBQ,MOBV	CP032645_00020,NC_016821_00017	-	-	-	-	mobilizable	CP035273	0.015508	Leuconostoc mesenteroides	AB201	AJ872	order	Lactobacillales	order	Lactobacillales	-	-	-
liner_O_filtered_contigs:AE985	96	238395	0.642044	bfbf68da3386f07bf9df3e2f19675383	-	-	-	-	-	-	-	-	non-mobilizable	CP042268	0.0317837	Pseudomonas aeruginosa	AE985	-	genus	Pseudomonas	genus	Pseudomonas	-	-	-
liner_O_filtered_contigs:novel_d6f3222d9905ec50be7cc2c20b13239e	13	37082	0.378324	d6f3222d9905ec50be7cc2c20b13239e	rep_cluster_1259	000571__CP015620_00012	MOBP,MOBQ	NZ_AEOY01000096_00007,NC_010310_00017	-	-	-	-	mobilizable	CP022299	0.0931964	Acinetobacter johnsonii	novel_d6f3222d9905ec50be7cc2c20b13239e	-	genus	Acinetobacter	genus	Acinetobacter	-	-	-
liner_O_filtered_contigs:novel_eac0fdc8142cc6a7d2226f8dddc75999	9	24455	0.36606	eac0fdc8142cc6a7d2226f8dddc75999	-	-	MOBQ	NZ_AFDA02000010_00002	-	-	-	-	mobilizable	CP031713	0.0668569	Acinetobacter wuhouensis	novel_eac0fdc8142cc6a7d2226f8dddc75999	-	genus	Acinetobacter	genus	Acinetobacter	-	-	-
liner_O_filtered_contigs:AC756	5	13230	0.310204	b1928419c519ec6c6178c986786fff21	-	-	MOB_Unknown	JQ821353	-	-	-	-	mobilizable	CP029292	0.0503867	Lactococcus lactis subsp. lactis KLDS 4.0325	AC756	-	genus	Lactococcus	genus	Lactococcus	-	-	-
liner_O_filtered_contigs:AB874	1	6368	0.373273	ad711d76420697b1d8976c401caf453a	rep_cluster_1357	000676__CU468233_00017	MOBQ	CP032119_00001	-	-	-	-	mobilizable	CP035940	0.0415686	Acinetobacter cumulans	AB874	-	genus	Acinetobacter	genus	Acinetobacter	-	-	-
liner_O_filtered_contigs:novel_77c760cd9f4167ca020d45f32bbbf55c	1	6326	0.379387	77c760cd9f4167ca020d45f32bbbf55c	rep_cluster_1902	001338__CP015618_00014	-	-	-	-	-	-	non-mobilizable	CP033123	0.0914855	Acinetobacter wuhouensis	novel_77c760cd9f4167ca020d45f32bbbf55c	-	genus	Acinetobacter	genus	Acinetobacter	-	-	-
liner_O_filtered_contigs:AA979	1	6217	0.492038	0e447072f673146fc5a33d63a0e8bcfb	Col156	CP001126_00001	MOBQ	NC_019783_00003	-	-	-	-	mobilizable	KJ470776	0.00766986	Escherichia coli	AA979	AJ481	family	Enterobacteriaceae	family	Enterobacteriaceae	genus	Escherichia	25389419
liner_O_filtered_contigs:novel_a26ec28e3c24b578955648bb5de7f326	2	8560	0.365304	a26ec28e3c24b578955648bb5de7f326	rep_cluster_1254	CP032270_00001	-	-	-	-	-	-	non-mobilizable	CP010357	0.0782587	Acinetobacter johnsonii XBB1	novel_a26ec28e3c24b578955648bb5de7f326	-	class	Gammaproteobacteria	class	Gammaproteobacteria	-	-	-
liner_O_filtered_contigs:novel_d584062dca51aa538942cae75fcecf5c	3	8213	0.375624	d584062dca51aa538942cae75fcecf5c	rep_cluster_1172	000454__KY202458_00008	MOBQ	CP032270_00014	-	-	-	-	mobilizable	CP042560	0.0838645	Acinetobacter baumannii	novel_d584062dca51aa538942cae75fcecf5c	-	genus	Acinetobacter	genus	Acinetobacter	-	-	-
liner_O_filtered_contigs:AC021	1	5916	0.325051	a939dde3c4e628f6cbd6c67df420f93a	rep_cluster_414	001738__NC_017495_00001	MOB_Unknown	JQ821353	-	-	-	-	mobilizable	JQ821353	0.0465005	Lactococcus lactis subsp. cremoris	AC021	-	order	Lactobacillales	order	Lactobacillales	-	-	-
liner_O_filtered_contigs:AD419	18	38033	0.35201	7dd7d1f6a37c9f4c78bcddee34393147	rep_cluster_589,rep_cluster_589,rep_cluster_589,rep_cluster_589	001996__NC_004528_00009,002003__CP002900_00004,001999__NC_014133_00015,002009__CP018764_00014	-	-	-	-	-	-	non-mobilizable	CP035268	0.026819	Weissella cibaria	AD419	-	order	Lactobacillales	order	Lactobacillales	-	-	-
liner_O_filtered_contigs:AC967	12	36707	0.367723	cc7003841e8b6efc7f62d8e902ed2b73	rep_cluster_1218	000512__CP014652_00146	-	-	-	-	-	-	non-mobilizable	CP018872	0.0299949	Acinetobacter haemolyticus	AC967	-	genus	Acinetobacter	genus	Acinetobacter	-	-	-
liner_O_filtered_contigs:novel_19dfe2f02010460214c8d66ffa2b6ed6	2	7753	0.374436	19dfe2f02010460214c8d66ffa2b6ed6	rep_cluster_1283	000601__CP016900_00006	MOBQ	CP032136_00011	-	-	-	-	mobilizable	CP018334	0.0786628	Acinetobacter baumannii	novel_19dfe2f02010460214c8d66ffa2b6ed6	-	genus	Acinetobacter	genus	Acinetobacter	-	-	-
liner_O_filtered_contigs:AA967	1	5648	0.426523	1d406040c6d979c1eec90aed2093bc5b	rep_cluster_1299,rep_cluster_1956	000616__NC_019233_00001,001400__NC_019219_00001	MOBP	NC_019219_00005	-	-	-	-	mobilizable	NC_019219	0.00229842	Lactobacillus plantarum	AA967	AJ464	genus	Lactiplantibacillus	genus	Lactiplantibacillus	-	-	-
liner_O_filtered_contigs:AD261	5	14283	0.355247	f2aa0b07cb49f589cdb0e12f97b110a8	-	-	-	-	-	-	-	-	non-mobilizable	LN774771	0.057671	Lactococcus piscium MKFS47	AD261	-	genus	Lactococcus	genus	Lactococcus	-	-	-
liner_O_filtered_contigs:novel_59988fba69db424ee9e627df919bd137	8	19568	0.355887	59988fba69db424ee9e627df919bd137	rep_cluster_1254,rep_cluster_1259	000563__CP015621_00010,000571__CP015620_00012	-	-	-	-	-	-	non-mobilizable	JX101644	0.0857608	Acinetobacter sp. M131	novel_59988fba69db424ee9e627df919bd137	-	class	Gammaproteobacteria	class	Gammaproteobacteria	-	-	-
[truncated: 119 more rows]

## Sheet: MAT_O
sample_id	num_contigs	size	gc	md5	rep_type(s)	rep_type_accession(s)	relaxase_type(s)	relaxase_type_accession(s)	mpf_type	mpf_type_accession(s)	orit_type(s)	orit_accession(s)	predicted_mobility	mash_nearest_neighbor	mash_neighbor_distance	mash_neighbor_identification	primary_cluster_id	secondary_cluster_id	predicted_host_range_overall_rank	predicted_host_range_overall_name	observed_host_range_ncbi_rank	observed_host_range_ncbi_name	reported_host_range_lit_rank	reported_host_range_lit_name	associated_pmid(s)
[truncated: 101 more rows]

[truncated: 4 more sheets: SAN_O, TAD_O, TBD_O, WAT_O]
